# Supplementary material for: A muscle-centered hierarchical breakdown underlies flight loss during silkworm domestication
Source: iScience. 2026 Jan 29;29(2):114846. doi: 10.1016/j.isci.2026.114846 (PMC12915254; doi:10.1016/j.isci.2026.114846)
Supplement: Table S1. Cell statitics before and after QC and number of cells in each cluster in scRNA-seq data of B. mori, B. mandarina and H. armigera, related to Figures 1 and 6 [file mmc2.xls]

## Sheet: Table S1
	Table S1. Cell statitics before and after QC and number of cells in each cluster in scRNA-seq data of B. mori, B. mandarina and H. armigera. Related to Figures 1 and 6.
		Samples	Before QC	After QC		Clusters	Number of cells
	mean nFeature RNA	B. mori_FWD	1091.36	1042.14			B. mori_FWD	B. mori_HWD	B. mandarina_FWD	B. mandarina_HWD
		B. mori_HWD	1331.1	1469.46		1	2595	305	2616	2445
		B. mandarina_FWD	506.531	604.599		2	267	794	2159	3475
		B. mandarina_HWD	530.3	535.071		3	714	2808	28	98
		H. armigera_FWD	300.611	272.973		4	705	2110	48	61
		H. armigera_HWD	218.418	278.772		5	1018	920	33	88
	median nFeature RNA	B. mori_FWD	664	677		6	610	977	1	5
		B. mori_HWD	1062	1289		7	729	208	38	30
		B. mandarina_FWD	380	490		8	95	297	192	266
		B. mandarina_HWD	443	483		9	4	84	367	144
		H. armigera_FWD	182	177		10	209	112	0	1
		H. armigera_HWD	119.5	154
	mean nCount RNA	B. mori_FWD	4487.63	4083.92		Clusters	Number of cells
		B. mori_HWD	4998.67	5344.4			H. armigera_FWD	H. armigera_HWD
		B. mandarina_FWD	1498.21	1733.81		1	5608	3583
		B. mandarina_HWD	1506.78	1507.63		2	2973	2140
		H. armigera_FWD	3613.92	3385.65		3	1967	1512
		H. armigera_HWD	2891.47	3145.95		4	449	486
	median nCount RNA	B. mori_FWD	1637	1665
		B. mori_HWD	2619	3428
		B. mandarina_FWD	1056	1281
		B. mandarina_HWD	1167	1254
		H. armigera_FWD	2413.5	2416
		H. armigera_HWD	2021	2127
	Total cells	B. mori_FWD	8000	6946
		B. mori_HWD	11901	8615
		B. mandarina_FWD	10000	5482
		B. mandarina_HWD	9000	6613
		H. armigera_FWD	13000	10997
		H. armigera_HWD	13000	7721
