# Supplementary material for: A muscle-centered hierarchical breakdown underlies flight loss during silkworm domestication
Source: iScience. 2026 Jan 29;29(2):114846. doi: 10.1016/j.isci.2026.114846 (PMC12915254; doi:10.1016/j.isci.2026.114846)
Supplement: Table S2. Marker genes for each cluster in scRNA-seq data of B. mori, B. mandarina and H. armigera, related to Figures 1 and 6 [file mmc3.xls]

## Sheet: Table S2
	Table S2. Marker genes for each cluster in scRNA-seq data of B. mori, B. mandarina and H. armigera. Related to Figures 1 and 6.
	Pct1 , percent of cells in the cluster that express the gene, Pct.2 percent of cells in theremaining clusters that express the gene.
	Pvalue	Avg_log2FC	Pct.1	Pct.2	Pvalue_adj	Cluster	Gene diff	NCBI_Gene_ID	Description	TFs Family	GO ID	GO term	Pathway	Pathway_description
	Marker genes for each cluster in scRNA-seq data of B. mori and B. mandarina
	0	0.661751	0.999	0.992	0	1	1.007	EF1a	elongation factor 1-alpha isoform X1 [Bombyx mori]	--	GO:0003746,GO:0003924,GO:0005525,GO:0005737	translation elongation factor activity|GTPase activity|GTP binding|cytoplasm	ko03013,ko05134,ko05140	RNA transport|Legionellosis|Leishmaniasis
	0	0.855675	0.962	0.874	0	1	1.101	RpL23A	ribosomal protein L23A [Bombyx mori]	--	GO:0000027,GO:0003735,GO:0005634,GO:0006412,GO:0019843,GO:0022625,GO:1904841	ribosomal large subunit assembly|structural constituent of ribosome|nucleus|translation|rRNA binding|cytosolic large ribosomal subunit|TORC2 complex binding	ko03010	Ribosome
	0	1.08803	0.93	0.817	0	1	1.138	Lix1	Lix1 protein [Bombyx mori]	--	GO:0005737,GO:0005829,GO:0006914,GO:0007476,GO:0016324,GO:0035003,GO:0097352	cytoplasm|cytosol|autophagy|imaginal disc-derived wing morphogenesis|apical plasma membrane|subapical complex|autophagosome maturation	ko04391	Hippo signaling pathway - fly
	0	0.847889	0.925	0.87	0	1	1.063	RpL3	60S ribosomal protein L3 [Bombyx mandarina]	--	GO:0000027,GO:0002181,GO:0003735,GO:0022625	ribosomal large subunit assembly|cytoplasmic translation|structural constituent of ribosome|cytosolic large ribosomal subunit	ko03010	Ribosome
	0	1.096	0.84	0.717	0	1	1.172	Crabp	cellular retinoic acid binding protein [Bombyx mori]	--	GO:0005737,GO:0008289,GO:0016020	cytoplasm|lipid binding|membrane	ko03320	PPAR signaling pathway
	0	0.825266	0.918	0.807	0	1	1.138	RpL12	ribosomal protein L12 [Bombyx mori]	--	GO:0000027,GO:0003735,GO:0006412,GO:0019843,GO:0022625,GO:0045901,GO:0070180	ribosomal large subunit assembly|structural constituent of ribosome|translation|rRNA binding|cytosolic large ribosomal subunit|positive regulation of translational elongation|large ribosomal subunit rRNA binding	ko03010	Ribosome
	0	0.813082	0.856	0.788	0	1	1.086	14-3-3zeta	14-3-3 protein zeta isoform X1 [Bombyx mori]	--	GO:0005737,GO:0019904	cytoplasm|protein domain specific binding	ko04013,ko04110,ko04114,ko04151,ko04212,ko04390,ko04391,ko05160,ko05161,ko05203	MAPK signaling pathway - fly|Cell cycle|Oocyte meiosis|PI3K-Akt signaling pathway|Longevity regulating pathway - worm|Hippo signaling pathway|Hippo signaling pathway - fly|Hepatitis C|Hepatitis B|Viral carcinogenesis
	0	0.551754	0.984	0.935	0	1	1.052	Cypa	peptidyl-prolyl cis-trans isomerase [Bombyx mandarina]	--	GO:0003755,GO:0005634,GO:0005737,GO:0005829,GO:0006457,GO:0051082	peptidyl-prolyl cis-trans isomerase activity|nucleus|cytoplasm|cytosol|protein folding|unfolded protein binding	ko04020,ko04022,ko05010,ko05012,ko05016,ko05145	Calcium signaling pathway|cGMP-PKG signaling pathway|Alzheimer disease|Parkinson disease|Huntington disease|Toxoplasmosis
	0	0.82611	0.818	0.733	0	1	1.116	LOC100101186	abnormal wing disc-like protein [Bombyx mori]	ENSP00000451932	GO:0000278,GO:0000287,GO:0004550,GO:0005524,GO:0005525,GO:0005737,GO:0005874,GO:0005880,GO:0005886,GO:0006165,GO:0006183,GO:0006228,GO:0006241,GO:0006468,GO:0007017,GO:0007424,GO:0007427,GO:0008017,GO:0009117,GO:0016301,GO:0016334,GO:0018105,GO:0034332,GO:0035152,GO:0046777	mitotic cell cycle|magnesium ion binding|nucleoside diphosphate kinase activity|ATP binding|GTP binding|cytoplasm|microtubule|nuclear microtubule|plasma membrane|nucleoside diphosphate phosphorylation|GTP biosynthetic process|UTP biosynthetic process|CTP biosynthetic process|protein phosphorylation|microtubule-based process|open tracheal system development|epithelial cell migration, open tracheal…	ko00230,ko00240,ko00983	Purine metabolism|Pyrimidine metabolism|Drug metabolism - other enzymes
	0	0.572028	0.963	0.884	0	1	1.089	RpL6	ribosomal protein L6 isoform X1 [Bombyx mori]	--	GO:0002181,GO:0003735,GO:0005791,GO:0022625,GO:0042788	cytoplasmic translation|structural constituent of ribosome|rough endoplasmic reticulum|cytosolic large ribosomal subunit|polysomal ribosome	ko03010	Ribosome
	0	0.673846	0.911	0.8	0	1	1.139	RpS9	hypothetical protein evm-013697 [Chilo suppressalis]	--	GO:0002181,GO:0003735,GO:0005730,GO:0005737,GO:0005829,GO:0019843,GO:0022626,GO:0022627,GO:0045903	cytoplasmic translation|structural constituent of ribosome|nucleolus|cytoplasm|cytosol|rRNA binding|cytosolic ribosome|cytosolic small ribosomal subunit|positive regulation of translational fidelity	ko03010	Ribosome
	0	1.05381	0.813	0.785	0	1	1.036	Tub2	RecName: Full=Tubulin beta-1 chain; AltName: Full=Beta-1-tubulin [Manduca sexta]	--	GO:0003924,GO:0005200,GO:0005525,GO:0005737,GO:0005874,GO:0007017	GTPase activity|structural constituent of cytoskeleton|GTP binding|cytoplasm|microtubule|microtubule-based process	ko04145,ko04540,ko05010,ko05016,ko05130	Phagosome|Gap junction|Alzheimer disease|Huntington disease|Pathogenic Escherichia coli infection
	0	0.880449	0.786	0.685	0	1	1.147	Hmga	high mobility group protein A [Bombyx mori]	--	--	--	ko05202,ko05206	Transcriptional misregulation in cancer|MicroRNAs in cancer
	0	0.613115	0.941	0.865	0	1	1.088	Ef-1g	elongation factor 1 gamma isoform X1 [Bombyx mori]	--	GO:0003746	translation elongation factor activity	ko05134	Legionellosis
	0	0.568624	0.961	0.884	0	1	1.087	RpS6	ribosomal protein S6 [Bombyx mori]	--	GO:0003735,GO:0005840,GO:0006412	structural constituent of ribosome|ribosome|translation	ko01521,ko03010,ko04066,ko04150,ko04151,ko04371,ko04714,ko04910,ko05205	EGFR tyrosine kinase inhibitor resistance|Ribosome|HIF-1 signaling pathway|mTOR signaling pathway|PI3K-Akt signaling pathway|Apelin signaling pathway|Thermogenesis|Insulin signaling pathway|Proteoglycans in cancer
	0	0.816041	0.844	0.802	0	1	1.052	tef2	translation elongation factor 2 isoform 2 [Bombyx mori]	--	GO:0003746,GO:0003924,GO:0005525,GO:0005737	translation elongation factor activity|GTPase activity|GTP binding|cytoplasm	ko04152,ko04921	AMPK signaling pathway|Oxytocin signaling pathway
	0	0.62221	0.917	0.822	0	1	1.116	RpL5	60S ribosomal protein L5 [Bombyx mandarina]	--	GO:0003735,GO:0005634,GO:0005840,GO:0006412,GO:0008097	structural constituent of ribosome|nucleus|ribosome|translation|5S rRNA binding	ko03010	Ribosome
	0	0.556295	0.942	0.863	0	1	1.092	RpL4	ribosomal protein L4 isoform X1 [Bombyx mori]	--	GO:0002181,GO:0003735,GO:0022625,GO:0022626	cytoplasmic translation|structural constituent of ribosome|cytosolic large ribosomal subunit|cytosolic ribosome	ko03010	Ribosome
	0	0.664972	0.893	0.82	0	1	1.089	RpL7A	ribosomal protein L7A [Bombyx mori]	--	GO:0000470,GO:0002181,GO:0003723,GO:0003735,GO:0006412,GO:0022625,GO:0022626	maturation of LSU-rRNA|cytoplasmic translation|RNA binding|structural constituent of ribosome|translation|cytosolic large ribosomal subunit|cytosolic ribosome	ko03010	Ribosome
	0	0.698239	0.868	0.789	0	1	1.1	RpP0	ribosomal protein P0 [Bombyx mori]	--	GO:0000027,GO:0000287,GO:0002181,GO:0003735,GO:0003906,GO:0004519,GO:0005509,GO:0005654,GO:0005829,GO:0005840,GO:0006284,GO:0016363,GO:0022625,GO:0022626,GO:0052720,GO:0070180,GO:0090305,GO:0140078	ribosomal large subunit assembly|magnesium ion binding|cytoplasmic translation|structural constituent of ribosome|DNA-(apurinic or apyrimidinic site) endonuclease activity|endonuclease activity|calcium ion binding|nucleoplasm|cytosol|ribosome|base-excision repair|nuclear matrix|cytosolic large ribosomal subunit|cytosolic ribosome|class II DNA-(apurinic or apyrimidinic site) endonuclease activity|…	ko03010	Ribosome
	0	0.752356	0.833	0.774	0	1	1.076	Sqd	squid protein homologue isoform X2 [Bombyx mori]	ENSRNOP00000066107	GO:0000184,GO:0000381,GO:0000398,GO:0000785,GO:0003680,GO:0003723,GO:0003729,GO:0003730,GO:0005634,GO:0005654,GO:0005703,GO:0005737,GO:0006405,GO:0006406,GO:0007293,GO:0007297,GO:0007314,GO:0008069,GO:0008298,GO:0009953,GO:0016325,GO:0017148,GO:0019094,GO:0030720,GO:0033119,GO:0035062,GO:0035925,GO:0043565,GO:0045451,GO:0048477,GO:0071011,GO:0071013,GO:1990837,GO:1990904	nuclear-transcribed mRNA catabolic process, nonsense-mediated decay|regulation of alternative mRNA splicing, via spliceosome|mRNA splicing, via spliceosome|chromatin|AT DNA binding|RNA binding|mRNA binding|mRNA 3'-UTR binding|nucleus|nucleoplasm|polytene chromosome puff|cytoplasm|RNA export from nucleus|mRNA export from nucleus|germarium-derived egg chamber formation|ovarian follicle cell migrati…	ko04320	Dorso-ventral axis formation
	0	0.6064	0.927	0.834	0	1	1.112	RpL7	ribosomal protein L7 [Bombyx mori]	--	GO:0000463,GO:0002181,GO:0003723,GO:0003735,GO:0022625,GO:0022626,GO:0035073	maturation of LSU-rRNA from tricistronic rRNA transcript (SSU-rRNA, 5.8S rRNA, LSU-rRNA)|cytoplasmic translation|RNA binding|structural constituent of ribosome|cytosolic large ribosomal subunit|cytosolic ribosome|pupariation	ko03010	Ribosome
	0	0.605509	0.909	0.81	0	1	1.122	LOC101742445	--	--	--	--	--	--
	0	0.614145	0.866	0.768	0	1	1.128	Rsf1	repressor splicing factor 1 isoform X1 [Bombyx mori]	--	GO:0000381,GO:0001178,GO:0003723,GO:0003729,GO:0005634,GO:0010468,GO:0031440,GO:0045292	regulation of alternative mRNA splicing, via spliceosome|regulation of transcriptional start site selection at RNA polymerase II promoter|RNA binding|mRNA binding|nucleus|regulation of gene expression|regulation of mRNA 3'-end processing|mRNA cis splicing, via spliceosome	--	--
	0	0.545158	0.942	0.847	0	1	1.112	RpL27A	ribosomal protein L27A [Bombyx mori]	--	GO:0003735,GO:0006412,GO:0015934	structural constituent of ribosome|translation|large ribosomal subunit	ko03010	Ribosome
	0	0.796888	0.729	0.644	0	1	1.132	LOC693075	hypothetical protein evm-005446 [Chilo suppressalis]	--	GO:0003746,GO:0005737,GO:0006452,GO:0043022,GO:0045901,GO:0045905	translation elongation factor activity|cytoplasm|translational frameshifting|ribosome binding|positive regulation of translational elongation|positive regulation of translational termination	--	--
	0	0.600761	0.87	0.786	0	1	1.107	Ybp	Y-box factor homolog [Bombyx mandarina]	FBpp0075759	GO:0003677,GO:0003723,GO:0005634,GO:0006355	DNA binding|RNA binding|nucleus|regulation of transcription, DNA-templated	--	--
	0	0.635685	0.78	0.684	0	1	1.14	LOC692655	zinc finger protein isoform X1 [Bombyx mori]	ENSP00000410769	--	--	--	--
	8.61971e-305	0.698343	0.784	0.719	1.44156e-300	1	1.09	LOC100101180	actin-depolymerizing factor 1 [Bombyx mori]	--	GO:0000281,GO:0000902,GO:0000915,GO:0001736,GO:0001737,GO:0001745,GO:0003779,GO:0005654,GO:0005829,GO:0007015,GO:0007298,GO:0007409,GO:0008585,GO:0010591,GO:0010669,GO:0015629,GO:0016319,GO:0016363,GO:0030032,GO:0030041,GO:0030042,GO:0033206,GO:0036011,GO:0042052,GO:0042067,GO:0048749,GO:0050714,GO:0051299	mitotic cytokinesis|cell morphogenesis|actomyosin contractile ring assembly|establishment of planar polarity|establishment of imaginal disc-derived wing hair orientation|compound eye morphogenesis|actin binding|nucleoplasm|cytosol|actin filament organization|border follicle cell migration|axonogenesis|female gonad development|regulation of lamellipodium assembly|epithelial structure maintenance|a…	ko04360,ko04666,ko04810,ko05133,ko05170	Axon guidance|Fc gamma R-mediated phagocytosis|Regulation of actin cytoskeleton|Pertussis|Human immunodeficiency virus 1 infection
	5.24595e-304	1.28561	0.516	0.352	8.77333e-300	1	1.466	LOC101736196	glucose-6-phosphate 1-epimerase [Bombyx mori]	--	--	--	ko00010	Glycolysis / Gluconeogenesis
	1.31071e-302	0.623013	0.837	0.739	2.19203e-298	1	1.133	RpL31	ribosomal protein L31 [Bombyx mori]	--	GO:0003735,GO:0005840,GO:0006412	structural constituent of ribosome|ribosome|translation	ko03010	Ribosome
	5.1551e-300	0.462332	0.967	0.901	8.62139e-296	1	1.073	RpS2e	ribosomal protein S2 [Bombyx mori]	--	GO:0002181,GO:0003723,GO:0003735,GO:0005730,GO:0005737,GO:0007275,GO:0022626,GO:0022627,GO:0048477	cytoplasmic translation|RNA binding|structural constituent of ribosome|nucleolus|cytoplasm|multicellular organism development|cytosolic ribosome|cytosolic small ribosomal subunit|oogenesis	ko03010	Ribosome
	3.24621e-297	0.593259	0.84	0.776	5.42896e-293	1	1.082	LOC692927	Csa-calmodulin 3, partial [Cupiennius salei]	--	GO:0005509	calcium ion binding	ko04014,ko04015,ko04020,ko04022,ko04024,ko04070,ko04114,ko04218,ko04261,ko04270,ko04371,ko04625,ko04713,ko04720,ko04722,ko04728,ko04740,ko04744,ko04745,ko04750,ko04910,ko04912,ko04915,ko04916,ko04921,ko04922,ko04924,ko04925,ko04970,ko04971,ko05010,ko05031,ko05034,ko05133,ko05152,ko05163,ko05167,ko05170,ko05200,ko05214,ko05418	Ras signaling pathway|Rap1 signaling pathway|Calcium signaling pathway|cGMP-PKG signaling pathway|cAMP signaling pathway|Phosphatidylinositol signaling system|Oocyte meiosis|Cellular senescence|Adrenergic signaling in cardiomyocytes|Vascular smooth muscle contraction|Apelin signaling pathway|C-type lectin receptor signaling pathway|Circadian entrainment|Long-term potentiation|Neurotrophin signali…
	4.12213e-295	0.467994	0.975	0.894	6.89384e-291	1	1.091	RpL26	ribosomal protein L26 [Bombyx mori]	--	GO:0003735,GO:0006412,GO:0015934	structural constituent of ribosome|translation|large ribosomal subunit	ko03010	Ribosome
	6.59394e-295	0.768532	0.698	0.641	1.10277e-290	1	1.089	Eif-4a	eukaryotic translation initiation factor 4A isoform X1 [Bombyx mori]	--	GO:0000278,GO:0000381,GO:0002168,GO:0003724,GO:0003743,GO:0004004,GO:0005524,GO:0005634,GO:0005829,GO:0006413,GO:0007279,GO:0007446,GO:0016281,GO:0030718,GO:0043186,GO:0048132,GO:0048477	mitotic cell cycle|regulation of alternative mRNA splicing, via spliceosome|instar larval development|RNA helicase activity|translation initiation factor activity|ATP-dependent RNA helicase activity|ATP binding|nucleus|cytosol|translational initiation|pole cell formation|imaginal disc growth|eukaryotic translation initiation factor 4F complex|germ-line stem cell population maintenance|P granule|f…	ko03013	RNA transport
	4.13471e-293	0.467096	0.945	0.863	6.9149e-289	1	1.095	RpL13	ribosomal protein L13 [Bombyx mori]	--	GO:0003735,GO:0005840,GO:0006412	structural constituent of ribosome|ribosome|translation	ko03010	Ribosome
	1.71829e-291	0.41916	0.963	0.887	2.87368e-287	1	1.086	RpL8	ribosomal protein L8 [Bombyx mori]	--	GO:0003735,GO:0005840,GO:0006412,GO:0019843	structural constituent of ribosome|ribosome|translation|rRNA binding	ko03010	Ribosome
	4.1938e-291	0.502903	0.938	0.839	7.01371e-287	1	1.118	RpS19	ribosomal protein S19 [Bombyx mori]	--	GO:0000028,GO:0002181,GO:0003735,GO:0022626,GO:0022627	ribosomal small subunit assembly|cytoplasmic translation|structural constituent of ribosome|cytosolic ribosome|cytosolic small ribosomal subunit	ko03010	Ribosome
	1.56437e-290	0.50781	0.912	0.82	2.61625e-286	1	1.112	LOC101738009	ATP synthase lipid-binding protein, mitochondrial [Bombyx mori]	ENSAMXP00000015509	GO:0008289,GO:0015078,GO:0015986,GO:0015991,GO:0016021,GO:0031966,GO:0045263	lipid binding|proton transmembrane transporter activity|ATP synthesis coupled proton transport|ATP hydrolysis coupled proton transport|integral component of membrane|mitochondrial membrane|proton-transporting ATP synthase complex, coupling factor F(o)	ko00190,ko04714,ko05010,ko05012,ko05016	Oxidative phosphorylation|Thermogenesis|Alzheimer disease|Parkinson disease|Huntington disease
	2.05891e-270	0.466971	0.946	0.859	3.44332e-266	1	1.101	RpS10	ribosomal protein S10 [Bombyx mori]	--	GO:0005840	ribosome	ko03010	Ribosome
	6.55772e-268	0.936601	0.632	0.573	1.09671e-263	1	1.103	LOC101740613	--	--	--	--	--	--
	2.87895e-262	0.380538	0.99	0.945	4.81475e-258	1	1.048	RpS3Ae	40S ribosomal protein S3a [Bombyx mori]	--	GO:0003735,GO:0006412,GO:0022627	structural constituent of ribosome|translation|cytosolic small ribosomal subunit	ko03010	Ribosome
	3.9824e-262	0.625125	0.791	0.745	6.66016e-258	1	1.062	Rack1	hypothetical protein evm-014730 [Chilo suppressalis]	Y41C4A.11	GO:0000398,GO:0001933,GO:0001934,GO:0005080,GO:0005634,GO:0005737,GO:0005776,GO:0005829,GO:0007626,GO:0009267,GO:0016243,GO:0018991,GO:0019899,GO:0022627,GO:0030838,GO:0035220,GO:0042335,GO:0043022,GO:0044829,GO:0045725,GO:0046716,GO:0048477,GO:0071011,GO:0071013,GO:0072344,GO:0075522	mRNA splicing, via spliceosome|negative regulation of protein phosphorylation|positive regulation of protein phosphorylation|protein kinase C binding|nucleus|cytoplasm|autophagosome|cytosol|locomotory behavior|cellular response to starvation|regulation of autophagosome size|oviposition|enzyme binding|cytosolic small ribosomal subunit|positive regulation of actin filament polymerization|wing disc …	ko05162	Measles
	2.92992e-259	0.651383	0.721	0.627	4.90001e-255	1	1.15	LOC733101	--	--	--	--	--	--
	6.07189e-257	0.541683	0.878	0.792	1.01546e-252	1	1.109	RpS14	40S ribosomal protein S14 [Plutella xylostella]	--	GO:0003735,GO:0005840,GO:0006412	structural constituent of ribosome|ribosome|translation	ko03010	Ribosome
	1.30738e-255	0.440625	0.949	0.864	2.18647e-251	1	1.098	RpL15	ribosomal protein L15 [Bombyx mori]	--	GO:0002181,GO:0003723,GO:0003735,GO:0022625	cytoplasmic translation|RNA binding|structural constituent of ribosome|cytosolic large ribosomal subunit	ko03010	Ribosome
	5.41824e-252	0.789075	0.672	0.625	9.06147e-248	1	1.075	Oaz	ornithine decarboxylase antizyme [Bombyx mori]	--	GO:0008073	ornithine decarboxylase inhibitor activity	--	--
	4.49281e-245	0.394223	0.951	0.871	7.51378e-241	1	1.092	RpL17	60S ribosomal protein L17 [Bombyx mori]	--	GO:0003735,GO:0006412,GO:0015934	structural constituent of ribosome|translation|large ribosomal subunit	ko03010	Ribosome
	3.35248e-244	0.840747	0.611	0.565	5.60669e-240	1	1.081	LOC692786	glyceraldehyde-3-phosphate dehydrogenase isoform X1 [Bombyx mori]	--	GO:0004365,GO:0005829,GO:0006006,GO:0006096,GO:0042593,GO:0050661,GO:0051287	glyceraldehyde-3-phosphate dehydrogenase (NAD+) (phosphorylating) activity|cytosol|glucose metabolic process|glycolytic process|glucose homeostasis|NADP binding|NAD binding	ko00010,ko04066,ko05010,ko05130,ko05132	Glycolysis / Gluconeogenesis|HIF-1 signaling pathway|Alzheimer disease|Pathogenic Escherichia coli infection|Salmonella infection
	3.5241e-237	0.729233	0.668	0.598	5.8937e-233	1	1.117	LOC101741198	hematological and neurological expressed 1 protein [Bombyx mori]	--	--	--	--	--
	4.64648e-236	0.312296	0.992	0.951	7.77077e-232	1	1.043	Tctp	translationally-controlled tumor protein homolog [Bombyx mori]	--	GO:0005737	cytoplasm	--	--
	2.26681e-234	0.39178	0.982	0.933	3.79101e-230	1	1.053	RpS27	40S ribosomal protein S27 [Vanessa tameamea]	--	GO:0000028,GO:0003735,GO:0005634,GO:0006364,GO:0006412,GO:0014069,GO:0022627,GO:0046872	ribosomal small subunit assembly|structural constituent of ribosome|nucleus|rRNA processing|translation|postsynaptic density|cytosolic small ribosomal subunit|metal ion binding	ko03010	Ribosome
	7.19054e-232	0.786375	0.642	0.61	1.20255e-227	1	1.052	LOC692892	nucleosome assembly protein isoform X2 [Bombyx mori]	--	GO:0005634,GO:0005737,GO:0006334,GO:0007283,GO:0030154,GO:0030332,GO:0042393,GO:0045944,GO:0051260,GO:0060215	nucleus|cytoplasm|nucleosome assembly|spermatogenesis|cell differentiation|cyclin binding|histone binding|positive regulation of transcription by RNA polymerase II|protein homooligomerization|primitive hemopoiesis	--	--
	1.25745e-230	1.01773	0.533	0.428	2.10295e-226	1	1.245	LOC100101183	vesicle amine transport protein isoform X1 [Bombyx mori]	--	GO:0008270,GO:0016491	zinc ion binding|oxidoreductase activity	--	--
	4.78867e-224	0.393843	0.97	0.902	8.00858e-220	1	1.075	RpS8	ribosomal protein S8 [Bombyx mori]	--	GO:0003735,GO:0005840,GO:0006412	structural constituent of ribosome|ribosome|translation	ko03010	Ribosome
	2.4653e-222	0.490418	0.877	0.807	4.12296e-218	1	1.087	LOC778457	unnamed protein product [Sparganum proliferum]	--	GO:0000786,GO:0005634,GO:0006334,GO:0031492,GO:0046982	nucleosome|nucleus|nucleosome assembly|nucleosomal DNA binding|protein heterodimerization activity	ko05034,ko05131,ko05202,ko05322	Alcoholism|Shigellosis|Transcriptional misregulation in cancer|Systemic lupus erythematosus
	3.56767e-211	1.08911	0.439	0.317	5.96656e-207	1	1.385	LOC778502	eukaryotic initiation factor 5C [Bombyx mori]	--	GO:0005737,GO:0007616,GO:0016199,GO:0017148,GO:0030175,GO:0030424,GO:0030707,GO:0031369,GO:0043022,GO:0043024,GO:0043025,GO:0044295,GO:0048149,GO:0048477,GO:0051491	cytoplasm|long-term memory|axon midline choice point recognition|negative regulation of translation|filopodium|axon|ovarian follicle cell development|translation initiation factor binding|ribosome binding|ribosomal small subunit binding|neuronal cell body|axonal growth cone|behavioral response to ethanol|oogenesis|positive regulation of filopodium assembly	--	--
	1.15446e-207	0.452342	0.888	0.805	1.93072e-203	1	1.103	RpL10A	ribosomal protein L10A [Bombyx mori]	--	GO:0003723,GO:0003735,GO:0006412,GO:0015934	RNA binding|structural constituent of ribosome|translation|large ribosomal subunit	ko03010	Ribosome
	2.91531e-206	0.529116	0.812	0.782	4.87556e-202	1	1.038	AnnIX	annexin B9 isoform X1 [Bombyx mandarina]	--	GO:0003779,GO:0005509,GO:0005544,GO:0005938,GO:0010797,GO:0012505,GO:0030011,GO:0030507,GO:0032509,GO:0048190	actin binding|calcium ion binding|calcium-dependent phospholipid binding|cell cortex|regulation of multivesicular body size involved in endosome transport|endomembrane system|maintenance of cell polarity|spectrin binding|endosome transport via multivesicular body sorting pathway|wing disc dorsal/ventral pattern formation	--	--
	2.55369e-196	0.437099	0.876	0.795	4.2708e-192	1	1.102	LOC778509	thioredoxin-like protein [Bombyx mori]	--	GO:0005623,GO:0006662,GO:0015035,GO:0045454	cell|glycerol ether metabolic process|protein disulfide oxidoreductase activity|cell redox homeostasis	ko04621,ko05132,ko05418	NOD-like receptor signaling pathway|Salmonella infection|Fluid shear stress and atherosclerosis
	1.41511e-194	0.372829	0.95	0.87	2.36662e-190	1	1.092	RpL23	60S ribosomal protein, partial [Spodoptera littoralis]	--	GO:0003735,GO:0005840,GO:0006412	structural constituent of ribosome|ribosome|translation	ko03010	Ribosome
	2.16199e-194	0.409863	0.929	0.844	3.61572e-190	1	1.101	RpL36	hypothetical protein evm-010551 [Chilo suppressalis]	--	GO:0002181,GO:0003735,GO:0005730,GO:0005737,GO:0022625,GO:0022626	cytoplasmic translation|structural constituent of ribosome|nucleolus|cytoplasm|cytosolic large ribosomal subunit|cytosolic ribosome	ko03010	Ribosome
	8.34309e-193	0.382365	0.984	0.921	1.3953e-188	1	1.068	RpS23	ribosomal protein S23 [Bombyx mori]	--	GO:0002181,GO:0003735,GO:0005791,GO:0022627,GO:0042788	cytoplasmic translation|structural constituent of ribosome|rough endoplasmic reticulum|cytosolic small ribosomal subunit|polysomal ribosome	ko03010	Ribosome
	2.60436e-191	0.391744	0.937	0.857	4.35553e-187	1	1.093	RpL11	60S ribosomal protein L11 [Bombyx mandarina]	--	GO:0000027,GO:0002181,GO:0003735,GO:0005730,GO:0005737,GO:0019843,GO:0022625,GO:0022626	ribosomal large subunit assembly|cytoplasmic translation|structural constituent of ribosome|nucleolus|cytoplasm|rRNA binding|cytosolic large ribosomal subunit|cytosolic ribosome	ko03010	Ribosome
	1.58608e-189	0.308202	0.996	0.97	2.65257e-185	1	1.027	RpLP2	ribosomal protein P2 [Bombyx mori]	--	GO:0002181,GO:0003735,GO:0006414,GO:0022625,GO:0022626	cytoplasmic translation|structural constituent of ribosome|translational elongation|cytosolic large ribosomal subunit|cytosolic ribosome	ko03010	Ribosome
	4.20425e-186	0.416784	0.913	0.855	7.03118e-182	1	1.068	LOC692956	nucleoplasmin isoform 2 [Bombyx mori]	--	GO:0003682,GO:0005634,GO:0005654,GO:0005730,GO:0005737,GO:0006338,GO:0035041,GO:0042393	chromatin binding|nucleus|nucleoplasm|nucleolus|cytoplasm|chromatin remodeling|sperm chromatin decondensation|histone binding	--	--
	6.18386e-182	0.775082	0.628	0.619	1.03419e-177	1	1.015	LOC101736883	protein DEK-like isoform X3 [Bombyx mandarina]	--	GO:0003677,GO:0005634,GO:0006325,GO:0042393,GO:0043292,GO:2000779,GO:2001032	DNA binding|nucleus|chromatin organization|histone binding|contractile fiber|regulation of double-strand break repair|regulation of double-strand break repair via nonhomologous end joining	--	--
	4.30451e-180	0.706532	0.61	0.554	7.19886e-176	1	1.101	Fkbp45	45 kDa immunophilin FKBP45 [Bombyx mori]	--	GO:0003677,GO:0003755,GO:0005634	DNA binding|peptidyl-prolyl cis-trans isomerase activity|nucleus	--	--
	5.362e-179	0.553773	0.728	0.689	8.9674e-175	1	1.057	LOC778458	small nuclear ribonucleoprotein polypeptide [Bombyx mori]	--	GO:0000398,GO:0003723,GO:0005634,GO:0005681,GO:0005682,GO:0005685,GO:0005686,GO:0005687,GO:0005737,GO:0007281,GO:0007283,GO:0008406,GO:0015030,GO:0030532,GO:0045495,GO:0046540,GO:0071004,GO:0071011,GO:0071013	mRNA splicing, via spliceosome|RNA binding|nucleus|spliceosomal complex|U5 snRNP|U1 snRNP|U2 snRNP|U4 snRNP|cytoplasm|germ cell development|spermatogenesis|gonad development|Cajal body|small nuclear ribonucleoprotein complex|pole plasm|U4/U6 x U5 tri-snRNP complex|U2-type prespliceosome|precatalytic spliceosome|catalytic step 2 spliceosome	ko03040,ko05322	Spliceosome|Systemic lupus erythematosus
	7.80737e-177	0.378974	0.947	0.874	1.3057e-172	1	1.084	RpS4	40S ribosomal protein S4 [Bombyx mori]	--	GO:0003735,GO:0005840,GO:0006412,GO:0019843	structural constituent of ribosome|ribosome|translation|rRNA binding	ko03010	Ribosome
	3.69412e-175	0.334013	0.971	0.896	6.17805e-171	1	1.084	RpL21	ribosomal protein L21 [Bombyx mori]	--	GO:0000184,GO:0003723,GO:0003735,GO:0005783,GO:0005829,GO:0006412,GO:0006413,GO:0006614,GO:0016020,GO:0022625	nuclear-transcribed mRNA catabolic process, nonsense-mediated decay|RNA binding|structural constituent of ribosome|endoplasmic reticulum|cytosol|translation|translational initiation|SRP-dependent cotranslational protein targeting to membrane|membrane|cytosolic large ribosomal subunit	ko03010	Ribosome
	1.20575e-173	0.685901	0.603	0.579	2.0165e-169	1	1.041	LOC101739703	voltage-dependent anion-selective channel isoform X1 [Bombyx mori]	--	GO:0005739,GO:0005741,GO:0006811,GO:0006839,GO:0007005,GO:0007291,GO:0007602,GO:0008308,GO:0015288,GO:0016006,GO:0030382,GO:0046930	mitochondrion|mitochondrial outer membrane|ion transport|mitochondrial transport|mitochondrion organization|sperm individualization|phototransduction|voltage-gated anion channel activity|porin activity|Nebenkern|sperm mitochondrion organization|pore complex	ko04020,ko04022,ko04216,ko04217,ko04218,ko04621,ko04979,ko05010,ko05012,ko05016,ko05166	Calcium signaling pathway|cGMP-PKG signaling pathway|Ferroptosis|Necroptosis|Cellular senescence|NOD-like receptor signaling pathway|Cholesterol metabolism|Alzheimer disease|Parkinson disease|Huntington disease|Human T-cell leukemia virus 1 infection
	7.82552e-169	0.662028	0.602	0.567	1.30874e-164	1	1.062	Jafrac1	thiol peroxiredoxin isoform X1 [Bombyx mori]	--	GO:0005829,GO:0006979,GO:0007155,GO:0007281,GO:0008340,GO:0008354,GO:0008379,GO:0042594,GO:0042744,GO:0045454	cytosol|response to oxidative stress|cell adhesion|germ cell development|determination of adult lifespan|germ cell migration|thioredoxin peroxidase activity|response to starvation|hydrogen peroxide catabolic process|cell redox homeostasis	ko04146,ko05146	Peroxisome|Amoebiasis
	6.56045e-167	0.450688	0.897	0.808	1.09717e-162	1	1.11	RpS12	ribosomal protein S12 [Bombyx mori]	--	GO:0002181,GO:0003735,GO:0022627	cytoplasmic translation|structural constituent of ribosome|cytosolic small ribosomal subunit	ko03010	Ribosome
	3.61905e-164	0.47658	0.8	0.751	6.05249e-160	1	1.065	LOC101747148	transcription factor BTF3 homolog 4 [Bombyx mori]	--	--	--	ko04214	Apoptosis - fly
	1.66477e-159	0.410763	0.892	0.807	2.78415e-155	1	1.105	RpS15	ribosomal protein S15 [Bombyx mori]	--	GO:0000028,GO:0003723,GO:0003735,GO:0006412,GO:0022627	ribosomal small subunit assembly|RNA binding|structural constituent of ribosome|translation|cytosolic small ribosomal subunit	ko03010	Ribosome
	3.66805e-159	0.227385	0.994	0.956	6.13445e-155	1	1.04	Tua1	tubulin alpha chain [Helicoverpa armigera]	--	GO:0003924,GO:0005200,GO:0005525,GO:0005737,GO:0005874,GO:0007017	GTPase activity|structural constituent of cytoskeleton|GTP binding|cytoplasm|microtubule|microtubule-based process	ko04145,ko04210,ko04530,ko04540,ko05010,ko05016,ko05130	Phagosome|Apoptosis|Tight junction|Gap junction|Alzheimer disease|Huntington disease|Pathogenic Escherichia coli infection
	7.69438e-156	0.356907	0.913	0.842	1.28681e-151	1	1.084	RpS3	ribosomal protein S3 [Bombyx mori]	--	GO:0003723,GO:0003735,GO:0006412,GO:0015935	RNA binding|structural constituent of ribosome|translation|small ribosomal subunit	ko03010,ko05130,ko05132	Ribosome|Pathogenic Escherichia coli infection|Salmonella infection
	3.31905e-154	0.730855	0.556	0.524	5.55079e-150	1	1.061	LOC101746307	proliferation-associated protein 2G4 [Bombyx mori]	--	GO:0000055,GO:0003723,GO:0005730,GO:0005737,GO:0006364,GO:0006417,GO:0043066,GO:0045597	ribosomal large subunit export from nucleus|RNA binding|nucleolus|cytoplasm|rRNA processing|regulation of translation|negative regulation of apoptotic process|positive regulation of cell differentiation	--	--
	2.12225e-153	0.401924	0.891	0.816	3.54924e-149	1	1.092	RpL14	ribosomal protein L14 [Bombyx mori]	--	GO:0003735,GO:0005840,GO:0006412,GO:0043524	structural constituent of ribosome|ribosome|translation|negative regulation of neuron apoptotic process	ko03010	Ribosome
	1.44617e-151	0.337	0.927	0.832	2.41858e-147	1	1.114	RpL18	60S ribosomal protein L18 [Bombyx mori]	--	GO:0003735,GO:0005840,GO:0006412	structural constituent of ribosome|ribosome|translation	ko03010	Ribosome
	6.8572e-151	0.493453	0.751	0.706	1.1468e-146	1	1.064	his2Av	H2A histone family member V [Bombyx mori]	--	GO:0000786,GO:0000790,GO:0003677,GO:0006325,GO:0046982	nucleosome|nuclear chromatin|DNA binding|chromatin organization|protein heterodimerization activity	ko04217,ko05034,ko05322	Necroptosis|Alcoholism|Systemic lupus erythematosus
	7.38926e-151	0.416653	0.791	0.71	1.23578e-146	1	1.114	Ef1beta	elongation factor 1-beta' [Bombyx mandarina]	--	GO:0003746,GO:0005853	translation elongation factor activity|eukaryotic translation elongation factor 1 complex	--	--
	1.21343e-150	0.400428	0.87	0.78	2.02933e-146	1	1.115	RpL9	hypothetical protein evm-000521 [Chilo suppressalis]	--	GO:0003735,GO:0005840,GO:0006412,GO:0019843	structural constituent of ribosome|ribosome|translation|rRNA binding	ko03010	Ribosome
	3.60612e-146	0.341193	0.878	0.788	6.03088e-142	1	1.114	RpL18A	60S ribosomal protein L18a [Bombyx mandarina]	--	GO:0003735,GO:0005840,GO:0006412	structural constituent of ribosome|ribosome|translation	ko03010	Ribosome
	2.25904e-140	0.295927	0.947	0.867	3.77801e-136	1	1.092	LOC692701	60S ribosomal protein L24 [Manduca sexta]	--	GO:0005840	ribosome	ko03010	Ribosome
	2.96207e-138	0.843192	0.508	0.437	4.95377e-134	1	1.162	LOC101745047	hypothetical protein evm-014645 [Chilo suppressalis]	ENSGMOP00000013480	GO:0003729,GO:0003730,GO:0005634,GO:0005654,GO:0005829,GO:0010494,GO:0010610,GO:0010976,GO:0017148,GO:0022013,GO:0030027,GO:0030175,GO:0030426,GO:0045182,GO:0048027,GO:0048471,GO:0051028,GO:0070934,GO:0070937,GO:0097150	mRNA binding|mRNA 3'-UTR binding|nucleus|nucleoplasm|cytosol|cytoplasmic stress granule|regulation of mRNA stability involved in response to stress|positive regulation of neuron projection development|negative regulation of translation|pallium cell proliferation in forebrain|lamellipodium|filopodium|growth cone|translation regulator activity|mRNA 5'-UTR binding|perinuclear region of cytoplasm|mRN…	ko05206	MicroRNAs in cancer
	2.56286e-134	0.336667	0.941	0.857	4.28612e-130	1	1.098	RpL28	ribosomal protein L28 [Bombyx mori]	--	GO:0003735,GO:0005840,GO:0006412	structural constituent of ribosome|ribosome|translation	ko03010	Ribosome
	4.83818e-134	0.607124	0.609	0.595	8.09138e-130	1	1.024	LOC100101178	small nuclear ribonucleoprotein protein F [Bombyx mori]	--	GO:0000387,GO:0000398,GO:0003723,GO:0005681,GO:0005685,GO:0005732,GO:0030532,GO:0071011,GO:0071013	spliceosomal snRNP assembly|mRNA splicing, via spliceosome|RNA binding|spliceosomal complex|U1 snRNP|small nucleolar ribonucleoprotein complex|small nuclear ribonucleoprotein complex|precatalytic spliceosome|catalytic step 2 spliceosome	ko03040	Spliceosome
	9.36528e-124	0.290767	0.968	0.902	1.56625e-119	1	1.073	LOC692779	ubiquitin-60S ribosomal protein L40 [Helicoverpa armigera]	--	GO:0002181,GO:0003735,GO:0005634,GO:0005737,GO:0005829,GO:0006412,GO:0006464,GO:0006511,GO:0016567,GO:0019941,GO:0022625,GO:0022627,GO:0031386,GO:0031625	cytoplasmic translation|structural constituent of ribosome|nucleus|cytoplasm|cytosol|translation|cellular protein modification process|ubiquitin-dependent protein catabolic process|protein ubiquitination|modification-dependent protein catabolic process|cytosolic large ribosomal subunit|cytosolic small ribosomal subunit|protein tag|ubiquitin protein ligase binding	ko03010	Ribosome
	3.29319e-123	0.239094	0.982	0.926	5.50754e-119	1	1.06	RpL10	ribosomal protein L10 [Bombyx mori]	--	GO:0003735,GO:0005840,GO:0006412	structural constituent of ribosome|ribosome|translation	ko03010	Ribosome
	2.13303e-121	0.502105	0.645	0.593	3.56728e-117	1	1.088	Fkbp12	FK506-binding protein [Bombyx mori]	--	GO:0000413,GO:0001933,GO:0003007,GO:0003755,GO:0005528,GO:0005737,GO:0005829,GO:0006936,GO:0007183,GO:0008144,GO:0016020,GO:0016529,GO:0019221,GO:0019855,GO:0030018,GO:0031000,GO:0031312,GO:0031398,GO:0032092,GO:0032515,GO:0032880,GO:0032925,GO:0033017,GO:0042098,GO:0042110,GO:0042803,GO:0043123,GO:0044325,GO:0046332,GO:0048185,GO:0050776,GO:0051209,GO:0051280,GO:0055010,GO:0060314,GO:0060315,GO:…	protein peptidyl-prolyl isomerization|negative regulation of protein phosphorylation|heart morphogenesis|peptidyl-prolyl cis-trans isomerase activity|FK506 binding|cytoplasm|cytosol|muscle contraction|SMAD protein complex assembly|drug binding|membrane|sarcoplasmic reticulum|cytokine-mediated signaling pathway|calcium channel inhibitor activity|Z disc|response to caffeine|extrinsic component of o…	--	--
	4.40755e-113	0.00577401	0.642	0.374	7.37119e-109	1	1.717	COX2	cytochrome c oxidase subunit II [Bombyx mandarina]	--	GO:0004129,GO:0005507,GO:0005743,GO:0016021,GO:0070469	cytochrome-c oxidase activity|copper ion binding|mitochondrial inner membrane|integral component of membrane|respiratory chain	ko00190,ko04260,ko04714,ko04932,ko05010,ko05012,ko05016	Oxidative phosphorylation|Cardiac muscle contraction|Thermogenesis|Non-alcoholic fatty liver disease (NAFLD)|Alzheimer disease|Parkinson disease|Huntington disease
	6.74034e-113	0.765037	0.484	0.453	1.12726e-108	1	1.068	Atf	activating transcription factor of chaperone [Bombyx mandarina]	ENSCINP00000022333	GO:0003677,GO:0003700,GO:0005634,GO:0006986	DNA binding|DNA-binding transcription factor activity|nucleus|response to unfolded protein	ko04010,ko04022,ko04137,ko04141,ko04151,ko04210,ko04211,ko04212,ko04214,ko04261,ko04668,ko04720,ko04722,ko04725,ko04728,ko04911,ko04912,ko04915,ko04918,ko04922,ko04925,ko04926,ko04927,ko04928,ko04932,ko04934,ko04935,ko05010,ko05030,ko05031,ko05034,ko05161,ko05163,ko05166,ko05203,ko05215	MAPK signaling pathway|cGMP-PKG signaling pathway|Mitophagy - animal|Protein processing in endoplasmic reticulum|PI3K-Akt signaling pathway|Apoptosis|Longevity regulating pathway|Longevity regulating pathway - worm|Apoptosis - fly|Adrenergic signaling in cardiomyocytes|TNF signaling pathway|Long-term potentiation|Neurotrophin signaling pathway|Cholinergic synapse|Dopaminergic synapse|Insulin secr…
	2.5608e-110	0.382547	0.894	0.823	4.28268e-106	1	1.086	RpS24	ribosomal protein S24 [Bombyx mori]	--	GO:0003735,GO:0005840,GO:0006412	structural constituent of ribosome|ribosome|translation	ko03010	Ribosome
	1.18829e-108	0.272608	0.968	0.896	1.9873e-104	1	1.08	RpS27a	ubiquitin and ribosomal protein S27a [Bombyx mori]	--	GO:0003735,GO:0005634,GO:0005840,GO:0006412,GO:0046872	structural constituent of ribosome|nucleus|ribosome|translation|metal ion binding	ko03010	Ribosome
	5.96238e-108	0.0139831	0.115	0.258	9.97149e-104	1	0.446	C/EBPg	ovary C/EBPg transcription factor [Bombyx mori]	ENSPSIP00000000373	GO:0000978,GO:0000981,GO:0001077,GO:0001889,GO:0003677,GO:0005634,GO:0005654,GO:0006357,GO:0006955,GO:0008134,GO:0016071,GO:0030183,GO:0042267,GO:0042803,GO:0043353,GO:0043388,GO:0043433,GO:0043565,GO:0045078,GO:0045739,GO:0045944,GO:0046982,GO:0051091	RNA polymerase II proximal promoter sequence-specific DNA binding|DNA-binding transcription factor activity, RNA polymerase II-specific|proximal promoter DNA-binding transcription activator activity, RNA polymerase II-specific|liver development|DNA binding|nucleus|nucleoplasm|regulation of transcription by RNA polymerase II|immune response|transcription factor binding|mRNA metabolic process|B cel…	ko05152	Tuberculosis
	4.09186e-107	0.616168	0.53	0.515	6.84322e-103	1	1.029	LOC101738996	transcription elongation factor spt5 [Bombyx mori]	--	--	--	--	--
	6.89783e-107	0.0131852	0.15	0.314	1.15359e-102	1	0.478	Ssu72	RNA polymerase II subunit A C-terminal domain phosphatase SSU72 [Bombyx mandarina]	--	GO:0005737,GO:0005847,GO:0006369,GO:0006378,GO:0008420,GO:0070940	cytoplasm|mRNA cleavage and polyadenylation specificity factor complex|termination of RNA polymerase II transcription|mRNA polyadenylation|RNA polymerase II CTD heptapeptide repeat phosphatase activity|dephosphorylation of RNA polymerase II C-terminal domain	ko03015	mRNA surveillance pathway
	8.8688e-106	0.0030803	0.124	0.27	1.48322e-101	1	0.459	LOC101745139	DNA-directed RNA polymerase II subunit RPB9 [Bombyx mori]	--	GO:0000278,GO:0001193,GO:0003676,GO:0003899,GO:0005634,GO:0005665,GO:0005730,GO:0006283,GO:0006366,GO:0006367,GO:0006379,GO:0008270	mitotic cell cycle|maintenance of transcriptional fidelity during DNA-templated transcription elongation from RNA polymerase II promoter|nucleic acid binding|DNA-directed 5'-3' RNA polymerase activity|nucleus|RNA polymerase II, core complex|nucleolus|transcription-coupled nucleotide-excision repair|transcription by RNA polymerase II|transcription initiation from RNA polymerase II promoter|mRNA cl…	ko03020,ko05016	RNA polymerase|Huntington disease
	8.98689e-105	0.0403091	0.121	0.266	1.50297e-100	1	0.455	LOC101738527	putative peptidyl-tRNA hydrolase PTRHD1 [Bombyx mori]	--	GO:0004045	aminoacyl-tRNA hydrolase activity	--	--
	1.50548e-104	0.49382	0.661	0.632	2.51776e-100	1	1.046	Smt3	small ubiquitin-related modifier 3 [Manduca sexta]	--	GO:0005634,GO:0005737,GO:0016605,GO:0016925,GO:0031386	nucleus|cytoplasm|PML body|protein sumoylation|protein tag	ko03013,ko05418	RNA transport|Fluid shear stress and atherosclerosis
	1.20809e-103	0.314021	0.967	0.905	2.02041e-99	1	1.069	RpS26	40S ribosomal protein S26 [Bombyx mandarina]	--	GO:0002181,GO:0003729,GO:0003735,GO:0022627,GO:0042788,GO:0098556	cytoplasmic translation|mRNA binding|structural constituent of ribosome|cytosolic small ribosomal subunit|polysomal ribosome|cytoplasmic side of rough endoplasmic reticulum membrane	ko03010	Ribosome
	3.67421e-102	0.189575	0.95	0.875	6.14475e-98	1	1.086	RpL13A	ribosomal protein L13A [Bombyx mori]	--	GO:0003735,GO:0006412,GO:0015934	structural constituent of ribosome|translation|large ribosomal subunit	ko03010	Ribosome
	2.11671e-101	0.0161854	0.127	0.272	3.53998e-97	1	0.467	LOC692908	translocase of inner mitochondrial membrane 8 homolog b [Bombyx mori]	--	GO:0005739,GO:0005744,GO:0005758,GO:0006626,GO:0015450,GO:0046872,GO:0072321	mitochondrion|TIM23 mitochondrial import inner membrane translocase complex|mitochondrial intermembrane space|protein targeting to mitochondrion|P-P-bond-hydrolysis-driven protein transmembrane transporter activity|metal ion binding|chaperone-mediated protein transport	--	--
	8.76942e-101	0.0284849	0.122	0.264	1.4666e-96	1	0.462	LOC101745675	39S ribosomal protein L22, mitochondrial [Bombyx mori]	--	GO:0003735,GO:0005739,GO:0005762,GO:0006412	structural constituent of ribosome|mitochondrion|mitochondrial large ribosomal subunit|translation	ko03010	Ribosome
	1.42398e-100	0.278391	0.928	0.913	2.38146e-96	1	1.016	A4	beta-actin, partial [Cotesia chilonis]	--	GO:0005524,GO:0005737,GO:0005856	ATP binding|cytoplasm|cytoskeleton	--	--
	3.2567e-100	0.296637	0.955	0.874	5.44651e-96	1	1.093	RpS13	ribosomal protein S13 [Bombyx mori]	--	GO:0003735,GO:0005840,GO:0006412	structural constituent of ribosome|ribosome|translation	ko03010	Ribosome
	1.25744e-98	0.0141869	0.126	0.268	2.10295e-94	1	0.47	LOC101741431	U6 snRNA-associated Sm-like protein LSm2 [Bombyx mori]	--	GO:0000398,GO:0000932,GO:0003723,GO:0005634,GO:0005654,GO:0005688,GO:0005829,GO:0017070,GO:0017160,GO:0043928,GO:0046540,GO:0071005,GO:0071013,GO:0120115,GO:1990726	mRNA splicing, via spliceosome|P-body|RNA binding|nucleus|nucleoplasm|U6 snRNP|cytosol|U6 snRNA binding|Ral GTPase binding|exonucleolytic nuclear-transcribed mRNA catabolic process involved in deadenylation-dependent decay|U4/U6 x U5 tri-snRNP complex|U2-type precatalytic spliceosome|catalytic step 2 spliceosome|Lsm2-8 complex|Lsm1-7-Pat1 complex	ko03018,ko03040	RNA degradation|Spliceosome
	2.44952e-96	0.299618	0.925	0.852	4.09658e-92	1	1.086	RpS5	ribosomal protein S5 [Bombyx mori]	--	GO:0000028,GO:0003729,GO:0003735,GO:0006412,GO:0006450,GO:0019843,GO:0022627	ribosomal small subunit assembly|mRNA binding|structural constituent of ribosome|translation|regulation of translational fidelity|rRNA binding|cytosolic small ribosomal subunit	ko03010	Ribosome
	2.1175e-94	0.0169259	0.121	0.256	3.54131e-90	1	0.473	LOC101744986	zinc finger CCHC domain-containing protein 10 [Bombyx mori]	--	GO:0003676,GO:0008270	nucleic acid binding|zinc ion binding	--	--
	2.84151e-94	0.0498407	0.133	0.276	4.75214e-90	1	0.482	LOC101742504	deoxynucleotidyltransferase terminal-interacting protein 2 [Bombyx mori]	--	GO:0003723,GO:0005634,GO:0005730	RNA binding|nucleus|nucleolus	--	--
	5.51894e-94	0.0405363	0.132	0.274	9.22987e-90	1	0.482	LOC101745903	uncharacterized protein LOC101745903 [Bombyx mori]	--	--	--	--	--
	6.89669e-93	0.0475151	0.126	0.265	1.1534e-88	1	0.475	LOC101744152	DNA-directed RNA polymerases I, II, and III subunit RPABC1 [Bombyx mori]	--	GO:0003677,GO:0003899,GO:0005634,GO:0005665,GO:0006366	DNA binding|DNA-directed 5'-3' RNA polymerase activity|nucleus|RNA polymerase II, core complex|transcription by RNA polymerase II	ko03020,ko04623,ko05016	RNA polymerase|Cytosolic DNA-sensing pathway|Huntington disease
	9.41696e-93	0.302349	0.945	0.875	1.57489e-88	1	1.08	RpS30	ubiquitin-like protein FUBI [Bombyx mandarina]	--	GO:0003735,GO:0005840,GO:0006412	structural constituent of ribosome|ribosome|translation	ko03010	Ribosome
	1.05211e-92	0.0298736	0.152	0.304	1.75955e-88	1	0.5	LOC101742117	ashwin-like [Bombyx mori]	--	GO:0005654,GO:0048598,GO:0072669	nucleoplasm|embryonic morphogenesis|tRNA-splicing ligase complex	--	--
	4.08246e-92	0.00180562	0.158	0.311	6.8275e-88	1	0.508	LOC101739330	THUMP domain-containing protein 1 homolog [Bombyx mori]	--	GO:0003723,GO:0006400	RNA binding|tRNA modification	--	--
	6.74195e-92	0.00569299	0.186	0.355	1.12752e-87	1	0.524	LOC100101167	NTF2-related export protein [Bombyx mandarina]	--	GO:0005635,GO:0005654,GO:0005737,GO:0006606,GO:0006913,GO:0008565,GO:0016973,GO:0044613,GO:0045824,GO:0050829	nuclear envelope|nucleoplasm|cytoplasm|protein import into nucleus|nucleocytoplasmic transport|protein transporter activity|poly(A)+ mRNA export from nucleus|nuclear pore central transport channel|negative regulation of innate immune response|defense response to Gram-negative bacterium	ko03008,ko03013,ko03015,ko05164	Ribosome biogenesis in eukaryotes|RNA transport|mRNA surveillance pathway|Influenza A
	4.64646e-91	0.0351169	0.157	0.309	7.77073e-87	1	0.508	wibg	partner of Y14 and mago isoform X1 [Bombyx mandarina]	--	GO:0000184,GO:0005737,GO:0035145,GO:1903259	nuclear-transcribed mRNA catabolic process, nonsense-mediated decay|cytoplasm|exon-exon junction complex|exon-exon junction complex disassembly	ko03013,ko03015	RNA transport|mRNA surveillance pathway
	1.40632e-90	0.0235368	0.142	0.286	2.35192e-86	1	0.497	LOC101745828	BTB/POZ domain-containing protein At1g21780 [Bombyx mori]	--	GO:0005634,GO:0005737,GO:0006511,GO:0016567,GO:0030162,GO:0031625,GO:0043161	nucleus|cytoplasm|ubiquitin-dependent protein catabolic process|protein ubiquitination|regulation of proteolysis|ubiquitin protein ligase binding|proteasome-mediated ubiquitin-dependent protein catabolic process	ko04340,ko04341	Hedgehog signaling pathway|Hedgehog signaling pathway - fly
	2.22688e-88	0.0550813	0.147	0.294	3.72423e-84	1	0.5	LOC101736911	28S ribosomal protein S33, mitochondrial [Bombyx mori]	--	GO:0003735,GO:0005743,GO:0005763,GO:0006412,GO:0070125,GO:0070126	structural constituent of ribosome|mitochondrial inner membrane|mitochondrial small ribosomal subunit|translation|mitochondrial translational elongation|mitochondrial translational termination	--	--
	3.86918e-88	0.388249	0.737	0.735	6.47082e-84	1	1.003	LOC101744904	acidic leucine-rich nuclear phosphoprotein 32 family member B isoform X1 [Bombyx mori]	--	--	--	--	--
	1.13181e-87	0.126259	0.938	0.857	1.89284e-83	1	1.095	RpS7	40S ribosomal protein S7 isoform X1 [Bombyx mandarina]	--	GO:0003735,GO:0005840,GO:0006412	structural constituent of ribosome|ribosome|translation	ko03010	Ribosome
	1.27541e-87	0.143717	0.912	0.844	2.13299e-83	1	1.081	RpSA	40S ribosomal protein SA isoform X1 [Bombyx mori]	--	GO:0000028,GO:0003735,GO:0006412,GO:0022627	ribosomal small subunit assembly|structural constituent of ribosome|translation|cytosolic small ribosomal subunit	ko03010	Ribosome
	5.20091e-87	0.438983	0.636	0.605	8.698e-83	1	1.051	LOC732899	nascent polypeptide associated complex protein alpha subunit [Bombyx mori]	--	GO:0005854,GO:0007275,GO:0015031	nascent polypeptide-associated complex|multicellular organism development|protein transport	ko04928	Parathyroid hormone synthesis, secretion and action
	5.44752e-86	0.0479935	0.164	0.316	9.11043e-82	1	0.519	LOC101736060	39S ribosomal protein L53, mitochondrial [Bombyx mori]	--	GO:0005739,GO:0005743,GO:0005762,GO:0070125,GO:0070126	mitochondrion|mitochondrial inner membrane|mitochondrial large ribosomal subunit|mitochondrial translational elongation|mitochondrial translational termination	--	--
	3.81107e-85	0.78227	0.391	0.326	6.37363e-81	1	1.199	LOC692848	transketolase [Bombyx mori]	--	GO:0004802,GO:0005737,GO:0046872	transketolase activity|cytoplasm|metal ion binding	ko00030	Pentose phosphate pathway
	1.35472e-84	0.609847	0.535	0.543	2.26563e-80	1	0.985	LOC101739845	uncharacterized protein LOC101739845 [Bombyx mori]	--	GO:0001654,GO:0004867,GO:0005615,GO:0005886	eye development|serine-type endopeptidase inhibitor activity|extracellular space|plasma membrane	--	--
	2.2449e-84	0.0674993	0.142	0.283	3.75438e-80	1	0.502	LOC101745892	immediate early response 3-interacting protein 1 [Bombyx mandarina]	--	GO:0005789,GO:0016021	endoplasmic reticulum membrane|integral component of membrane	--	--
	7.56162e-82	0.0407451	0.167	0.316	1.26461e-77	1	0.528	LOC101742318	selenoprotein K [Bombyx mori]	--	--	--	--	--
	6.93394e-81	0.0773048	0.141	0.278	1.15963e-76	1	0.507	LOC101745008	uncharacterized protein LOC114240652 [Bombyx mandarina]	--	--	--	ko03013	RNA transport
	1.25126e-80	0.759923	0.342	0.27	2.0926e-76	1	1.267	LOC692907	stathmin isoform X1 [Bombyx mori]	--	--	--	--	--
	1.08028e-78	0.398095	0.853	0.787	1.80666e-74	1	1.084	RpS21	40S ribosomal protein S21 [Bombyx mori]	--	GO:0003735,GO:0005791,GO:0005829,GO:0005840,GO:0006412	structural constituent of ribosome|rough endoplasmic reticulum|cytosol|ribosome|translation	ko03010	Ribosome
	2.65035e-78	0.610667	0.503	0.492	4.43245e-74	1	1.022	LOC100101161	LOW QUALITY PROTEIN: high mobility group protein D-like [Spodoptera litura]	FBpp0071625	GO:0000790,GO:0003677,GO:0003680,GO:0005634,GO:0006325,GO:0006338,GO:0006357,GO:0008134,GO:0008301	nuclear chromatin|DNA binding|AT DNA binding|nucleus|chromatin organization|chromatin remodeling|regulation of transcription by RNA polymerase II|transcription factor binding|DNA binding, bending	--	--
	3.04316e-78	0.0502681	0.161	0.305	5.08939e-74	1	0.528	LOC101737955	growth arrest and DNA damage-inducible proteins-interacting protein 1 isoform X1 [Bombyx mori]	--	GO:0005634,GO:0005759,GO:0005840,GO:0071850	nucleus|mitochondrial matrix|ribosome|mitotic cell cycle arrest	--	--
	3.58347e-78	0.0875972	0.136	0.266	5.993e-74	1	0.511	LOC101746733	PRKR-interacting protein 1 homolog [Bombyx mandarina]	--	GO:0005730	nucleolus	--	--
	4.54348e-78	0.175056	0.963	0.894	7.59851e-74	1	1.077	RpL22	ribosomal protein L22 [Bombyx mori]	--	GO:0003735,GO:0005840,GO:0006412	structural constituent of ribosome|ribosome|translation	ko03010	Ribosome
	7.03577e-78	0.0595381	0.134	0.262	1.17666e-73	1	0.511	LOC101743999	coiled-coil domain-containing protein 43 [Bombyx mori]	--	--	--	--	--
	2.21973e-77	0.037384	0.153	0.288	3.71227e-73	1	0.531	LOC101745099	DNA-directed RNA polymerase II subunit RPB1 [Bombyx mandarina]	--	GO:0003677,GO:0003899,GO:0005634,GO:0005665,GO:0005700,GO:0005703,GO:0006366,GO:0046872	DNA binding|DNA-directed 5'-3' RNA polymerase activity|nucleus|RNA polymerase II, core complex|polytene chromosome|polytene chromosome puff|transcription by RNA polymerase II|metal ion binding	ko03020,ko05016	RNA polymerase|Huntington disease
	3.88543e-77	0.0831572	0.126	0.251	6.49799e-73	1	0.502	LOC101739119	hypothetical protein B5V51-316 [Heliothis virescens]	--	GO:0005739,GO:0005747,GO:0006979,GO:0008137,GO:0009055	mitochondrion|mitochondrial respiratory chain complex I|response to oxidative stress|NADH dehydrogenase (ubiquinone) activity|electron transfer activity	ko00190,ko04714,ko04723,ko04932,ko05010,ko05012,ko05016	Oxidative phosphorylation|Thermogenesis|Retrograde endocannabinoid signaling|Non-alcoholic fatty liver disease (NAFLD)|Alzheimer disease|Parkinson disease|Huntington disease
	1.56522e-76	0.764724	0.394	0.357	2.61767e-72	1	1.104	LOC119630694	polyadenylate-binding protein 1 [Bombyx mandarina]	ENSCAFP00000004588	GO:0000184,GO:0003723,GO:0003729,GO:0003730,GO:0005634,GO:0005681,GO:0005737,GO:0005829,GO:0006397,GO:0008143,GO:0008266,GO:0008380,GO:0010494,GO:0030425,GO:0031047,GO:0045202,GO:0060213,GO:1900153,GO:1990124,GO:1990904,GO:2000623	nuclear-transcribed mRNA catabolic process, nonsense-mediated decay|RNA binding|mRNA binding|mRNA 3'-UTR binding|nucleus|spliceosomal complex|cytoplasm|cytosol|mRNA processing|poly(A) binding|poly(U) RNA binding|RNA splicing|cytoplasmic stress granule|dendrite|gene silencing by RNA|synapse|positive regulation of nuclear-transcribed mRNA poly(A) tail shortening|positive regulation of nuclear-trans…	ko03013,ko03015,ko03018	RNA transport|mRNA surveillance pathway|RNA degradation
	2.98219e-76	0.0815445	0.158	0.299	4.98742e-72	1	0.528	LOC101738785	60S ribosome subunit biogenesis protein NIP7 homolog [Bombyx mori]	--	GO:0003723,GO:0005730,GO:0030687,GO:0042255,GO:0042273	RNA binding|nucleolus|preribosome, large subunit precursor|ribosome assembly|ribosomal large subunit biogenesis	--	--
	3.0797e-76	0.0370776	0.158	0.298	5.1505e-72	1	0.53	LOC733057	GTP-binding protein RAB2 isoform X1 [Bombyx mori]	--	GO:0000139,GO:0003924,GO:0005525,GO:0005789,GO:0005794,GO:0006886,GO:0016192,GO:0019003,GO:0032482,GO:0033116,GO:0042470	Golgi membrane|GTPase activity|GTP binding|endoplasmic reticulum membrane|Golgi apparatus|intracellular protein transport|vesicle-mediated transport|GDP binding|Rab protein signal transduction|endoplasmic reticulum-Golgi intermediate compartment membrane|melanosome	ko04152	AMPK signaling pathway
	3.52806e-76	0.0653687	0.148	0.283	5.90034e-72	1	0.523	LOC101741007	hypothetical protein evm-004357 [Chilo suppressalis]	--	GO:0005747,GO:0005758,GO:0008137,GO:0032981	mitochondrial respiratory chain complex I|mitochondrial intermembrane space|NADH dehydrogenase (ubiquinone) activity|mitochondrial respiratory chain complex I assembly	ko00190,ko04714,ko04723,ko04932,ko05010,ko05012,ko05016	Oxidative phosphorylation|Thermogenesis|Retrograde endocannabinoid signaling|Non-alcoholic fatty liver disease (NAFLD)|Alzheimer disease|Parkinson disease|Huntington disease
	5.25244e-76	0.247692	0.952	0.883	8.78417e-72	1	1.078	RpS15A	ribosomal protein S15A [Bombyx mori]	--	GO:0002181,GO:0003735,GO:0022626,GO:0022627	cytoplasmic translation|structural constituent of ribosome|cytosolic ribosome|cytosolic small ribosomal subunit	ko03010	Ribosome
	2.65464e-75	0.0810378	0.147	0.28	4.43961e-71	1	0.525	LOC101735989	RNA-binding protein 28 [Bombyx mori]	--	GO:0003723,GO:0005681,GO:0005730,GO:0006397,GO:0008380,GO:1990904	RNA binding|spliceosomal complex|nucleolus|mRNA processing|RNA splicing|ribonucleoprotein complex	ko03008	Ribosome biogenesis in eukaryotes
	9.41154e-75	0.238835	0.954	0.883	1.57399e-70	1	1.08	RpS11	40S ribosomal protein S11 [Danaus plexippus plexippus]	--	GO:0003735,GO:0006412,GO:0019843,GO:0022627	structural constituent of ribosome|translation|rRNA binding|cytosolic small ribosomal subunit	ko03010	Ribosome
	7.07513e-74	0.114466	0.139	0.268	1.18324e-69	1	0.519	LOC692911	transmembrane protein precursor [Bombyx mori]	--	--	--	--	--
	1.0451e-73	0.698749	0.515	0.528	1.74783e-69	1	0.975	LOC101738991	heterogeneous nuclear ribonucleoprotein 87F [Bombyx mori]	ENSRNOP00000066107	GO:0003723,GO:0005634	RNA binding|nucleus	ko03040	Spliceosome
	1.59301e-73	0.0799416	0.141	0.27	2.66416e-69	1	0.522	LOC101738577	splicing factor 3A subunit 2 [Bombyx mandarina]	--	GO:0000245,GO:0003676,GO:0005686,GO:0008270,GO:0010976,GO:0016607,GO:0071004,GO:0071013	spliceosomal complex assembly|nucleic acid binding|U2 snRNP|zinc ion binding|positive regulation of neuron projection development|nuclear speck|U2-type prespliceosome|catalytic step 2 spliceosome	ko03040	Spliceosome
	2.57895e-73	0.0942943	0.163	0.302	4.31304e-69	1	0.54	LOC693102	upf3 regulator of nonsense transcripts-like protein B isoform X1 [Bombyx mori]	--	GO:0000184,GO:0003723,GO:0005730,GO:0005737,GO:0045727,GO:0051028	nuclear-transcribed mRNA catabolic process, nonsense-mediated decay|RNA binding|nucleolus|cytoplasm|positive regulation of translation|mRNA transport	ko03013,ko03015	RNA transport|mRNA surveillance pathway
	4.838e-73	0.0395045	0.209	0.371	8.09107e-69	1	0.563	LOC101736429	uncharacterized protein LOC101736429 [Bombyx mori]	--	--	--	--	--
	4.94972e-73	0.00625732	0.224	0.392	8.27791e-69	1	0.571	LOC692840	RNA-binding protein with serine-rich domain 1-A-like [Bombyx mandarina]	--	GO:0000184,GO:0000381,GO:0003723,GO:0005737,GO:0006397,GO:0008380,GO:0016607,GO:0043065,GO:0048025,GO:0061574	nuclear-transcribed mRNA catabolic process, nonsense-mediated decay|regulation of alternative mRNA splicing, via spliceosome|RNA binding|cytoplasm|mRNA processing|RNA splicing|nuclear speck|positive regulation of apoptotic process|negative regulation of mRNA splicing, via spliceosome|ASAP complex	ko03013,ko03015	RNA transport|mRNA surveillance pathway
	6.42865e-73	0.358819	0.728	0.731	1.07513e-68	1	0.996	Ywhae	14-3-3 epsilon protein [Bombyx mori]	--	GO:0000077,GO:0005634,GO:0005654,GO:0005694,GO:0005737,GO:0005813,GO:0005829,GO:0005886,GO:0007088,GO:0007093,GO:0007280,GO:0007294,GO:0007411,GO:0007444,GO:0008103,GO:0008134,GO:0008340,GO:0009314,GO:0009411,GO:0019904,GO:0035332,GO:0040008,GO:0042994,GO:0045172,GO:0045927,GO:0046579,GO:0046982,GO:0048190,GO:0050815	DNA damage checkpoint|nucleus|nucleoplasm|chromosome|cytoplasm|centrosome|cytosol|plasma membrane|regulation of mitotic nuclear division|mitotic cell cycle checkpoint|pole cell migration|germarium-derived oocyte fate determination|axon guidance|imaginal disc development|oocyte microtubule cytoskeleton polarization|transcription factor binding|determination of adult lifespan|response to radiation|…	ko04110,ko04114,ko04151,ko04390,ko04391,ko04621,ko04722,ko05160,ko05203	Cell cycle|Oocyte meiosis|PI3K-Akt signaling pathway|Hippo signaling pathway|Hippo signaling pathway - fly|NOD-like receptor signaling pathway|Neurotrophin signaling pathway|Hepatitis C|Viral carcinogenesis
	3.0573e-72	0.280542	0.932	0.854	5.11303e-68	1	1.091	RpL35	ribosomal protein L35 [Bombyx mori]	--	GO:0000463,GO:0003729,GO:0003735,GO:0006412,GO:0022625,GO:0043021	maturation of LSU-rRNA from tricistronic rRNA transcript (SSU-rRNA, 5.8S rRNA, LSU-rRNA)|mRNA binding|structural constituent of ribosome|translation|cytosolic large ribosomal subunit|ribonucleoprotein complex binding	ko03010	Ribosome
	7.20242e-72	0.0733313	0.175	0.322	1.20453e-67	1	0.543	LOC101737237	28S ribosomal protein S17, mitochondrial [Bombyx mandarina]	--	GO:0003735,GO:0005743,GO:0005763,GO:0006412,GO:0019843	structural constituent of ribosome|mitochondrial inner membrane|mitochondrial small ribosomal subunit|translation|rRNA binding	ko03010	Ribosome
	2.02016e-71	0.0341073	0.182	0.328	3.37851e-67	1	0.555	LOC778515	proteasome 26S non-ATPase subunit 4 [Bombyx mori]	--	GO:0005634,GO:0005654,GO:0005829,GO:0008540,GO:0022624,GO:0031593,GO:0043161,GO:0043248	nucleus|nucleoplasm|cytosol|proteasome regulatory particle, base subcomplex|proteasome accessory complex|polyubiquitin modification-dependent protein binding|proteasome-mediated ubiquitin-dependent protein catabolic process|proteasome assembly	ko03050,ko05169	Proteasome|Epstein-Barr virus infection
	8.40083e-71	0.406756	0.645	0.645	1.40496e-66	1	1	LOC101739128	serine/arginine repetitive matrix protein 5 isoform X1 [Bombyx mori]	--	GO:0005758	mitochondrial intermembrane space	--	--
	9.613e-71	0.0601829	0.205	0.362	1.60768e-66	1	0.566	LOC101744478	zinc finger CCCH domain-containing protein 15 homolog [Bombyx mori]	--	GO:0002181,GO:0005829,GO:0046872	cytoplasmic translation|cytosol|metal ion binding	--	--
	1.84416e-70	0.723919	0.331	0.265	3.08417e-66	1	1.249	LOC101736897	failed axon connections isoform X1 [Bombyx mori]	--	GO:0005737,GO:0005886,GO:0007409,GO:0036099	cytoplasm|plasma membrane|axonogenesis|female germ-line stem cell population maintenance	--	--
	1.96718e-70	0.115553	0.142	0.269	3.28991e-66	1	0.528	LOC110385410	thyroid transcription factor 1-associated protein 26 [Bombyx mori]	--	--	--	--	--
	1.59206e-69	0.10337	0.132	0.252	2.66256e-65	1	0.524	LOC101743322	39S ribosomal protein L34, mitochondrial [Bombyx mori]	--	GO:0003735,GO:0005762,GO:0032543	structural constituent of ribosome|mitochondrial large ribosomal subunit|mitochondrial translation	ko03010	Ribosome
	1.80263e-69	0.0253719	0.161	0.293	3.01472e-65	1	0.549	LOC101746819	facilitated trehalose transporter Tret1 isoform X1 [Bombyx mori]	--	GO:0005886,GO:0015574,GO:0015771,GO:0016021	plasma membrane|trehalose transmembrane transporter activity|trehalose transport|integral component of membrane	--	--
	8.275e-69	0.0730713	0.171	0.31	1.38391e-64	1	0.552	LOC119630347	protein PBDC1 [Bombyx mandarina]	--	--	--	--	--
	3.13055e-68	0.063046	0.198	0.349	5.23554e-64	1	0.567	LOC101746981	BUB3-interacting and GLEBS motif-containing protein ZNF207 isoform X2 [Bombyx mori]	--	GO:0000070,GO:0000776,GO:0000777,GO:0001578,GO:0003676,GO:0005634,GO:0005737,GO:0005819,GO:0005874,GO:0007094,GO:0008017,GO:0008608,GO:0046785,GO:0046872,GO:0050821,GO:0051301,GO:0051983,GO:0090307,GO:1990047	mitotic sister chromatid segregation|kinetochore|condensed chromosome kinetochore|microtubule bundle formation|nucleic acid binding|nucleus|cytoplasm|spindle|microtubule|mitotic spindle assembly checkpoint|microtubule binding|attachment of spindle microtubules to kinetochore|microtubule polymerization|metal ion binding|protein stabilization|cell division|regulation of chromosome segregation|mitot…	--	--
	2.56583e-67	0.0337866	0.154	0.279	4.29109e-63	1	0.552	LOC101739842	zinc finger MYM-type protein 3 [Bombyx mandarina]	--	GO:0000981,GO:0005654,GO:0006357,GO:0007010,GO:0008270,GO:0022604	DNA-binding transcription factor activity, RNA polymerase II-specific|nucleoplasm|regulation of transcription by RNA polymerase II|cytoskeleton organization|zinc ion binding|regulation of cell morphogenesis	--	--
	3.27453e-67	0.129991	0.135	0.256	5.47633e-63	1	0.527	LOC101745101	probable peptide chain release factor C12orf65 homolog, mitochondrial [Bombyx mori]	--	GO:0003747,GO:0005762	translation release factor activity|mitochondrial large ribosomal subunit	--	--
	3.48563e-67	0.0871222	0.161	0.293	5.82937e-63	1	0.549	LOC101743384	serine--tRNA ligase, cytoplasmic [Bombyx mori]	--	GO:0000122,GO:0000978,GO:0004828,GO:0005524,GO:0005634,GO:0005737,GO:0005829,GO:0006434,GO:0016525,GO:0097056,GO:1904046	negative regulation of transcription by RNA polymerase II|RNA polymerase II proximal promoter sequence-specific DNA binding|serine-tRNA ligase activity|ATP binding|nucleus|cytoplasm|cytosol|seryl-tRNA aminoacylation|negative regulation of angiogenesis|selenocysteinyl-tRNA(Sec) biosynthetic process|negative regulation of vascular endothelial growth factor production	ko00970	Aminoacyl-tRNA biosynthesis
	6.58758e-67	0.0719931	0.185	0.33	1.10171e-62	1	0.561	LOC101745713	hypothetical protein B5V51-2701 [Heliothis virescens]	--	GO:0005737,GO:0005739,GO:0005743,GO:0005747,GO:0006120,GO:0008137,GO:0010918,GO:0016021,GO:0032981,GO:0050727,GO:0060547,GO:1901223,GO:1903427,GO:2001171	cytoplasm|mitochondrion|mitochondrial inner membrane|mitochondrial respiratory chain complex I|mitochondrial electron transport, NADH to ubiquinone|NADH dehydrogenase (ubiquinone) activity|positive regulation of mitochondrial membrane potential|integral component of membrane|mitochondrial respiratory chain complex I assembly|regulation of inflammatory response|negative regulation of necrotic cell…	ko00190,ko04714,ko04723,ko04932,ko05010,ko05012,ko05016	Oxidative phosphorylation|Thermogenesis|Retrograde endocannabinoid signaling|Non-alcoholic fatty liver disease (NAFLD)|Alzheimer disease|Parkinson disease|Huntington disease
	6.90774e-67	0.0666097	0.183	0.326	1.15525e-62	1	0.561	LOC101740456	transcription factor A, mitochondrial [Bombyx mori]	FBpp0083356	GO:0001018,GO:0001223,GO:0003682,GO:0003700,GO:0003723,GO:0005634,GO:0005739,GO:0005759,GO:0005829,GO:0006390,GO:0006391,GO:0007005,GO:0008301,GO:0031072,GO:0032991,GO:0033108,GO:0042645,GO:0043565,GO:0045893	mitochondrial promoter sequence-specific DNA binding|transcription coactivator binding|chromatin binding|DNA-binding transcription factor activity|RNA binding|nucleus|mitochondrion|mitochondrial matrix|cytosol|mitochondrial transcription|transcription initiation from mitochondrial promoter|mitochondrion organization|DNA binding, bending|heat shock protein binding|protein-containing complex|mitoch…	ko04371,ko05016	Apelin signaling pathway|Huntington disease
	7.63208e-67	0.433547	0.606	0.637	1.27639e-62	1	0.951	LOC778456	PREDICTED: ADP-ribosylation factor 1 [Papilio polytes]	--	GO:0005525,GO:0005794,GO:0015031,GO:0016192	GTP binding|Golgi apparatus|protein transport|vesicle-mediated transport	ko04072,ko04144,ko05110,ko05130,ko05131,ko05132,ko05134	Phospholipase D signaling pathway|Endocytosis|Vibrio cholerae infection|Pathogenic Escherichia coli infection|Shigellosis|Salmonella infection|Legionellosis
	3.79084e-66	0.00476037	0.175	0.31	6.3398e-62	1	0.565	LOC101742526	dihydropteridine reductase [Bombyx mori]	--	GO:0004155,GO:0005737,GO:0006559,GO:0006729,GO:0070402,GO:0070404	6,7-dihydropteridine reductase activity|cytoplasm|L-phenylalanine catabolic process|tetrahydrobiopterin biosynthetic process|NADPH binding|NADH binding	ko00790	Folate biosynthesis
	3.93468e-66	0.0480467	0.167	0.299	6.58036e-62	1	0.559	LOC101740265	structural maintenance of chromosomes protein 1A isoform X1 [Bombyx mandarina]	--	GO:0000776,GO:0003682,GO:0005524,GO:0005634,GO:0006281,GO:0007064,GO:0009314,GO:0030893,GO:0051301,GO:0051321,GO:0072423	kinetochore|chromatin binding|ATP binding|nucleus|DNA repair|mitotic sister chromatid cohesion|response to radiation|meiotic cohesin complex|cell division|meiotic cell cycle|response to DNA damage checkpoint signaling	ko04110,ko04114	Cell cycle|Oocyte meiosis
	6.74313e-66	0.317024	0.685	0.687	1.12772e-61	1	0.997	PFN	profilin [Bombyx mori]	--	GO:0003779,GO:0005737,GO:0005856	actin binding|cytoplasm|cytoskeleton	ko04013,ko04015,ko04810,ko05131,ko05132	MAPK signaling pathway - fly|Rap1 signaling pathway|Regulation of actin cytoskeleton|Shigellosis|Salmonella infection
	1.50864e-65	0.108791	0.144	0.267	2.52305e-61	1	0.539	LOC101738659	U6 snRNA-associated Sm-like protein LSm8 [Bombyx mori]	--	GO:0000398,GO:0003723,GO:0005634,GO:0005688,GO:0016070,GO:0046540,GO:0071005,GO:0120115	mRNA splicing, via spliceosome|RNA binding|nucleus|U6 snRNP|RNA metabolic process|U4/U6 x U5 tri-snRNP complex|U2-type precatalytic spliceosome|Lsm2-8 complex	ko03018,ko03040	RNA degradation|Spliceosome
	5.15453e-65	0.413397	0.653	0.631	8.62044e-61	1	1.035	RpS29	40S ribosomal protein S29 [Bombyx mori]	--	GO:0002181,GO:0003735,GO:0005791,GO:0008270,GO:0022627,GO:0042788	cytoplasmic translation|structural constituent of ribosome|rough endoplasmic reticulum|zinc ion binding|cytosolic small ribosomal subunit|polysomal ribosome	ko03010	Ribosome
	5.86915e-65	0.597703	0.541	0.581	9.81556e-61	1	0.931	LOC101737962	protein piccolo [Bombyx mori]	ENSMPUP00000000115	GO:0004722,GO:0005634,GO:0005730,GO:0005739,GO:0006469,GO:0032991,GO:0035690,GO:0035970,GO:0046872,GO:0051496	protein serine/threonine phosphatase activity|nucleus|nucleolus|mitochondrion|negative regulation of protein kinase activity|protein-containing complex|cellular response to drug|peptidyl-threonine dephosphorylation|metal ion binding|positive regulation of stress fiber assembly	--	--
	9.69347e-65	0.0654804	0.189	0.333	1.62114e-60	1	0.568	LOC101741135	probable 28S rRNA (cytosine-C(5))-methyltransferase [Bombyx mori]	--	--	--	--	--
	1.23905e-64	0.114355	0.175	0.314	2.07218e-60	1	0.557	LOC101745795	U6 snRNA-associated Sm-like protein LSm4 [Bombyx mori]	--	GO:0000387,GO:0000398,GO:0000932,GO:0000956,GO:0003723,GO:0005634,GO:0005654,GO:0005681,GO:0005688,GO:0005737,GO:0005829,GO:0016020,GO:0017070,GO:0032991,GO:0033962,GO:0042731,GO:0043005,GO:0046540,GO:0071005	spliceosomal snRNP assembly|mRNA splicing, via spliceosome|P-body|nuclear-transcribed mRNA catabolic process|RNA binding|nucleus|nucleoplasm|spliceosomal complex|U6 snRNP|cytoplasm|cytosol|membrane|U6 snRNA binding|protein-containing complex|cytoplasmic mRNA processing body assembly|PH domain binding|neuron projection|U4/U6 x U5 tri-snRNP complex|U2-type precatalytic spliceosome	ko03018,ko03040	RNA degradation|Spliceosome
	1.27523e-64	0.0476094	0.174	0.309	2.13269e-60	1	0.563	LOC693083	glycosyl-phosphatidyl-inositol-anchored protein [Bombyx mori]	--	GO:0000932,GO:0003723,GO:0005829,GO:0010494,GO:0017148,GO:0030425,GO:0050775,GO:0061003,GO:0098794,GO:0098978	P-body|RNA binding|cytosol|cytoplasmic stress granule|negative regulation of translation|dendrite|positive regulation of dendrite morphogenesis|positive regulation of dendritic spine morphogenesis|postsynapse|glutamatergic synapse	--	--
	2.10868e-64	0.0801536	0.163	0.294	3.52656e-60	1	0.554	LOC101743106	uncharacterized protein LOC101743106 isoform X1 [Bombyx mori]	--	--	--	ko00190,ko04714,ko04723,ko04932,ko05010,ko05012,ko05016	Oxidative phosphorylation|Thermogenesis|Retrograde endocannabinoid signaling|Non-alcoholic fatty liver disease (NAFLD)|Alzheimer disease|Parkinson disease|Huntington disease
	1.07151e-63	0.112935	0.144	0.266	1.79199e-59	1	0.541	mRpL12	mitochondrial ribosomal protein L12 [Bombyx mori]	--	GO:0003735,GO:0005743,GO:0005762,GO:0006390,GO:0006412	structural constituent of ribosome|mitochondrial inner membrane|mitochondrial large ribosomal subunit|mitochondrial transcription|translation	ko03010	Ribosome
	2.28384e-63	0.0935349	0.184	0.326	3.8195e-59	1	0.564	LOC692837	DNA-directed RNA polymerases I, II, and III subunit RPABC2 isoform X1 [Bombyx mandarina]	--	GO:0003677,GO:0003899,GO:0005665,GO:0005666,GO:0005736,GO:0006360,GO:0006366,GO:0006383	DNA binding|DNA-directed 5'-3' RNA polymerase activity|RNA polymerase II, core complex|RNA polymerase III complex|RNA polymerase I complex|transcription by RNA polymerase I|transcription by RNA polymerase II|transcription by RNA polymerase III	ko03020,ko04623,ko05016	RNA polymerase|Cytosolic DNA-sensing pathway|Huntington disease
	9.2407e-63	0.146765	0.152	0.278	1.54541e-58	1	0.547	ccdc25	coiled-coil domain containing 25 protein [Bombyx mori]	--	--	--	--	--
	1.09238e-62	0.194934	0.976	0.912	1.82689e-58	1	1.07	RpS20	Ribosomal protein S20 [Operophtera brumata]	--	GO:0002181,GO:0003723,GO:0003735,GO:0006412,GO:0015935,GO:0022627	cytoplasmic translation|RNA binding|structural constituent of ribosome|translation|small ribosomal subunit|cytosolic small ribosomal subunit	ko03010	Ribosome
	1.31588e-62	0.0675938	0.169	0.299	2.20067e-58	1	0.565	LOC101745719	apoptosis inhibitor 5 [Bombyx mori]	--	GO:0005634,GO:0006915,GO:0043066	nucleus|apoptotic process|negative regulation of apoptotic process	--	--
	2.06549e-62	0.657505	0.494	0.505	3.45433e-58	1	0.978	LOC101741026	moesin/ezrin/radixin homolog 1 isoform X1 [Bombyx mori]	--	GO:0003779,GO:0005737,GO:0005856,GO:0005886,GO:0005912,GO:0045197	actin binding|cytoplasm|cytoskeleton|plasma membrane|adherens junction|establishment or maintenance of epithelial cell apical/basal polarity	ko04530,ko04810,ko05205,ko05206	Tight junction|Regulation of actin cytoskeleton|Proteoglycans in cancer|MicroRNAs in cancer
	3.59773e-62	0.117616	0.142	0.261	6.01684e-58	1	0.544	LOC732990	V-type proton ATPase subunit E [Bombyx mandarina]	--	GO:0015991,GO:0033178,GO:0046961	ATP hydrolysis coupled proton transport|proton-transporting two-sector ATPase complex, catalytic domain|proton-transporting ATPase activity, rotational mechanism	ko00190,ko04145,ko04150,ko04721,ko04966,ko05110,ko05120,ko05165,ko05323	Oxidative phosphorylation|Phagosome|mTOR signaling pathway|Synaptic vesicle cycle|Collecting duct acid secretion|Vibrio cholerae infection|Epithelial cell signaling in Helicobacter pylori infection|Human papillomavirus infection|Rheumatoid arthritis
	1.32202e-61	0.0973145	0.166	0.297	2.21094e-57	1	0.559	LOC101741122	ubiquitin-conjugating enzyme E2-17 kDa [Papilio polytes]	--	GO:0000209,GO:0000422,GO:0000790,GO:0002039,GO:0004842,GO:0005524,GO:0005634,GO:0005737,GO:0006281,GO:0006511,GO:0007098,GO:0019904,GO:0032436,GO:0032456,GO:0033503,GO:0043066,GO:0043161,GO:0043518,GO:0051299,GO:0061631,GO:1902166	protein polyubiquitination|autophagy of mitochondrion|nuclear chromatin|p53 binding|ubiquitin-protein transferase activity|ATP binding|nucleus|cytoplasm|DNA repair|ubiquitin-dependent protein catabolic process|centrosome cycle|protein domain specific binding|positive regulation of proteasomal ubiquitin-dependent protein catabolic process|endocytic recycling|HULC complex|negative regulation of apo…	ko04120	Ubiquitin mediated proteolysis
	1.88087e-61	0.159293	0.137	0.254	3.14556e-57	1	0.539	Cbp20	nuclear cap-binding protein subunit 2 [Bombyx mandarina]	--	GO:0000339,GO:0005634,GO:0005846,GO:0031047,GO:0045292	RNA cap binding|nucleus|nuclear cap binding complex|gene silencing by RNA|mRNA cis splicing, via spliceosome	ko03013,ko03015,ko03040	RNA transport|mRNA surveillance pathway|Spliceosome
	3.2494e-61	0.00162932	0.196	0.332	5.43429e-57	1	0.59	LOC101737404	RNA pseudouridylate synthase domain-containing protein 2 isoform X4 [Bombyx mori]	--	GO:0000455,GO:0003723,GO:0009982	enzyme-directed rRNA pseudouridine synthesis|RNA binding|pseudouridine synthase activity	--	--
	3.84488e-61	0.0949885	0.152	0.273	6.43018e-57	1	0.557	LOC101737365	ADP-ribosylation factor 6 [Bombus terrestris]	--	GO:0001726,GO:0001889,GO:0005525,GO:0005737,GO:0005768,GO:0005829,GO:0005886,GO:0005938,GO:0006886,GO:0016192,GO:0030139,GO:0030838,GO:0030866,GO:0031527,GO:0031996,GO:0032154,GO:0032456,GO:0032587,GO:0033028,GO:0034394,GO:0035020,GO:0036010,GO:0043209,GO:0047485,GO:0051489,GO:0051549,GO:0055038,GO:0060998,GO:0090162,GO:0090543,GO:0097178,GO:0097284,GO:1903078,GO:1903393,GO:2000009	ruffle|liver development|GTP binding|cytoplasm|endosome|cytosol|plasma membrane|cell cortex|intracellular protein transport|vesicle-mediated transport|endocytic vesicle|positive regulation of actin filament polymerization|cortical actin cytoskeleton organization|filopodium membrane|thioesterase binding|cleavage furrow|endocytic recycling|ruffle membrane|myeloid cell apoptotic process|protein loca…	ko04014,ko04072,ko04144,ko04666,ko05130,ko05132,ko05135	Ras signaling pathway|Phospholipase D signaling pathway|Endocytosis|Fc gamma R-mediated phagocytosis|Pathogenic Escherichia coli infection|Salmonella infection|Yersinia infection
	7.26461e-61	0.0410089	0.244	0.409	1.21493e-56	1	0.597	LOC101737818	ribosome biogenesis protein BOP1 homolog [Bombyx mori]	--	GO:0000463,GO:0000466,GO:0005654,GO:0005730,GO:0030687,GO:0035206,GO:0043021	maturation of LSU-rRNA from tricistronic rRNA transcript (SSU-rRNA, 5.8S rRNA, LSU-rRNA)|maturation of 5.8S rRNA from tricistronic rRNA transcript (SSU-rRNA, 5.8S rRNA, LSU-rRNA)|nucleoplasm|nucleolus|preribosome, large subunit precursor|regulation of hemocyte proliferation|ribonucleoprotein complex binding	--	--
	1.53521e-60	0.0763149	0.185	0.32	2.56748e-56	1	0.578	LOC101737241	CCR4-NOT transcription complex subunit 3 isoform X1 [Bombyx mori]	--	GO:0000289,GO:0000932,GO:0001829,GO:0005634,GO:0005829,GO:0006355,GO:0006977,GO:0017148,GO:0030014,GO:0030015,GO:0031047,GO:0120162,GO:2000036	nuclear-transcribed mRNA poly(A) tail shortening|P-body|trophectodermal cell differentiation|nucleus|cytosol|regulation of transcription, DNA-templated|DNA damage response, signal transduction by p53 class mediator resulting in cell cycle arrest|negative regulation of translation|CCR4-NOT complex|CCR4-NOT core complex|gene silencing by RNA|positive regulation of cold-induced thermogenesis|regulat…	ko03018	RNA degradation
	5.43022e-60	0.0680901	0.191	0.332	9.0815e-56	1	0.575	LOC733089	eukaryotic translation initiation factor 3 subunit J [Bombyx mori]	--	GO:0001732,GO:0003743,GO:0005852,GO:0016282,GO:0033290	formation of cytoplasmic translation initiation complex|translation initiation factor activity|eukaryotic translation initiation factor 3 complex|eukaryotic 43S preinitiation complex|eukaryotic 48S preinitiation complex	ko03013	RNA transport
	1.04912e-59	0.117387	0.144	0.26	1.75455e-55	1	0.554	LOC101744207	DET1- and DDB1-associated protein 1 [Bombyx mandarina]	--	GO:0032434,GO:0080008	regulation of proteasomal ubiquitin-dependent protein catabolic process|Cul4-RING E3 ubiquitin ligase complex	--	--
	2.30046e-59	0.156587	0.151	0.274	3.84729e-55	1	0.551	LOC101741774	hypothetical protein B5V51-3842 [Heliothis virescens]	--	GO:0005747,GO:0006120	mitochondrial respiratory chain complex I|mitochondrial electron transport, NADH to ubiquinone	ko00190,ko04714,ko04723,ko04932,ko05010,ko05012,ko05016	Oxidative phosphorylation|Thermogenesis|Retrograde endocannabinoid signaling|Non-alcoholic fatty liver disease (NAFLD)|Alzheimer disease|Parkinson disease|Huntington disease
	9.43003e-59	0.0693496	0.161	0.282	1.57708e-54	1	0.571	LOC101740354	myotubularin-related protein 3 isoform X3 [Bombyx mandarina]	--	GO:0004438,GO:0004722,GO:0004725,GO:0005737,GO:0005829,GO:0006470,GO:0006661,GO:0016020,GO:0016236,GO:0019898,GO:0019903,GO:0042149,GO:0046856,GO:0046872,GO:0052629,GO:0060304,GO:1904562,GO:2000785	phosphatidylinositol-3-phosphatase activity|protein serine/threonine phosphatase activity|protein tyrosine phosphatase activity|cytoplasm|cytosol|protein dephosphorylation|phosphatidylinositol biosynthetic process|membrane|macroautophagy|extrinsic component of membrane|protein phosphatase binding|cellular response to glucose starvation|phosphatidylinositol dephosphorylation|metal ion binding|phos…	ko00562,ko04070,ko04140	Inositol phosphate metabolism|Phosphatidylinositol signaling system|Autophagy - animal
	1.76657e-58	0.0989226	0.164	0.29	2.95442e-54	1	0.566	LOC732881	salivary secreted ribonuclease [Bombyx mori]	--	GO:0004521,GO:0016021,GO:0098586	endoribonuclease activity|integral component of membrane|cellular response to virus	ko04212	Longevity regulating pathway - worm
	3.74589e-58	0.0201696	0.205	0.344	6.26462e-54	1	0.596	LOC101737257	protein TIS11 [Bombyx mandarina]	ENSP00000388402	GO:0003677,GO:0003730,GO:0005634,GO:0005829,GO:0010629,GO:0016246,GO:0035925,GO:0046872,GO:0061158,GO:1900153	DNA binding|mRNA 3'-UTR binding|nucleus|cytosol|negative regulation of gene expression|RNA interference|mRNA 3'-UTR AU-rich region binding|metal ion binding|3'-UTR-mediated mRNA destabilization|positive regulation of nuclear-transcribed mRNA catabolic process, deadenylation-dependent decay	ko05166,ko05167	Human T-cell leukemia virus 1 infection|Kaposi sarcoma-associated herpesvirus infection
	3.97542e-58	0.103348	0.18	0.313	6.64849e-54	1	0.575	LOC101739586	UPF0389 protein CG9231 [Bombyx mori]	--	GO:0016021	integral component of membrane	--	--
	6.25239e-58	0.0123876	0.252	0.415	1.04565e-53	1	0.607	LOC101746149	uncharacterized protein LOC101746149 [Bombyx mori]	--	--	--	--	--
	1.05794e-57	0.107145	0.159	0.282	1.7693e-53	1	0.564	Scpx	sterol carrier protein x [Bombyx mori]	--	--	--	ko00120,ko01040,ko03320,ko04146	Primary bile acid biosynthesis|Biosynthesis of unsaturated fatty acids|PPAR signaling pathway|Peroxisome
	1.28325e-57	0.112755	0.172	0.302	2.14611e-53	1	0.57	LOC101740454	ubiquitin-conjugating enzyme E2 C [Bombyx mori]	--	GO:0000151,GO:0005524,GO:0005634,GO:0005737,GO:0005815,GO:0010458,GO:0031145,GO:0045842,GO:0061631,GO:1903364	ubiquitin ligase complex|ATP binding|nucleus|cytoplasm|microtubule organizing center|exit from mitosis|anaphase-promoting complex-dependent catabolic process|positive regulation of mitotic metaphase/anaphase transition|ubiquitin conjugating enzyme activity|positive regulation of cellular protein catabolic process	ko04120	Ubiquitin mediated proteolysis
	1.81702e-57	0.0787268	0.241	0.404	3.03879e-53	1	0.597	LOC101740286	probable 28S ribosomal protein S6, mitochondrial [Bombyx mori]	--	GO:0003735,GO:0005763,GO:0006412,GO:0032543,GO:0070181	structural constituent of ribosome|mitochondrial small ribosomal subunit|translation|mitochondrial translation|small ribosomal subunit rRNA binding	ko03010	Ribosome
	2.1436e-57	0.194443	0.167	0.296	3.58496e-53	1	0.564	LOC100529238	daxx [Bombyx mori]	--	--	--	--	--
	2.46935e-57	0.113322	0.172	0.301	4.12974e-53	1	0.571	LOC101735572	something about silencing protein 10 isoform X1 [Bombyx mandarina]	--	GO:0000462,GO:0005634,GO:0005730,GO:0006325,GO:0007420,GO:0032040	maturation of SSU-rRNA from tricistronic rRNA transcript (SSU-rRNA, 5.8S rRNA, LSU-rRNA)|nucleus|nucleolus|chromatin organization|brain development|small-subunit processome	--	--
	2.55978e-57	0.131532	0.146	0.263	4.28097e-53	1	0.555	LOC101738095	mitochondrial import inner membrane translocase subunit Tim13-like [Bombyx mori]	--	GO:0001650,GO:0005739,GO:0005743,GO:0008565,GO:0042719,GO:0045039,GO:0046872,GO:0072321	fibrillar center|mitochondrion|mitochondrial inner membrane|protein transporter activity|mitochondrial intermembrane space protein transporter complex|protein import into mitochondrial inner membrane|metal ion binding|chaperone-mediated protein transport	--	--
	4.21253e-57	0.71542	0.42	0.416	7.04504e-53	1	1.01	LOC692797	chaperonin containing t-complex polypeptide 1 beta subunit [Bombyx mori]	--	GO:0002199,GO:0005524,GO:0005832,GO:0005874,GO:0007339,GO:0031625,GO:0032212,GO:0043209,GO:0044183,GO:0044297,GO:0050821,GO:0051082,GO:0051086,GO:0051131,GO:0051973,GO:0090666,GO:1901998,GO:1904851,GO:1904874	zona pellucida receptor complex|ATP binding|chaperonin-containing T-complex|microtubule|binding of sperm to zona pellucida|ubiquitin protein ligase binding|positive regulation of telomere maintenance via telomerase|myelin sheath|protein binding involved in protein folding|cell body|protein stabilization|unfolded protein binding|chaperone mediated protein folding independent of cofactor|chaperone-…	--	--
	4.23435e-57	0.0359815	0.225	0.372	7.08153e-53	1	0.605	LOC101735474	bromodomain-containing protein 3-like [Bombyx mandarina]	ENSLAFP00000028917	GO:0003682,GO:0005737,GO:0006334,GO:0006357,GO:0016607,GO:0070577	chromatin binding|cytoplasm|nucleosome assembly|regulation of transcription by RNA polymerase II|nuclear speck|lysine-acetylated histone binding	--	--
	4.56227e-57	0.0336055	0.218	0.359	7.62995e-53	1	0.607	LOC101738347	uncharacterized protein LOC101738347 isoform X1 [Bombyx mori]	--	--	--	--	--
	1.16883e-56	0.121447	0.165	0.29	1.95476e-52	1	0.569	LOC101739710	ribosome production factor 2 homolog [Bombyx mori]	--	GO:0000027,GO:0000463,GO:0005730,GO:0019843,GO:0051301,GO:0090307	ribosomal large subunit assembly|maturation of LSU-rRNA from tricistronic rRNA transcript (SSU-rRNA, 5.8S rRNA, LSU-rRNA)|nucleolus|rRNA binding|cell division|mitotic spindle assembly	--	--
	1.32373e-56	0.184351	0.152	0.273	2.21381e-52	1	0.557	LOC733109	ubiquitin-related modifier 1 homolog [Bombyx mori]	--	GO:0002098,GO:0005829,GO:0032447,GO:0034227	tRNA wobble uridine modification|cytosol|protein urmylation|tRNA thio-modification	ko04122	Sulfur relay system
	1.44943e-56	0.221335	0.939	0.861	2.42403e-52	1	1.091	RpL35A	ribosomal protein L35A [Bombyx mori]	--	GO:0000049,GO:0003735,GO:0005840,GO:0006412	tRNA binding|structural constituent of ribosome|ribosome|translation	ko03010	Ribosome
	2.04337e-56	0.109573	0.171	0.297	3.41732e-52	1	0.576	LOC101735567	26S proteasome non-ATPase regulatory subunit 6 [Bombyx mori]	--	GO:0000502,GO:0005576,GO:0005654,GO:0005829,GO:0005838,GO:0006508,GO:0016579,GO:0016887,GO:0022624,GO:0030234,GO:0034774,GO:0043161,GO:0043312,GO:0043687,GO:1904813	proteasome complex|extracellular region|nucleoplasm|cytosol|proteasome regulatory particle|proteolysis|protein deubiquitination|ATPase activity|proteasome accessory complex|enzyme regulator activity|secretory granule lumen|proteasome-mediated ubiquitin-dependent protein catabolic process|neutrophil degranulation|post-translational protein modification|ficolin-1-rich granule lumen	ko03050,ko05169	Proteasome|Epstein-Barr virus infection
	2.15049e-56	0.0490742	0.234	0.388	3.59648e-52	1	0.603	LOC733026	SUMO-1 activating enzyme [Bombyx mori]	--	GO:0005737,GO:0008022,GO:0008641,GO:0016925,GO:0031510	cytoplasm|protein C-terminus binding|ubiquitin-like modifier activating enzyme activity|protein sumoylation|SUMO activating enzyme complex	ko04120	Ubiquitin mediated proteolysis
	2.74302e-56	0.103026	0.157	0.275	4.58743e-52	1	0.571	LOC732883	transcriptional adaptor 3 [Bombyx mori]	--	GO:0000124,GO:0003713,GO:0005671,GO:0006357,GO:0043966,GO:0043967	SAGA complex|transcription coactivator activity|Ada2/Gcn5/Ada3 transcription activator complex|regulation of transcription by RNA polymerase II|histone H3 acetylation|histone H4 acetylation	ko05165	Human papillomavirus infection
	9.33183e-56	0.022992	0.221	0.363	1.56065e-51	1	0.609	LOC101736140	perilipin-4 isoform X11 [Bombyx mori]	--	--	--	ko03320	PPAR signaling pathway
	4.58087e-55	0.167588	0.141	0.253	7.66105e-51	1	0.557	LOC732955	U6 snRNA-associated Sm-like protein LSm3 [Bombyx mandarina]	--	GO:0000398,GO:0000932,GO:0000956,GO:0003723,GO:0005634,GO:0005688,GO:0033962,GO:0046540,GO:0071005,GO:0071013,GO:0120115,GO:1990726	mRNA splicing, via spliceosome|P-body|nuclear-transcribed mRNA catabolic process|RNA binding|nucleus|U6 snRNP|cytoplasmic mRNA processing body assembly|U4/U6 x U5 tri-snRNP complex|U2-type precatalytic spliceosome|catalytic step 2 spliceosome|Lsm2-8 complex|Lsm1-7-Pat1 complex	ko03018,ko03040	RNA degradation|Spliceosome
	2.20466e-54	0.338305	0.613	0.599	3.68708e-50	1	1.023	LOC733028	thymosin isoform X1 [Bombyx mori]	--	--	--	--	--
	7.88491e-54	0.0856516	0.196	0.331	1.31867e-49	1	0.592	LOC101743811	unnamed protein product [Leptidea sinapis]	--	--	--	ko00190,ko04714,ko04723,ko04932,ko05010,ko05012,ko05016	Oxidative phosphorylation|Thermogenesis|Retrograde endocannabinoid signaling|Non-alcoholic fatty liver disease (NAFLD)|Alzheimer disease|Parkinson disease|Huntington disease
	1.66721e-53	0.712101	0.399	0.38	2.78824e-49	1	1.05	LOC101738399	uncharacterized protein LOC101738399 isoform X1 [Bombyx mori]	--	--	--	--	--
	2.41176e-53	0.10541	0.202	0.339	4.03343e-49	1	0.596	LOC101736609	muscle M-line assembly protein unc-89-like [Bombyx mori]	--	--	--	--	--
	3.60377e-53	0.115033	0.179	0.305	6.02695e-49	1	0.587	LOC101739022	probable ATP-dependent RNA helicase DDX27 isoform X1 [Bombyx mori]	--	GO:0003676,GO:0004386,GO:0005524,GO:0005694,GO:0005730,GO:0006364	nucleic acid binding|helicase activity|ATP binding|chromosome|nucleolus|rRNA processing	--	--
	8.55566e-53	0.0550363	0.257	0.418	1.43085e-48	1	0.615	Lark	RNA-binding protein lark [Bombyx mori]	ENSCAFP00000004588	GO:0000278,GO:0000381,GO:0000398,GO:0003723,GO:0003729,GO:0005634,GO:0005737,GO:0005829,GO:0007303,GO:0007562,GO:0007623,GO:0008062,GO:0008104,GO:0008270,GO:0009792,GO:0030036,GO:0042752,GO:0045292,GO:0045475,GO:0045804,GO:0045995,GO:0071011,GO:0071013,GO:2000767	mitotic cell cycle|regulation of alternative mRNA splicing, via spliceosome|mRNA splicing, via spliceosome|RNA binding|mRNA binding|nucleus|cytoplasm|cytosol|cytoplasmic transport, nurse cell to oocyte|eclosion|circadian rhythm|eclosion rhythm|protein localization|zinc ion binding|embryo development ending in birth or egg hatching|actin cytoskeleton organization|regulation of circadian rhythm|mRN…	--	--
	2.72606e-52	0.0808302	0.226	0.375	4.55906e-48	1	0.603	LOC693063	eukaryotic translation initiation factor 2 alpha subunit isoform X2 [Bombyx mori]	--	GO:0003743,GO:0005829,GO:0005850,GO:0005851,GO:0006413,GO:0033290,GO:0043022,GO:0043614	translation initiation factor activity|cytosol|eukaryotic translation initiation factor 2 complex|eukaryotic translation initiation factor 2B complex|translational initiation|eukaryotic 48S preinitiation complex|ribosome binding|multi-eIF complex	ko03013,ko04140,ko04141,ko04210,ko04932,ko05010,ko05160,ko05162,ko05164,ko05168	RNA transport|Autophagy - animal|Protein processing in endoplasmic reticulum|Apoptosis|Non-alcoholic fatty liver disease (NAFLD)|Alzheimer disease|Hepatitis C|Measles|Influenza A|Herpes simplex virus 1 infection
	1.18018e-51	0.0290926	0.165	0.279	1.97373e-47	1	0.591	LOC101744804	uncharacterized protein LOC101744804 isoform X1 [Bombyx mori]	--	--	--	--	--
	1.92177e-51	0.635872	0.266	0.204	3.21397e-47	1	1.304	LOC101742495	ras GTPase-activating protein-binding protein 2 [Bombyx mandarina]	--	GO:0003723,GO:0005829,GO:0034063,GO:0051028	RNA binding|cytosol|stress granule assembly|mRNA transport	--	--
	2.59883e-51	0.0827228	0.174	0.292	4.34629e-47	1	0.596	LOC101735661	death-inducer obliterator 1 isoform X1 [Bombyx mori]	--	GO:0003723,GO:0005634,GO:0005737,GO:0005819,GO:0006351,GO:0046872,GO:0097190	RNA binding|nucleus|cytoplasm|spindle|transcription, DNA-templated|metal ion binding|apoptotic signaling pathway	--	--
	5.14468e-51	0.162256	0.965	0.89	8.60397e-47	1	1.084	RpL19	ribosomal protein L19 [Bombyx mori]	--	GO:0002181,GO:0003735,GO:0022625,GO:0022626	cytoplasmic translation|structural constituent of ribosome|cytosolic large ribosomal subunit|cytosolic ribosome	ko03010	Ribosome
	5.18192e-51	0.221388	0.93	0.854	8.66625e-47	1	1.089	RpL34	ribosomal protein L34 [Bombyx mori]	--	GO:0003735,GO:0005840,GO:0006412	structural constituent of ribosome|ribosome|translation	ko03010	Ribosome
	7.9554e-51	0.34472	0.634	0.624	1.33046e-46	1	1.016	LOC101746841	uncharacterized protein LOC101746841 [Bombyx mori]	--	--	--	--	--
	1.37264e-50	0.0962135	0.153	0.261	2.29561e-46	1	0.586	LOC101743413	uncharacterized protein LOC101743413 isoform X1 [Bombyx mori]	ENSLACP00000000787	GO:0005634	nucleus	--	--
	1.63441e-50	0.180154	0.143	0.252	2.73339e-46	1	0.567	LOC101743394	pinin [Bombyx mori]	--	GO:0000398,GO:0003677,GO:0003723,GO:0005198,GO:0005882,GO:0005886,GO:0005911,GO:0007155,GO:0016020,GO:0016607,GO:0030057,GO:0035145,GO:0071013	mRNA splicing, via spliceosome|DNA binding|RNA binding|structural molecule activity|intermediate filament|plasma membrane|cell-cell junction|cell adhesion|membrane|nuclear speck|desmosome|exon-exon junction complex|catalytic step 2 spliceosome	ko03013,ko03015	RNA transport|mRNA surveillance pathway
	2.48263e-50	0.170892	0.146	0.255	4.15195e-46	1	0.573	LOC733002	transcription initiation factor IIA gamma chain [Bombyx mori]	--	GO:0003713,GO:0005634,GO:0005672,GO:0006367,GO:0017025,GO:0045944,GO:0051091,GO:0051123	transcription coactivator activity|nucleus|transcription factor TFIIA complex|transcription initiation from RNA polymerase II promoter|TBP-class protein binding|positive regulation of transcription by RNA polymerase II|positive regulation of DNA-binding transcription factor activity|RNA polymerase II preinitiation complex assembly	ko03022,ko05203	Basal transcription factors|Viral carcinogenesis
	3.9501e-50	0.165438	0.152	0.264	6.60616e-46	1	0.576	mRpL32	mitochondrial ribosomal protein L32 [Bombyx mori]	--	GO:0003735,GO:0005743,GO:0005762,GO:0006412,GO:0032543	structural constituent of ribosome|mitochondrial inner membrane|mitochondrial large ribosomal subunit|translation|mitochondrial translation	ko03010	Ribosome
	4.76351e-50	0.112945	0.174	0.292	7.9665e-46	1	0.596	LOC101739121	transcription elongation factor SPT5 [Bombyx mandarina]	--	GO:0000122,GO:0000993,GO:0003682,GO:0003729,GO:0005700,GO:0005703,GO:0005705,GO:0006368,GO:0007549,GO:0008023,GO:0032044,GO:0032785,GO:0032786,GO:0044877,GO:0045944,GO:0046982	negative regulation of transcription by RNA polymerase II|RNA polymerase II complex binding|chromatin binding|mRNA binding|polytene chromosome|polytene chromosome puff|polytene chromosome interband|transcription elongation from RNA polymerase II promoter|dosage compensation|transcription elongation factor complex|DSIF complex|negative regulation of DNA-templated transcription, elongation|positive…	--	--
	1.2778e-49	0.15863	0.188	0.318	2.137e-45	1	0.591	LOC692929	uncharacterized protein LOC692929 isoform X1 [Bombyx mori]	--	GO:0005730,GO:0042273	nucleolus|ribosomal large subunit biogenesis	--	--
	1.99491e-49	0.689155	0.431	0.438	3.33628e-45	1	0.984	eIF3-S9	eukaryotic translation initiation factor 3 subunit B [Bombyx mandarina]	--	GO:0001732,GO:0003743,GO:0005852,GO:0006446,GO:0016282,GO:0031369,GO:0033290	formation of cytoplasmic translation initiation complex|translation initiation factor activity|eukaryotic translation initiation factor 3 complex|regulation of translational initiation|eukaryotic 43S preinitiation complex|translation initiation factor binding|eukaryotic 48S preinitiation complex	ko03013	RNA transport
	3.09845e-49	0.114454	0.204	0.337	5.18185e-45	1	0.605	LOC692963	ribose-phosphate pyrophosphokinase 2 [Manduca sexta]	--	GO:0000287,GO:0002189,GO:0004749,GO:0005524,GO:0005737,GO:0006015,GO:0006164,GO:0006167,GO:0009116,GO:0009165,GO:0016208,GO:0016301,GO:0019003,GO:0019693,GO:0030246,GO:0031100,GO:0032991,GO:0042803,GO:0043531	magnesium ion binding|ribose phosphate diphosphokinase complex|ribose phosphate diphosphokinase activity|ATP binding|cytoplasm|5-phosphoribose 1-diphosphate biosynthetic process|purine nucleotide biosynthetic process|AMP biosynthetic process|nucleoside metabolic process|nucleotide biosynthetic process|AMP binding|kinase activity|GDP binding|ribose phosphate metabolic process|carbohydrate binding|…	ko00030,ko00230	Pentose phosphate pathway|Purine metabolism
	3.65101e-49	0.125282	0.197	0.329	6.10594e-45	1	0.599	LOC100174851	lethal(3)neo18 [Bombyx mori]	--	GO:0005654,GO:0005747,GO:0016021,GO:0032981,GO:0055114	nucleoplasm|mitochondrial respiratory chain complex I|integral component of membrane|mitochondrial respiratory chain complex I assembly|oxidation-reduction process	ko00190,ko04714,ko04723,ko04932,ko05010,ko05012,ko05016	Oxidative phosphorylation|Thermogenesis|Retrograde endocannabinoid signaling|Non-alcoholic fatty liver disease (NAFLD)|Alzheimer disease|Parkinson disease|Huntington disease
	9.75853e-49	0.0871001	0.18	0.298	1.63202e-44	1	0.604	LOC101745145	centrosome-associated zinc finger protein CP190 [Bombyx mandarina]	FBpp0082580	GO:0000242,GO:0000793,GO:0003677,GO:0003682,GO:0005634,GO:0005700,GO:0005704,GO:0005813,GO:0005875,GO:0005876,GO:0007017,GO:0008017,GO:0010468,GO:0031208,GO:0031937,GO:0035191,GO:0042803,GO:0043035,GO:0046872,GO:0051493,GO:0090202	pericentriolar material|condensed chromosome|DNA binding|chromatin binding|nucleus|polytene chromosome|polytene chromosome band|centrosome|microtubule associated complex|spindle microtubule|microtubule-based process|microtubule binding|regulation of gene expression|POZ domain binding|positive regulation of chromatin silencing|nuclear axial expansion|protein homodimerization activity|chromatin ins…	--	--
	1.20458e-48	0.164047	0.176	0.3	2.01455e-44	1	0.587	LOC101739135	39S ribosomal protein L30, mitochondrial [Bombyx mori]	--	GO:0003735,GO:0005743,GO:0005762,GO:0006412	structural constituent of ribosome|mitochondrial inner membrane|mitochondrial large ribosomal subunit|translation	ko03010	Ribosome
	1.91587e-48	0.0108896	0.341	0.525	3.2041e-44	1	0.65	LOC101741025	DNA topoisomerase 1 isoform X2 [Bombyx mandarina]	--	GO:0002168,GO:0003677,GO:0003916,GO:0003917,GO:0005634,GO:0005700,GO:0005703,GO:0005719,GO:0005730,GO:0005737,GO:0005829,GO:0006260,GO:0006265,GO:0006338,GO:0007059,GO:0007275,GO:0008283,GO:0030261,GO:0031298,GO:0045995,GO:0048477	instar larval development|DNA binding|DNA topoisomerase activity|DNA topoisomerase type I activity|nucleus|polytene chromosome|polytene chromosome puff|nuclear euchromatin|nucleolus|cytoplasm|cytosol|DNA replication|DNA topological change|chromatin remodeling|chromosome segregation|multicellular organism development|cell proliferation|chromosome condensation|replication fork protection complex|re…	--	--
	3.29551e-48	0.124517	0.213	0.353	5.51141e-44	1	0.603	LOC100862762	dynein light chain roadblock-type 2 [Bombyx mori]	--	GO:0003774,GO:0005868,GO:0005874,GO:0007018,GO:0036157,GO:0045505	motor activity|cytoplasmic dynein complex|microtubule|microtubule-based movement|outer dynein arm|dynein intermediate chain binding	ko05132	Salmonella infection
	6.98347e-48	0.466038	0.507	0.515	1.16792e-43	1	0.984	LOC733097	S-adenosylmethionine synthetase [Bombyx mori]	--	GO:0004478,GO:0005524,GO:0005829,GO:0006556,GO:0006730,GO:0008340,GO:0046872	methionine adenosyltransferase activity|ATP binding|cytosol|S-adenosylmethionine biosynthetic process|one-carbon metabolic process|determination of adult lifespan|metal ion binding	ko00270	Cysteine and methionine metabolism
	2.79754e-47	0.0480461	0.23	0.362	4.6786e-43	1	0.635	LOC101741306	LOW QUALITY PROTEIN: supporter of activation of yellow protein [Bombyx mori]	ENSP00000252268	GO:0000123,GO:0000790,GO:0004402,GO:0005634,GO:0007399,GO:0042393,GO:0045892,GO:0045944,GO:0046872,GO:0071564	histone acetyltransferase complex|nuclear chromatin|histone acetyltransferase activity|nucleus|nervous system development|histone binding|negative regulation of transcription, DNA-templated|positive regulation of transcription by RNA polymerase II|metal ion binding|npBAF complex	ko05225	Hepatocellular carcinoma
	1.10319e-46	0.631582	0.446	0.465	1.84497e-42	1	0.959	Hp1b-l	heterochromatin protein 1beta-like protein [Bombyx mori]	--	GO:0000118,GO:0000122,GO:0000776,GO:0000784,GO:0003682,GO:0005634,GO:0005635,GO:0005654,GO:0005720,GO:0005721,GO:0005730,GO:0006974,GO:0007596,GO:0010369,GO:0016032,GO:0017053,GO:0030674,GO:0031618,GO:0032991,GO:0035064,GO:0035097,GO:0042802,GO:0042803,GO:0042826,GO:0043021,GO:0044877,GO:0045892,GO:0070317,GO:0070491,GO:0090734,GO:1990904	histone deacetylase complex|negative regulation of transcription by RNA polymerase II|kinetochore|nuclear chromosome, telomeric region|chromatin binding|nucleus|nuclear envelope|nucleoplasm|nuclear heterochromatin|pericentric heterochromatin|nucleolus|cellular response to DNA damage stimulus|blood coagulation|chromocenter|viral process|transcriptional repressor complex|protein binding, bridging|n…	--	--
	1.23739e-46	0.161335	0.169	0.285	2.06942e-42	1	0.593	LOC101740427	mitochondrial import receptor subunit TOM22 homolog isoform X1 [Bombyx mori]	--	GO:0005739,GO:0005742,GO:0005743,GO:0008320,GO:0016021,GO:0043065,GO:0045040,GO:0051204	mitochondrion|mitochondrial outer membrane translocase complex|mitochondrial inner membrane|protein transmembrane transporter activity|integral component of membrane|positive regulation of apoptotic process|protein import into mitochondrial outer membrane|protein insertion into mitochondrial membrane	--	--
	1.47138e-46	0.611242	0.44	0.459	2.46074e-42	1	0.959	LOC101746963	uncharacterized protein LOC101746963 [Bombyx mori]	--	--	--	--	--
	2.25126e-46	0.371258	0.596	0.642	3.765e-42	1	0.928	Sui1	putative phosphatidylethanolamine-binding protein isoform 1 [Operophtera brumata]	--	GO:0003723,GO:0003743,GO:0006417,GO:0016282,GO:0043024	RNA binding|translation initiation factor activity|regulation of translation|eukaryotic 43S preinitiation complex|ribosomal small subunit binding	ko03013	RNA transport
	2.56593e-45	0.0956687	0.231	0.373	4.29126e-41	1	0.619	Eif2g	H3K9 methyltransferase-like [Bombyx mori]	ENSXETP00000019584	GO:0001731,GO:0003743,GO:0003924,GO:0005525,GO:0005737,GO:0005829,GO:0005850,GO:0016282,GO:0043614	formation of translation preinitiation complex|translation initiation factor activity|GTPase activity|GTP binding|cytoplasm|cytosol|eukaryotic translation initiation factor 2 complex|eukaryotic 43S preinitiation complex|multi-eIF complex	ko00310	Lysine degradation
	2.66781e-45	0.140504	0.212	0.345	4.46164e-41	1	0.614	LOC101739452	DNA-directed RNA polymerases I, II, and III subunit RPABC5 [Bombyx mori]	--	GO:0003677,GO:0003899,GO:0005665,GO:0005666,GO:0005736,GO:0006360,GO:0006366,GO:0006383,GO:0008270	DNA binding|DNA-directed 5'-3' RNA polymerase activity|RNA polymerase II, core complex|RNA polymerase III complex|RNA polymerase I complex|transcription by RNA polymerase I|transcription by RNA polymerase II|transcription by RNA polymerase III|zinc ion binding	ko03020,ko04623,ko05016	RNA polymerase|Cytosolic DNA-sensing pathway|Huntington disease
	2.81613e-45	0.663294	0.269	0.217	4.70969e-41	1	1.24	LOC101740332	protein grainyhead isoform X1 [Bombyx mandarina]	FBpp0288984	GO:0003382,GO:0003677,GO:0003700,GO:0005634,GO:0006357,GO:0007399,GO:0007402,GO:0007419,GO:0007424,GO:0007426,GO:0007464,GO:0008362,GO:0008543,GO:0035159,GO:0040003,GO:0042052,GO:0042127,GO:0042803,GO:0043565,GO:0045944,GO:0050767,GO:0061024,GO:0061041	epithelial cell morphogenesis|DNA binding|DNA-binding transcription factor activity|nucleus|regulation of transcription by RNA polymerase II|nervous system development|ganglion mother cell fate determination|ventral cord development|open tracheal system development|tracheal outgrowth, open tracheal system|R3/R4 cell fate commitment|chitin-based embryonic cuticle biosynthetic process|fibroblast gr…	--	--
	3.24132e-45	0.160971	0.176	0.293	5.42079e-41	1	0.601	LOC101742750	charged multivesicular body protein 5 [Bombyx mori]	--	GO:0000815,GO:0007034,GO:0015031,GO:0032509	ESCRT III complex|vacuolar transport|protein transport|endosome transport via multivesicular body sorting pathway	ko04144,ko04217	Endocytosis|Necroptosis
	5.17958e-45	0.175855	0.168	0.282	8.66233e-41	1	0.596	LOC101739989	histone deacetylase complex subunit SAP18 [Bombyx mori]	--	GO:0000398,GO:0003714,GO:0005737,GO:0006342,GO:0007275,GO:0008134,GO:0016580,GO:0045892,GO:0071011,GO:0071013	mRNA splicing, via spliceosome|transcription corepressor activity|cytoplasm|chromatin silencing|multicellular organism development|transcription factor binding|Sin3 complex|negative regulation of transcription, DNA-templated|precatalytic spliceosome|catalytic step 2 spliceosome	ko03013,ko03015	RNA transport|mRNA surveillance pathway
	7.22432e-45	0.588231	0.509	0.559	1.2082e-40	1	0.911	LOC101744768	DNA repair protein RAD50 [Bombyx mori]	--	GO:0000722,GO:0000723,GO:0000784,GO:0000790,GO:0000793,GO:0000794,GO:0003690,GO:0003691,GO:0004017,GO:0005524,GO:0005634,GO:0006302,GO:0007004,GO:0008104,GO:0016233,GO:0016887,GO:0030870,GO:0032508,GO:0035861,GO:0043047,GO:0046872,GO:0051276,GO:0051880,GO:0070192,GO:0090305	telomere maintenance via recombination|telomere maintenance|nuclear chromosome, telomeric region|nuclear chromatin|condensed chromosome|condensed nuclear chromosome|double-stranded DNA binding|double-stranded telomeric DNA binding|adenylate kinase activity|ATP binding|nucleus|double-strand break repair|telomere maintenance via telomerase|protein localization|telomere capping|ATPase activity|Mre11…	--	--
	8.22643e-45	0.655061	0.423	0.438	1.37579e-40	1	0.966	LOC101738262	la protein homolog [Bombyx mori]	--	GO:0003677,GO:0003723,GO:0005634,GO:0005737,GO:0006396,GO:1990904	DNA binding|RNA binding|nucleus|cytoplasm|RNA processing|ribonucleoprotein complex	ko05322	Systemic lupus erythematosus
	1.24348e-44	0.460976	0.499	0.502	2.0796e-40	1	0.994	LOC101745365	probable nuclear transport factor 2 [Bombyx mandarina]	--	GO:0005737,GO:0006606,GO:0006913,GO:0008565,GO:0044613	cytoplasm|protein import into nucleus|nucleocytoplasmic transport|protein transporter activity|nuclear pore central transport channel	--	--
	2.03906e-44	0.0483514	0.225	0.354	3.41013e-40	1	0.636	PH	polyhomeotic isoform X6 [Bombyx mori]	ENSLOCP00000005003	GO:0000070,GO:0003677,GO:0003682,GO:0005634,GO:0005730,GO:0008270,GO:0016458,GO:0021954,GO:0030708,GO:0030713,GO:0035075,GO:0035102,GO:0035186,GO:0044547,GO:0045892,GO:0051087	mitotic sister chromatid segregation|DNA binding|chromatin binding|nucleus|nucleolus|zinc ion binding|gene silencing|central nervous system neuron development|germarium-derived female germ-line cyst encapsulation|ovarian follicle cell stalk formation|response to ecdysone|PRC1 complex|syncytial blastoderm mitotic cell cycle|DNA topoisomerase binding|negative regulation of transcription, DNA-templa…	--	--
	2.45063e-44	0.488866	0.469	0.487	4.09843e-40	1	0.963	LOC101738264	PREDICTED: ubiquitin-conjugating enzyme E2-17 kDa [Amyelois transitella]	--	GO:0000151,GO:0000209,GO:0000278,GO:0001745,GO:0001751,GO:0005524,GO:0005829,GO:0006511,GO:0007140,GO:0016322,GO:0016567,GO:0030718,GO:0031145,GO:0031625,GO:0031647,GO:0045676,GO:0048132,GO:0051276,GO:0061630,GO:0061631,GO:0097039	ubiquitin ligase complex|protein polyubiquitination|mitotic cell cycle|compound eye morphogenesis|compound eye photoreceptor cell differentiation|ATP binding|cytosol|ubiquitin-dependent protein catabolic process|male meiotic nuclear division|neuron remodeling|protein ubiquitination|germ-line stem cell population maintenance|anaphase-promoting complex-dependent catabolic process|ubiquitin protein …	ko04013,ko04120,ko04141,ko04624,ko05131	MAPK signaling pathway - fly|Ubiquitin mediated proteolysis|Protein processing in endoplasmic reticulum|Toll and Imd signaling pathway|Shigellosis
	3.32668e-44	0.171173	0.154	0.26	5.56353e-40	1	0.592	LOC101741311	prefoldin subunit 1-like [Bombyx mori]	--	GO:0006457,GO:0016272,GO:0051082	protein folding|prefoldin complex|unfolded protein binding	--	--
	1.37937e-43	0.230991	0.886	0.821	2.30686e-39	1	1.079	RpL30	ribosomal protein L30 [Bombyx mori]	--	GO:0003723,GO:0003735,GO:0005840,GO:0006412	RNA binding|structural constituent of ribosome|ribosome|translation	ko03010	Ribosome
	1.732e-43	0.158306	0.203	0.33	2.89659e-39	1	0.615	LOC101743389	cell division cycle and apoptosis regulator protein 1 [Bombyx mori]	--	GO:0000980,GO:0003713,GO:0003714,GO:0005634,GO:0005641,GO:0006355,GO:0006915,GO:0007049,GO:0008284,GO:0030335,GO:0030374,GO:0043065,GO:0048471	RNA polymerase II distal enhancer sequence-specific DNA binding|transcription coactivator activity|transcription corepressor activity|nucleus|nuclear envelope lumen|regulation of transcription, DNA-templated|apoptotic process|cell cycle|positive regulation of cell proliferation|positive regulation of cell migration|nuclear receptor transcription coactivator activity|positive regulation of apoptot…	--	--
	5.18713e-43	0.167133	0.196	0.321	8.67495e-39	1	0.611	Rpa3	replication protein A3 [Bombyx mori]	--	--	--	--	--
	9.36534e-43	0.32731	0.63	0.633	1.56626e-38	1	0.995	LOC732904	probable small nuclear ribonucleoprotein E isoform X1 [Bombyx mandarina]	ENSRNOP00000043308	GO:0000387,GO:0000398,GO:0003723,GO:0005634,GO:0005681,GO:0005682,GO:0005685,GO:0005686,GO:0005687,GO:0030532,GO:0046540,GO:0071011,GO:0071013	spliceosomal snRNP assembly|mRNA splicing, via spliceosome|RNA binding|nucleus|spliceosomal complex|U5 snRNP|U1 snRNP|U2 snRNP|U4 snRNP|small nuclear ribonucleoprotein complex|U4/U6 x U5 tri-snRNP complex|precatalytic spliceosome|catalytic step 2 spliceosome	ko03040	Spliceosome
	1.19459e-42	0.555417	0.466	0.496	1.99783e-38	1	0.94	LOC692939	glutamate dehydrogenase [Bombyx mori]	--	GO:0004352,GO:0004353,GO:0005524,GO:0005525,GO:0005737,GO:0005739,GO:0005759,GO:0005829,GO:0006116,GO:0006536,GO:0019551,GO:0042802	glutamate dehydrogenase (NAD+) activity|glutamate dehydrogenase [NAD(P)+] activity|ATP binding|GTP binding|cytoplasm|mitochondrion|mitochondrial matrix|cytosol|NADH oxidation|glutamate metabolic process|glutamate catabolic process to 2-oxoglutarate|identical protein binding	ko00220,ko00250,ko00471,ko00910,ko04217,ko04964	Arginine biosynthesis|Alanine, aspartate and glutamate metabolism|D-Glutamine and D-glutamate metabolism|Nitrogen metabolism|Necroptosis|Proximal tubule bicarbonate reclamation
	7.89256e-42	0.395932	0.555	0.57	1.31995e-37	1	0.974	Ant	ADP/ATP translocase [Bombyx mori]	--	GO:0001508,GO:0005471,GO:0005739,GO:0005743,GO:0006839,GO:0007268,GO:0008340,GO:0010507,GO:0015866,GO:0015867,GO:0016021,GO:0034599,GO:0040011,GO:0045202,GO:0046716,GO:0048477,GO:0048489,GO:0051124,GO:0051480,GO:0051560,GO:0051900,GO:0070050,GO:2001171	action potential|ATP:ADP antiporter activity|mitochondrion|mitochondrial inner membrane|mitochondrial transport|chemical synaptic transmission|determination of adult lifespan|negative regulation of autophagy|ADP transport|ATP transport|integral component of membrane|cellular response to oxidative stress|locomotion|synapse|muscle cell cellular homeostasis|oogenesis|synaptic vesicle transport|synap…	ko04020,ko04022,ko04217,ko04218,ko05010,ko05012,ko05016,ko05164,ko05166	Calcium signaling pathway|cGMP-PKG signaling pathway|Necroptosis|Cellular senescence|Alzheimer disease|Parkinson disease|Huntington disease|Influenza A|Human T-cell leukemia virus 1 infection
	2.1263e-41	0.174966	0.165	0.272	3.55603e-37	1	0.607	LOC101747177	NSFL1 cofactor p47-like [Bombyx mori]	--	GO:0000045,GO:0000132,GO:0005654,GO:0005694,GO:0005795,GO:0005815,GO:0005829,GO:0005886,GO:0007030,GO:0008289,GO:0031468,GO:0043130,GO:0043161,GO:0045111,GO:0046604,GO:0061025,GO:1904780	autophagosome assembly|establishment of mitotic spindle orientation|nucleoplasm|chromosome|Golgi stack|microtubule organizing center|cytosol|plasma membrane|Golgi organization|lipid binding|nuclear envelope reassembly|ubiquitin binding|proteasome-mediated ubiquitin-dependent protein catabolic process|intermediate filament cytoskeleton|positive regulation of mitotic centrosome separation|membrane …	ko04141	Protein processing in endoplasmic reticulum
	2.13201e-41	0.190104	0.191	0.312	3.56558e-37	1	0.612	LOC101742697	UPF0729 protein AAEL015238 [Bombyx mori]	--	--	--	--	--
	2.76853e-41	0.148532	0.222	0.355	4.6301e-37	1	0.625	LOC101745546	nucleolar protein 12 [Bombyx mori]	--	GO:0003723,GO:0005634,GO:0005730	RNA binding|nucleus|nucleolus	--	--
	6.02251e-41	0.682461	0.285	0.241	1.0072e-36	1	1.183	GSTs2	glutathione S-transferase sigma 2 [Bombyx mori]	--	GO:0004364	glutathione transferase activity	ko00480,ko00590,ko00980,ko00982,ko05204	Glutathione metabolism|Arachidonic acid metabolism|Metabolism of xenobiotics by cytochrome P450|Drug metabolism - cytochrome P450|Chemical carcinogenesis
	8.12413e-41	0.0492351	0.157	0.253	1.35868e-36	1	0.621	LOC101745746	paired amphipathic helix protein Sin3a [Bombyx mandarina]	--	GO:0000122,GO:0000776,GO:0000785,GO:0000976,GO:0001102,GO:0001103,GO:0001701,GO:0002218,GO:0002230,GO:0002244,GO:0003677,GO:0003682,GO:0003700,GO:0003714,GO:0003723,GO:0005634,GO:0005654,GO:0005667,GO:0005730,GO:0006260,GO:0006355,GO:0006476,GO:0007568,GO:0008134,GO:0010243,GO:0010817,GO:0010971,GO:0016575,GO:0016580,GO:0017053,GO:0031937,GO:0032991,GO:0033558,GO:0034613,GO:0042754,GO:0043066,GO:…	negative regulation of transcription by RNA polymerase II|kinetochore|chromatin|transcription regulatory region sequence-specific DNA binding|RNA polymerase II activating transcription factor binding|RNA polymerase II repressing transcription factor binding|in utero embryonic development|activation of innate immune response|positive regulation of defense response to virus by host|hematopoietic pr…	ko04919,ko05016,ko05169,ko05202	Thyroid hormone signaling pathway|Huntington disease|Epstein-Barr virus infection|Transcriptional misregulation in cancer
	1.09548e-40	0.466335	0.478	0.497	1.83208e-36	1	0.962	LOC732934	H+ transporting ATP synthase subunit g [Bombyx mori]	--	GO:0000276,GO:0005753,GO:0015078,GO:0015986	mitochondrial proton-transporting ATP synthase complex, coupling factor F(o)|mitochondrial proton-transporting ATP synthase complex|proton transmembrane transporter activity|ATP synthesis coupled proton transport	ko00190,ko04714	Oxidative phosphorylation|Thermogenesis
	1.35898e-40	0.184729	0.183	0.299	2.27276e-36	1	0.612	LOC692812	exuperantia [Bombyx mori]	--	GO:0003723,GO:0042803,GO:0045450	RNA binding|protein homodimerization activity|bicoid mRNA localization	--	--
	4.38099e-40	0.159701	0.21	0.337	7.32677e-36	1	0.623	Srp9	signal recognition particle 9 kDa protein [Bombyx mori]	--	GO:0005786,GO:0006616,GO:0008312,GO:0045900	signal recognition particle, endoplasmic reticulum targeting|SRP-dependent cotranslational protein targeting to membrane, translocation|7S RNA binding|negative regulation of translational elongation	ko03060	Protein export
	1.37675e-39	0.477416	0.457	0.47	2.30248e-35	1	0.972	LOC100101173	S-adenosyl-L-homocysteine hydrolase [Bombyx mori]	--	GO:0004013,GO:0005829,GO:0006730,GO:0019510,GO:0051287	adenosylhomocysteinase activity|cytosol|one-carbon metabolic process|S-adenosylhomocysteine catabolic process|NAD binding	ko00270	Cysteine and methionine metabolism
	1.82797e-39	0.0573733	0.294	0.453	3.05709e-35	1	0.649	Sfrs6	splicing factor arginine/serine-rich 6 isoform X5 [Bombyx mori]	--	GO:0000278,GO:0000381,GO:0000398,GO:0001178,GO:0003723,GO:0003729,GO:0005634,GO:0005700,GO:0008380,GO:0010468,GO:0016607,GO:0031440,GO:0035327,GO:0044819,GO:0045292,GO:0048024,GO:0051607,GO:0071011,GO:0071013	mitotic cell cycle|regulation of alternative mRNA splicing, via spliceosome|mRNA splicing, via spliceosome|regulation of transcriptional start site selection at RNA polymerase II promoter|RNA binding|mRNA binding|nucleus|polytene chromosome|RNA splicing|regulation of gene expression|nuclear speck|regulation of mRNA 3'-end processing|transcriptionally active chromatin|mitotic G1/S transition check…	ko03040,ko05168	Spliceosome|Herpes simplex virus 1 infection
	3.03287e-39	0.656225	0.398	0.396	5.07217e-35	1	1.005	Tub1	beta-tubulin [Bombyx mori]	--	GO:0003924,GO:0005200,GO:0005525,GO:0005737,GO:0005874,GO:0007017	GTPase activity|structural constituent of cytoskeleton|GTP binding|cytoplasm|microtubule|microtubule-based process	ko04145,ko04540,ko05010,ko05016,ko05130	Phagosome|Gap junction|Alzheimer disease|Huntington disease|Pathogenic Escherichia coli infection
	5.15838e-39	0.565911	0.475	0.515	8.62688e-35	1	0.922	LOC101735454	heterogeneous nuclear ribonucleoprotein Q-like isoform X6 [Bombyx mandarina]	--	GO:0000398,GO:0001649,GO:0003723,GO:0005634,GO:0005654,GO:0005783,GO:0006396,GO:0008143,GO:0008380,GO:0016020,GO:0016032,GO:0017148,GO:0070934,GO:0070937,GO:0071013,GO:0071204,GO:0071346,GO:0097452,GO:1990904	mRNA splicing, via spliceosome|osteoblast differentiation|RNA binding|nucleus|nucleoplasm|endoplasmic reticulum|RNA processing|poly(A) binding|RNA splicing|membrane|viral process|negative regulation of translation|CRD-mediated mRNA stabilization|CRD-mediated mRNA stability complex|catalytic step 2 spliceosome|histone pre-mRNA 3'end processing complex|cellular response to interferon-gamma|GAIT com…	--	--
	6.63292e-39	0.219018	0.186	0.302	1.10929e-34	1	0.616	LOC101737649	DNA-directed RNA polymerase II subunit RPB11 [Bombyx mori]	--	GO:0001055,GO:0003677,GO:0003899,GO:0005665,GO:0006366,GO:0046983	RNA polymerase II activity|DNA binding|DNA-directed 5'-3' RNA polymerase activity|RNA polymerase II, core complex|transcription by RNA polymerase II|protein dimerization activity	ko03020,ko05016	RNA polymerase|Huntington disease
	1.28174e-38	0.316242	0.631	0.655	2.14359e-34	1	0.963	LOC692970	GTP-binding nuclear protein Ran [Bombyx mori]	--	GO:0000132,GO:0000212,GO:0003924,GO:0005525,GO:0005634,GO:0005635,GO:0005737,GO:0005938,GO:0006606,GO:0006611,GO:0006886,GO:0007346,GO:0032880,GO:0046872,GO:0051301,GO:1990498	establishment of mitotic spindle orientation|meiotic spindle organization|GTPase activity|GTP binding|nucleus|nuclear envelope|cytoplasm|cell cortex|protein import into nucleus|protein export from nucleus|intracellular protein transport|regulation of mitotic cell cycle|regulation of protein localization|metal ion binding|cell division|mitotic spindle microtubule	ko03008,ko03013,ko05166	Ribosome biogenesis in eukaryotes|RNA transport|Human T-cell leukemia virus 1 infection
	1.43627e-38	0.146658	0.224	0.356	2.40202e-34	1	0.629	LOC101741936	UPF0568 protein C14orf166 homolog [Bombyx mori]	--	GO:0000993,GO:0003723,GO:0005634,GO:0005654,GO:0005737,GO:0005813,GO:0005829,GO:0006388,GO:0006469,GO:0042802,GO:0045944,GO:0048471,GO:0072669,GO:0072686	RNA polymerase II complex binding|RNA binding|nucleus|nucleoplasm|cytoplasm|centrosome|cytosol|tRNA splicing, via endonucleolytic cleavage and ligation|negative regulation of protein kinase activity|identical protein binding|positive regulation of transcription by RNA polymerase II|perinuclear region of cytoplasm|tRNA-splicing ligase complex|mitotic spindle	--	--
	1.72595e-38	0.541859	0.402	0.399	2.88648e-34	1	1.008	eIF3i	eukaryotic translation initiation factor 3 subunit I [Bombyx mori]	--	GO:0001732,GO:0003743,GO:0005852,GO:0016282,GO:0033290	formation of cytoplasmic translation initiation complex|translation initiation factor activity|eukaryotic translation initiation factor 3 complex|eukaryotic 43S preinitiation complex|eukaryotic 48S preinitiation complex	ko03013	RNA transport
	1.73088e-38	0.0915659	0.163	0.259	2.89473e-34	1	0.629	LOC101740250	uncharacterized protein LOC101740250 isoform X1 [Bombyx mori]	--	GO:0003779,GO:0005635,GO:0005640,GO:0005737,GO:0005856,GO:0006997,GO:0007010,GO:0016021,GO:0035046,GO:0048471,GO:0051087,GO:0051179,GO:0051647	actin binding|nuclear envelope|nuclear outer membrane|cytoplasm|cytoskeleton|nucleus organization|cytoskeleton organization|integral component of membrane|pronuclear migration|perinuclear region of cytoplasm|chaperone binding|localization|nucleus localization	--	--
	1.08838e-37	0.201451	0.156	0.256	1.8202e-33	1	0.609	LOC101742990	thioredoxin domain-containing protein 17 isoform X2 [Bombyx mori]	--	GO:0004601,GO:0005829,GO:0033209,GO:0047134	peroxidase activity|cytosol|tumor necrosis factor-mediated signaling pathway|protein-disulfide reductase activity	--	--
	5.05211e-37	0.163976	0.206	0.325	8.44915e-33	1	0.634	LOC101740075	drebrin-like protein B [Bombyx mori]	--	GO:0001786,GO:0003779,GO:0005546,GO:0005547,GO:0005856,GO:0005938,GO:0022416,GO:0030424,GO:0030426,GO:0031594,GO:0045887,GO:0051015,GO:0061176,GO:0061177,GO:0072553	phosphatidylserine binding|actin binding|phosphatidylinositol-4,5-bisphosphate binding|phosphatidylinositol-3,4,5-trisphosphate binding|cytoskeleton|cell cortex|chaeta development|axon|growth cone|neuromuscular junction|positive regulation of synaptic growth at neuromuscular junction|actin filament binding|type Ib terminal bouton|type Is terminal bouton|terminal button organization	--	--
	5.39428e-37	0.579679	0.444	0.478	9.02139e-33	1	0.929	LOC101741115	ATP-dependent RNA helicase WM6 [Bombyx mandarina]	--	GO:0000346,GO:0000381,GO:0000398,GO:0003723,GO:0004004,GO:0005524,GO:0005634,GO:0005681,GO:0006338,GO:0006406,GO:0016607	transcription export complex|regulation of alternative mRNA splicing, via spliceosome|mRNA splicing, via spliceosome|RNA binding|ATP-dependent RNA helicase activity|ATP binding|nucleus|spliceosomal complex|chromatin remodeling|mRNA export from nucleus|nuclear speck	ko03013,ko03015,ko03040	RNA transport|mRNA surveillance pathway|Spliceosome
	6.77429e-37	0.101341	0.22	0.339	1.13293e-32	1	0.649	LOC101742231	histone-lysine N-methyltransferase trithorax isoform X1 [Bombyx mandarina]	ENSGALP00000010110	GO:0000123,GO:0001654,GO:0003682,GO:0003700,GO:0005634,GO:0005700,GO:0007411,GO:0007482,GO:0008023,GO:0008157,GO:0008270,GO:0008354,GO:0016571,GO:0016573,GO:0032968,GO:0035097,GO:0042800,GO:0042802,GO:0042803,GO:0043565,GO:0043966,GO:0044665,GO:0045893,GO:0045944,GO:0051568	histone acetyltransferase complex|eye development|chromatin binding|DNA-binding transcription factor activity|nucleus|polytene chromosome|axon guidance|haltere development|transcription elongation factor complex|protein phosphatase 1 binding|zinc ion binding|germ cell migration|histone methylation|histone acetylation|positive regulation of transcription elongation from RNA polymerase II promoter|…	--	--
	7.08306e-37	0.210549	0.19	0.306	1.18457e-32	1	0.621	LOC101736490	DNA-directed RNA polymerases I, II, and III subunit RPABC4 [Bombyx mori]	--	GO:0003677,GO:0003899,GO:0005634,GO:0005665,GO:0005666,GO:0005736,GO:0006360,GO:0006366,GO:0006383,GO:0046872	DNA binding|DNA-directed 5'-3' RNA polymerase activity|nucleus|RNA polymerase II, core complex|RNA polymerase III complex|RNA polymerase I complex|transcription by RNA polymerase I|transcription by RNA polymerase II|transcription by RNA polymerase III|metal ion binding	ko03020,ko04623,ko05016	RNA polymerase|Cytosolic DNA-sensing pathway|Huntington disease
	7.82003e-37	0.169885	0.179	0.284	1.30782e-32	1	0.63	LOC101738344	U4/U6.U5 tri-snRNP-associated protein 1 isoform X1 [Bombyx mori]	--	GO:0000398,GO:0000481,GO:0005634,GO:0005654,GO:0005794,GO:0015030,GO:0016607,GO:0045292,GO:0045585,GO:0046540,GO:0071005,GO:0071013	mRNA splicing, via spliceosome|maturation of 5S rRNA|nucleus|nucleoplasm|Golgi apparatus|Cajal body|nuclear speck|mRNA cis splicing, via spliceosome|positive regulation of cytotoxic T cell differentiation|U4/U6 x U5 tri-snRNP complex|U2-type precatalytic spliceosome|catalytic step 2 spliceosome	ko03040	Spliceosome
	1.41929e-36	0.147714	0.212	0.331	2.37362e-32	1	0.64	LOC101742368	protein LSM14 homolog B-A isoform X1 [Bombyx mori]	--	GO:0000932,GO:0003723,GO:0005737,GO:0007275,GO:0010494,GO:0017148,GO:0017151,GO:1990904	P-body|RNA binding|cytoplasm|multicellular organism development|cytoplasmic stress granule|negative regulation of translation|DEAD/H-box RNA helicase binding|ribonucleoprotein complex	--	--
	1.53074e-36	0.124474	0.195	0.307	2.56001e-32	1	0.635	LOC101742192	prostamide/prostaglandin F synthase isoform X1 [Bombyx mori]	--	GO:0001516,GO:0005829,GO:0016209,GO:0016616,GO:0055114	prostaglandin biosynthetic process|cytosol|antioxidant activity|oxidoreductase activity, acting on the CH-OH group of donors, NAD or NADP as acceptor|oxidation-reduction process	ko00590	Arachidonic acid metabolism
	2.26257e-36	0.592311	0.431	0.45	3.78392e-32	1	0.958	LOC101739740	DNA-(apurinic or apyrimidinic site) lyase [Bombyx mori]	--	GO:0003677,GO:0003906,GO:0004528,GO:0005634,GO:0006284,GO:0008311,GO:0008408,GO:0046872,GO:0052720,GO:0140078	DNA binding|DNA-(apurinic or apyrimidinic site) endonuclease activity|phosphodiesterase I activity|nucleus|base-excision repair|double-stranded DNA 3'-5' exodeoxyribonuclease activity|3'-5' exonuclease activity|metal ion binding|class II DNA-(apurinic or apyrimidinic site) endonuclease activity|class I DNA-(apurinic or apyrimidinic site) endonuclease activity	ko03410	Base excision repair
	2.27909e-36	0.158693	0.225	0.352	3.81155e-32	1	0.639	LOC101737273	probable splicing factor, arginine/serine-rich 7 [Bombyx mori]	--	GO:0000398,GO:0003723,GO:0005654	mRNA splicing, via spliceosome|RNA binding|nucleoplasm	--	--
	3.25378e-36	0.181423	0.18	0.285	5.44163e-32	1	0.632	LOC101742628	splicing factor 3B subunit 2 [Bombyx mori]	--	GO:0000398,GO:0003723,GO:0005654,GO:0005681,GO:0005686,GO:0005689,GO:0006397,GO:0008380,GO:0016032,GO:0016607,GO:0071013	mRNA splicing, via spliceosome|RNA binding|nucleoplasm|spliceosomal complex|U2 snRNP|U12-type spliceosomal complex|mRNA processing|RNA splicing|viral process|nuclear speck|catalytic step 2 spliceosome	ko03040	Spliceosome
	7.44498e-36	0.019509	0.173	0.265	1.2451e-31	1	0.653	LOC101738393	dystrophin, isoforms A/C/F/G/H-like isoform X3 [Vanessa tameamea]	ENSTNIP00000021779	GO:0003779,GO:0005198,GO:0005737,GO:0005856,GO:0005938,GO:0007274,GO:0007474,GO:0008092,GO:0008270,GO:0008307,GO:0008586,GO:0016010,GO:0030010,GO:0042383,GO:0045202,GO:0046716,GO:0046928,GO:0048172,GO:0050699	actin binding|structural molecule activity|cytoplasm|cytoskeleton|cell cortex|neuromuscular synaptic transmission|imaginal disc-derived wing vein specification|cytoskeletal protein binding|zinc ion binding|structural constituent of muscle|imaginal disc-derived wing vein morphogenesis|dystrophin-associated glycoprotein complex|establishment of cell polarity|sarcolemma|synapse|muscle cell cellular …	--	--
	7.49049e-36	0.103153	0.238	0.368	1.25271e-31	1	0.647	LOC733121	chloride intracellular channel isoform X1 [Bombyx mori]	--	GO:0002064,GO:0005244,GO:0005254,GO:0005634,GO:0005764,GO:0005887,GO:0016324,GO:0034707,GO:0034765,GO:0035150,GO:0043296	epithelial cell development|voltage-gated ion channel activity|chloride channel activity|nucleus|lysosome|integral component of plasma membrane|apical plasma membrane|chloride channel complex|regulation of ion transmembrane transport|regulation of tube size|apical junction complex	--	--
	9.40099e-36	0.198439	0.178	0.285	1.57222e-31	1	0.625	LOC692882	prefoldin beta subunit [Bombyx mori]	--	GO:0005737,GO:0006457,GO:0016272,GO:0051082,GO:0051087,GO:0051131	cytoplasm|protein folding|prefoldin complex|unfolded protein binding|chaperone binding|chaperone-mediated protein complex assembly	--	--
	1.23492e-34	0.198391	0.182	0.287	2.06528e-30	1	0.634	LOC101744864	zinc finger CCCH domain-containing protein 13 isoform X1 [Bombyx mori]	--	GO:0000381,GO:0005634,GO:0006397,GO:0007275,GO:0007530,GO:0007548,GO:0008380,GO:0030154,GO:0036396,GO:0080009	regulation of alternative mRNA splicing, via spliceosome|nucleus|mRNA processing|multicellular organism development|sex determination|sex differentiation|RNA splicing|cell differentiation|RNA N6-methyladenosine methyltransferase complex|mRNA methylation	--	--
	1.95305e-34	0.665688	0.371	0.367	3.26627e-30	1	1.011	Gal	LOW QUALITY PROTEIN: CAD protein [Bombyx mori]	--	GO:0000050,GO:0004070,GO:0004087,GO:0004088,GO:0004151,GO:0005524,GO:0005737,GO:0006207,GO:0006228,GO:0006526,GO:0006541,GO:0007595,GO:0019240,GO:0033574,GO:0044205,GO:0046872,GO:0051414,GO:0070406,GO:0070409	urea cycle|aspartate carbamoyltransferase activity|carbamoyl-phosphate synthase (ammonia) activity|carbamoyl-phosphate synthase (glutamine-hydrolyzing) activity|dihydroorotase activity|ATP binding|cytoplasm|'de novo' pyrimidine nucleobase biosynthetic process|UTP biosynthetic process|arginine biosynthetic process|glutamine metabolic process|lactation|citrulline biosynthetic process|response to te…	ko00240,ko00250	Pyrimidine metabolism|Alanine, aspartate and glutamate metabolism
	2.29115e-34	0.644379	0.362	0.346	3.83172e-30	1	1.046	LOC101744450	armadillo segment polarity protein isoform X1 [Bombyx mandarina]	--	GO:0003713,GO:0005737,GO:0005913,GO:0007155,GO:0007367,GO:0016055,GO:0016342,GO:0019903,GO:0035257,GO:0045294,GO:0045296,GO:0045944	transcription coactivator activity|cytoplasm|cell-cell adherens junction|cell adhesion|segment polarity determination|Wnt signaling pathway|catenin complex|protein phosphatase binding|nuclear hormone receptor binding|alpha-catenin binding|cadherin binding|positive regulation of transcription by RNA polymerase II	ko04015,ko04310,ko04390,ko04510,ko04520,ko04550,ko04670,ko04916,ko04919,ko04934,ko05010,ko05100,ko05132,ko05160,ko05163,ko05165,ko05167,ko05200,ko05205,ko05210,ko05213,ko05215,ko05216,ko05217,ko05224,ko05225,ko05226,ko05412,ko05418	Rap1 signaling pathway|Wnt signaling pathway|Hippo signaling pathway|Focal adhesion|Adherens junction|Signaling pathways regulating pluripotency of stem cells|Leukocyte transendothelial migration|Melanogenesis|Thyroid hormone signaling pathway|Cushing syndrome|Alzheimer disease|Bacterial invasion of epithelial cells|Salmonella infection|Hepatitis C|Human cytomegalovirus infection|Human papillomav…
	2.47261e-34	0.204656	0.183	0.288	4.1352e-30	1	0.635	LOC101742077	probable ATP-dependent RNA helicase DDX46 isoform X1 [Bombyx mori]	--	GO:0001650,GO:0003723,GO:0004386,GO:0005524,GO:0005634,GO:0006397,GO:0008380,GO:0015030,GO:0016020,GO:0016607	fibrillar center|RNA binding|helicase activity|ATP binding|nucleus|mRNA processing|RNA splicing|Cajal body|membrane|nuclear speck	ko03040	Spliceosome
	4.13724e-34	0.181506	0.233	0.364	6.91912e-30	1	0.64	LOC101746538	MICOS complex subunit MIC13 homolog QIL1 [Bombyx mori]	--	GO:0042407,GO:0044284,GO:0061617,GO:1903850	cristae formation|mitochondrial crista junction|MICOS complex|regulation of cristae formation	--	--
	4.69644e-34	0.114458	0.96	0.89	7.85432e-30	1	1.079	RpL32	ribosomal protein L32 [Bombyx mori]	--	GO:0003735,GO:0005840,GO:0006412	structural constituent of ribosome|ribosome|translation	ko03010	Ribosome
	5.2984e-34	0.205499	0.188	0.297	8.86104e-30	1	0.633	LOC101745618	RNA-binding protein pno1 [Bombyx mori]	--	GO:0003723,GO:0005730	RNA binding|nucleolus	--	--
	7.54995e-34	0.59727	0.409	0.429	1.26265e-29	1	0.953	LOC101735319	T-complex protein 1 subunit eta [Bombyx mandarina]	--	GO:0005524,GO:0005832,GO:0006457,GO:0051082	ATP binding|chaperonin-containing T-complex|protein folding|unfolded protein binding	--	--
	9.97198e-34	0.246997	0.913	0.856	1.66771e-29	1	1.067	RpL37	ribosomal protein L37 [Bombyx mori]	--	GO:0003735,GO:0005840,GO:0006412,GO:0019843,GO:0046872	structural constituent of ribosome|ribosome|translation|rRNA binding|metal ion binding	ko03010	Ribosome
	1.03595e-33	0.197639	0.203	0.316	1.73253e-29	1	0.642	LOC101735386	piRNA biogenesis protein EXD1-like [Bombyx mori]	--	GO:0003723,GO:0031047,GO:0034587,GO:0042803,GO:0043186,GO:0051321,GO:0090305,GO:1990923	RNA binding|gene silencing by RNA|piRNA metabolic process|protein homodimerization activity|P granule|meiotic cell cycle|nucleic acid phosphodiester bond hydrolysis|PET complex	--	--
	2.89851e-33	0.166202	0.963	0.888	4.84747e-29	1	1.084	RpL27	60S ribosomal protein L27 [Papilio machaon]	--	GO:0003735,GO:0006364,GO:0006412,GO:0015934,GO:0022625,GO:0098556	structural constituent of ribosome|rRNA processing|translation|large ribosomal subunit|cytosolic large ribosomal subunit|cytoplasmic side of rough endoplasmic reticulum membrane	ko03010	Ribosome
	8.46335e-33	0.414533	0.536	0.573	1.41541e-28	1	0.935	RpL39	unnamed protein product, partial [Callosobruchus maculatus]	--	GO:0003735,GO:0005840,GO:0006412	structural constituent of ribosome|ribosome|translation	ko03010	Ribosome
	1.0288e-32	0.182122	0.192	0.297	1.72057e-28	1	0.646	LOC101747169	protein RRP5 homolog [Bombyx mori]	--	GO:0003676,GO:0005730,GO:0006364,GO:0006397,GO:0032040	nucleic acid binding|nucleolus|rRNA processing|mRNA processing|small-subunit processome	--	--
	1.09125e-32	0.453618	0.461	0.481	1.82501e-28	1	0.958	LOC100101181	H+ transporting ATP synthase subunit d [Bombyx mori]	--	GO:0000274,GO:0000276,GO:0005739,GO:0006979,GO:0008340,GO:0015078,GO:0015986,GO:0032007,GO:0046034,GO:0051881,GO:0070373,GO:0099132,GO:1902600	mitochondrial proton-transporting ATP synthase, stator stalk|mitochondrial proton-transporting ATP synthase complex, coupling factor F(o)|mitochondrion|response to oxidative stress|determination of adult lifespan|proton transmembrane transporter activity|ATP synthesis coupled proton transport|negative regulation of TOR signaling|ATP metabolic process|regulation of mitochondrial membrane potential…	ko00190,ko04714,ko05010,ko05012,ko05016	Oxidative phosphorylation|Thermogenesis|Alzheimer disease|Parkinson disease|Huntington disease
	2.68642e-32	0.13508	0.251	0.383	4.49278e-28	1	0.655	LOC733131	proteasome 26S non-ATPase subunit 7 [Bombyx mori]	--	GO:0000502,GO:0005654,GO:0005829,GO:0005838,GO:0008541,GO:0030425,GO:0043161	proteasome complex|nucleoplasm|cytosol|proteasome regulatory particle|proteasome regulatory particle, lid subcomplex|dendrite|proteasome-mediated ubiquitin-dependent protein catabolic process	ko03050,ko05169	Proteasome|Epstein-Barr virus infection
	3.19033e-32	0.0523605	0.362	0.521	5.3355e-28	1	0.695	LOC119631129	NADH dehydrogenase subunit 2 [Bombyx mori]	--	GO:0005743,GO:0006120,GO:0008137,GO:0016021,GO:0070469	mitochondrial inner membrane|mitochondrial electron transport, NADH to ubiquinone|NADH dehydrogenase (ubiquinone) activity|integral component of membrane|respiratory chain	ko00190,ko04714,ko04723,ko05010,ko05012,ko05016	Oxidative phosphorylation|Thermogenesis|Retrograde endocannabinoid signaling|Alzheimer disease|Parkinson disease|Huntington disease
	3.70577e-32	0.666827	0.341	0.338	6.19753e-28	1	1.009	LOC733132	probable transaldolase [Bombyx mandarina]	--	GO:0004801,GO:0005622,GO:0005654,GO:0005829,GO:0005975,GO:0006002,GO:0006098,GO:0009052,GO:0019682,GO:0030246,GO:0043231,GO:0048029	sedoheptulose-7-phosphate:D-glyceraldehyde-3-phosphate glyceronetransferase activity|intracellular|nucleoplasm|cytosol|carbohydrate metabolic process|fructose 6-phosphate metabolic process|pentose-phosphate shunt|pentose-phosphate shunt, non-oxidative branch|glyceraldehyde-3-phosphate metabolic process|carbohydrate binding|intracellular membrane-bounded organelle|monosaccharide binding	ko00030	Pentose phosphate pathway
	3.76401e-32	0.215992	0.186	0.292	6.29494e-28	1	0.637	Wds	WD repeat-containing protein 5 [Bombyx mandarina]	Y41C4A.11	GO:0000123,GO:0005622,GO:0043981,GO:0043982,GO:0043984,GO:0071339	histone acetyltransferase complex|intracellular|histone H4-K5 acetylation|histone H4-K8 acetylation|histone H4-K16 acetylation|MLL1 complex	ko04934	Cushing syndrome
	5.25771e-32	0.51071	0.475	0.519	8.793e-28	1	0.915	LOC101739065	high mobility group protein D [Bombyx mori]	FBpp0071625	GO:0000790,GO:0003677,GO:0003680,GO:0005634,GO:0006325,GO:0006338,GO:0006357,GO:0008134,GO:0008301	nuclear chromatin|DNA binding|AT DNA binding|nucleus|chromatin organization|chromatin remodeling|regulation of transcription by RNA polymerase II|transcription factor binding|DNA binding, bending	--	--
	5.46389e-32	0.21217	0.186	0.291	9.13781e-28	1	0.639	LOC101746859	UBX domain-containing protein 1 [Bombyx mori]	--	GO:0003676,GO:0007283,GO:0030154,GO:0036435,GO:0042006,GO:0048471,GO:1903364	nucleic acid binding|spermatogenesis|cell differentiation|K48-linked polyubiquitin modification-dependent protein binding|masculinization of hermaphroditic germ-line|perinuclear region of cytoplasm|positive regulation of cellular protein catabolic process	--	--
	1.25247e-31	0.235956	0.173	0.274	2.09463e-27	1	0.631	LOC101740047	protein cereblon homolog isoform X1 [Bombyx mori]	--	--	--	--	--
	2.78387e-31	0.142206	0.24	0.363	4.65574e-27	1	0.661	LOC101736876	cAMP-responsive element-binding protein-like 2 isoform X3 [Bombyx mori]	ENSP00000228865	GO:0003677,GO:0003682,GO:0003700,GO:0005634,GO:0005694,GO:0038202,GO:0042594,GO:0042803,GO:0045893,GO:0046982	DNA binding|chromatin binding|DNA-binding transcription factor activity|nucleus|chromosome|TORC1 signaling|response to starvation|protein homodimerization activity|positive regulation of transcription, DNA-templated|protein heterodimerization activity	--	--
	2.84401e-31	0.635357	0.469	0.506	4.75632e-27	1	0.927	LOC101743552	uncharacterized protein LOC101743552 [Bombyx mori]	ENSCPOP00000012245	GO:0000978,GO:0001501,GO:0001568,GO:0001701,GO:0001974,GO:0003007,GO:0003222,GO:0003226,GO:0004386,GO:0005524,GO:0005634,GO:0005654,GO:0005730,GO:0006338,GO:0006364,GO:0007417,GO:0007512,GO:0007605,GO:0007626,GO:0007628,GO:0008015,GO:0009617,GO:0010880,GO:0021545,GO:0021553,GO:0021772,GO:0030217,GO:0030540,GO:0035116,GO:0035904,GO:0035909,GO:0036302,GO:0040018,GO:0042048,GO:0042471,GO:0042472,GO:…	RNA polymerase II proximal promoter sequence-specific DNA binding|skeletal system development|blood vessel development|in utero embryonic development|blood vessel remodeling|heart morphogenesis|ventricular trabecula myocardium morphogenesis|right ventricular compact myocardium morphogenesis|helicase activity|ATP binding|nucleus|nucleoplasm|nucleolus|chromatin remodeling|rRNA processing|central ne…	--	--
	2.95962e-31	0.141756	0.273	0.415	4.94967e-27	1	0.658	LOC101738225	uncharacterized protein LOC114247321 [Bombyx mandarina]	ENSSTOP00000023808	--	--	--	--
	3.76271e-31	0.235586	0.208	0.324	6.29275e-27	1	0.642	LOC101745824	cytochrome b-c1 complex subunit 8-like [Bombyx mori]	--	GO:0005739,GO:0005743,GO:0005750,GO:0006122,GO:0008121,GO:0021539,GO:0021548,GO:0021680,GO:0021766,GO:0021794,GO:0021854,GO:0021860,GO:0030901	mitochondrion|mitochondrial inner membrane|mitochondrial respiratory chain complex III|mitochondrial electron transport, ubiquinol to cytochrome c|ubiquinol-cytochrome-c reductase activity|subthalamus development|pons development|cerebellar Purkinje cell layer development|hippocampus development|thalamus development|hypothalamus development|pyramidal neuron development|midbrain development	ko00190,ko04260,ko04714,ko04932,ko05010,ko05012,ko05016	Oxidative phosphorylation|Cardiac muscle contraction|Thermogenesis|Non-alcoholic fatty liver disease (NAFLD)|Alzheimer disease|Parkinson disease|Huntington disease
	1.0318e-30	0.216908	0.178	0.278	1.72558e-26	1	0.64	LOC692958	26S proteasome non-ATPase regulatory subunit 14 [Bombyx mori]	ENSMGAP00000012058	GO:0000502,GO:0004843,GO:0005654,GO:0005829,GO:0005838,GO:0008237,GO:0008541,GO:0016579,GO:0043161,GO:0046872,GO:0061578,GO:0070628	proteasome complex|thiol-dependent ubiquitin-specific protease activity|nucleoplasm|cytosol|proteasome regulatory particle|metallopeptidase activity|proteasome regulatory particle, lid subcomplex|protein deubiquitination|proteasome-mediated ubiquitin-dependent protein catabolic process|metal ion binding|Lys63-specific deubiquitinase activity|proteasome binding	ko03050,ko05169	Proteasome|Epstein-Barr virus infection
	1.46178e-30	0.136587	0.258	0.391	2.44469e-26	1	0.66	Uccr	ubiquinol-cytochrome C reductase complex 14kD subunit [Bombyx mori]	--	GO:0005750,GO:0006122,GO:0009060,GO:0034551	mitochondrial respiratory chain complex III|mitochondrial electron transport, ubiquinol to cytochrome c|aerobic respiration|mitochondrial respiratory chain complex III assembly	ko00190,ko04260,ko04714,ko04932,ko05010,ko05012,ko05016	Oxidative phosphorylation|Cardiac muscle contraction|Thermogenesis|Non-alcoholic fatty liver disease (NAFLD)|Alzheimer disease|Parkinson disease|Huntington disease
	2.14685e-30	0.431742	0.485	0.523	3.59039e-26	1	0.927	LOC101746072	ubiquitin carboxyl-terminal hydrolase [Bombyx mori]	--	GO:0004843,GO:0005737,GO:0006511,GO:0016579	thiol-dependent ubiquitin-specific protease activity|cytoplasm|ubiquitin-dependent protein catabolic process|protein deubiquitination	--	--
	3.65043e-30	0.486427	0.516	0.579	6.10498e-26	1	0.891	LOC101735812	serine/arginine repetitive matrix protein 1 isoform X1 [Bombyx mandarina]	--	GO:0005634,GO:0006397,GO:0008380	nucleus|mRNA processing|RNA splicing	ko03013,ko03015	RNA transport|mRNA surveillance pathway
	3.88287e-30	0.153692	0.812	0.799	6.4937e-26	1	1.016	LOC732932	ATP-dependent RNA helicase p62 isoform X2 [Bombyx mandarina]	--	GO:0000381,GO:0000398,GO:0003729,GO:0004386,GO:0005524,GO:0005634,GO:0005700,GO:0005703,GO:0005730,GO:0005737,GO:0005829,GO:0006417,GO:0016246,GO:0019730,GO:0050688,GO:0051607,GO:0071011,GO:0071013	regulation of alternative mRNA splicing, via spliceosome|mRNA splicing, via spliceosome|mRNA binding|helicase activity|ATP binding|nucleus|polytene chromosome|polytene chromosome puff|nucleolus|cytoplasm|cytosol|regulation of translation|RNA interference|antimicrobial humoral response|regulation of defense response to virus|defense response to virus|precatalytic spliceosome|catalytic step 2 splic…	ko03040,ko05202,ko05205	Spliceosome|Transcriptional misregulation in cancer|Proteoglycans in cancer
	4.03034e-30	0.247124	0.166	0.261	6.74034e-26	1	0.636	LOC733123	NADH-ubiquinone reductase [Bombyx mori]	--	GO:0005747,GO:0006120,GO:0008137,GO:0046872,GO:0051537	mitochondrial respiratory chain complex I|mitochondrial electron transport, NADH to ubiquinone|NADH dehydrogenase (ubiquinone) activity|metal ion binding|2 iron, 2 sulfur cluster binding	ko00190,ko04714,ko04723,ko04932,ko05010,ko05012,ko05016	Oxidative phosphorylation|Thermogenesis|Retrograde endocannabinoid signaling|Non-alcoholic fatty liver disease (NAFLD)|Alzheimer disease|Parkinson disease|Huntington disease
	5.72118e-30	0.0851107	0.36	0.529	9.56809e-26	1	0.681	Acci	apoptotic chromatin condensation inducer in the nucleus-like [Bombyx mandarina]	--	GO:0004177,GO:0005576,GO:0008236	aminopeptidase activity|extracellular region|serine-type peptidase activity	--	--
	7.44242e-30	0.223546	0.193	0.3	1.24467e-25	1	0.643	LOC101735332	N-alpha-acetyltransferase 38, NatC auxiliary subunit [Bombyx mori]	--	GO:0005634,GO:0005737,GO:0031417,GO:0043066	nucleus|cytoplasm|NatC complex|negative regulation of apoptotic process	--	--
	7.63397e-30	0.207993	0.166	0.257	1.27671e-25	1	0.646	LOC101738617	leucine-rich repeat-containing protein 47 [Bombyx mori]	--	GO:0003723,GO:0004826	RNA binding|phenylalanine-tRNA ligase activity	--	--
	1.24949e-29	0.13741	0.259	0.391	2.08964e-25	1	0.662	Rad23	nuclear excision repair protein rad23 [Bombyx mori]	--	GO:0000502,GO:0003684,GO:0005634,GO:0005654,GO:0005737,GO:0005815,GO:0005829,GO:0006289,GO:0006974,GO:0019900,GO:0031593,GO:0031648,GO:0032434,GO:0032436,GO:0032991,GO:0043130,GO:0043161,GO:0043231,GO:0045070,GO:0045787,GO:0070628,GO:1990381	proteasome complex|damaged DNA binding|nucleus|nucleoplasm|cytoplasm|microtubule organizing center|cytosol|nucleotide-excision repair|cellular response to DNA damage stimulus|kinase binding|polyubiquitin modification-dependent protein binding|protein destabilization|regulation of proteasomal ubiquitin-dependent protein catabolic process|positive regulation of proteasomal ubiquitin-dependent prote…	ko03420,ko04141	Nucleotide excision repair|Protein processing in endoplasmic reticulum
	5.45075e-29	0.0622276	0.368	0.53	9.11583e-25	1	0.694	LOC101737516	lysine-specific demethylase 3B-like [Bombyx mandarina]	--	GO:0000785,GO:0000976,GO:0005634,GO:0005737,GO:0031490,GO:0032454,GO:0033169,GO:0046872,GO:0051213	chromatin|transcription regulatory region sequence-specific DNA binding|nucleus|cytoplasm|chromatin DNA binding|histone demethylase activity (H3-K9 specific)|histone H3-K9 demethylation|metal ion binding|dioxygenase activity	ko04714	Thermogenesis
	8.4532e-29	0.484145	0.426	0.454	1.41371e-24	1	0.938	LOC733135	protein borderless [Bombyx mori]	--	GO:0005886,GO:0005887,GO:0007156,GO:0007158,GO:0007411,GO:0008366,GO:0030424,GO:0042065,GO:0045467,GO:0070593,GO:0098632	plasma membrane|integral component of plasma membrane|homophilic cell adhesion via plasma membrane adhesion molecules|neuron cell-cell adhesion|axon guidance|axon ensheathment|axon|glial cell growth|R7 cell development|dendrite self-avoidance|cell-cell adhesion mediator activity	--	--
	9.99143e-29	0.134382	0.171	0.258	1.67097e-24	1	0.663	LOC101735425	serine/threonine-protein kinase mig-15 isoform X1 [Bombyx mandarina]	--	GO:0000003,GO:0000165,GO:0002119,GO:0004674,GO:0005524,GO:0005737,GO:0010171,GO:0023014,GO:0030334,GO:0031098,GO:0032147,GO:0032228,GO:0033563,GO:0048812	reproduction|MAPK cascade|nematode larval development|protein serine/threonine kinase activity|ATP binding|cytoplasm|body morphogenesis|signal transduction by protein phosphorylation|regulation of cell migration|stress-activated protein kinase signaling cascade|activation of protein kinase activity|regulation of synaptic transmission, GABAergic|dorsal/ventral axon guidance|neuron projection morph…	ko04013	MAPK signaling pathway - fly
	1.39713e-28	0.44989	0.476	0.519	2.33656e-24	1	0.917	LOC101735482	26S proteasome complex subunit SEM1 [Bombyx mori]	--	GO:0000502,GO:0000724,GO:0006406,GO:0008541,GO:0043248	proteasome complex|double-strand break repair via homologous recombination|mRNA export from nucleus|proteasome regulatory particle, lid subcomplex|proteasome assembly	ko03050,ko03440,ko05169	Proteasome|Homologous recombination|Epstein-Barr virus infection
	1.48026e-28	0.0360571	0.209	0.303	2.47558e-24	1	0.69	LOC101743927	brain tumor protein isoform X1 [Bombyx mori]	--	GO:0000209,GO:0003730,GO:0005737,GO:0005829,GO:0006417,GO:0007400,GO:0007402,GO:0007405,GO:0007406,GO:0007411,GO:0007419,GO:0007420,GO:0008270,GO:0008285,GO:0008356,GO:0008582,GO:0009303,GO:0010629,GO:0014016,GO:0014019,GO:0017148,GO:0030182,GO:0030371,GO:0035282,GO:0043025,GO:0043161,GO:0045179,GO:0045180,GO:0045182,GO:0048477,GO:0050767,GO:0055060,GO:0061630,GO:0099738,GO:1900242,GO:1902692	protein polyubiquitination|mRNA 3'-UTR binding|cytoplasm|cytosol|regulation of translation|neuroblast fate determination|ganglion mother cell fate determination|neuroblast proliferation|negative regulation of neuroblast proliferation|axon guidance|ventral cord development|brain development|zinc ion binding|negative regulation of cell proliferation|asymmetric cell division|regulation of synaptic g…	--	--
	2.22743e-28	0.164298	0.189	0.287	3.72515e-24	1	0.659	LOC732968	hypothetical protein B5V51-13899 [Heliothis virescens]	--	GO:0003779,GO:0005634,GO:0005737,GO:0005856,GO:0019899,GO:0050832	actin binding|nucleus|cytoplasm|cytoskeleton|enzyme binding|defense response to fungus	--	--
	2.69475e-28	0.223836	0.201	0.308	4.5067e-24	1	0.653	LOC101737782	hypothetical protein B5V51-296 [Heliothis virescens]	--	GO:0005747,GO:0006120,GO:0008137,GO:0016021,GO:0032981	mitochondrial respiratory chain complex I|mitochondrial electron transport, NADH to ubiquinone|NADH dehydrogenase (ubiquinone) activity|integral component of membrane|mitochondrial respiratory chain complex I assembly	ko00190,ko04714,ko04723,ko04932,ko05010,ko05012,ko05016	Oxidative phosphorylation|Thermogenesis|Retrograde endocannabinoid signaling|Non-alcoholic fatty liver disease (NAFLD)|Alzheimer disease|Parkinson disease|Huntington disease
	3.795e-28	0.455074	0.451	0.487	6.34676e-24	1	0.926	LOC100134927	cytochrome c oxidase subunit Va [Bombyx mori]	--	GO:0004129,GO:0005739,GO:0005743,GO:0005751,GO:0006123,GO:0043209,GO:0046872	cytochrome-c oxidase activity|mitochondrion|mitochondrial inner membrane|mitochondrial respiratory chain complex IV|mitochondrial electron transport, cytochrome c to oxygen|myelin sheath|metal ion binding	ko00190,ko04260,ko04714,ko04932,ko05010,ko05012,ko05016	Oxidative phosphorylation|Cardiac muscle contraction|Thermogenesis|Non-alcoholic fatty liver disease (NAFLD)|Alzheimer disease|Parkinson disease|Huntington disease
	6.43436e-28	0.639784	0.379	0.388	1.07608e-23	1	0.977	LOC101745188	pre-mRNA-processing-splicing factor 8 [Bombyx mandarina]	--	GO:0000244,GO:0000375,GO:0000386,GO:0000398,GO:0003723,GO:0005634,GO:0005654,GO:0005682,GO:0006397,GO:0008380,GO:0016020,GO:0016607,GO:0017070,GO:0030619,GO:0030620,GO:0030623,GO:0046540,GO:0070530,GO:0071005,GO:0071007,GO:0071013,GO:0071222,GO:0071356,GO:0097157	spliceosomal tri-snRNP complex assembly|RNA splicing, via transesterification reactions|second spliceosomal transesterification activity|mRNA splicing, via spliceosome|RNA binding|nucleus|nucleoplasm|U5 snRNP|mRNA processing|RNA splicing|membrane|nuclear speck|U6 snRNA binding|U1 snRNA binding|U2 snRNA binding|U5 snRNA binding|U4/U6 x U5 tri-snRNP complex|K63-linked polyubiquitin modification-dep…	ko03040	Spliceosome
	6.94957e-28	0.583029	0.396	0.42	1.16225e-23	1	0.943	LOC100037426	enolase isoform X1 [Bombyx mori]	--	GO:0000015,GO:0000287,GO:0004634,GO:0005737,GO:0005886,GO:0006096,GO:0042593	phosphopyruvate hydratase complex|magnesium ion binding|phosphopyruvate hydratase activity|cytoplasm|plasma membrane|glycolytic process|glucose homeostasis	ko00010,ko03018,ko04066	Glycolysis / Gluconeogenesis|RNA degradation|HIF-1 signaling pathway
	1.65333e-27	0.207063	0.222	0.335	2.76502e-23	1	0.663	LOC101745109	coiled-coil domain-containing protein 6 isoform X3 [Bombyx mandarina]	--	GO:0005829,GO:0005856,GO:0017124	cytosol|cytoskeleton|SH3 domain binding	ko05200,ko05216	Pathways in cancer|Thyroid cancer
	2.37251e-27	0.360283	0.523	0.538	3.96779e-23	1	0.972	LOC101744632	putative ATP synthase subunit f, mitochondrial [Bombyx mori]	--	GO:0000276,GO:0005739,GO:0006754,GO:1902600	mitochondrial proton-transporting ATP synthase complex, coupling factor F(o)|mitochondrion|ATP biosynthetic process|proton transmembrane transport	ko00190,ko04714	Oxidative phosphorylation|Thermogenesis
	2.41831e-27	0.245539	0.17	0.263	4.04439e-23	1	0.646	LOC733018	hypothetical protein evm-010640 [Chilo suppressalis]	--	GO:0005743,GO:0055114,GO:0070469	mitochondrial inner membrane|oxidation-reduction process|respiratory chain	ko00190,ko04714,ko04723,ko04932,ko05010,ko05012,ko05016	Oxidative phosphorylation|Thermogenesis|Retrograde endocannabinoid signaling|Non-alcoholic fatty liver disease (NAFLD)|Alzheimer disease|Parkinson disease|Huntington disease
	2.5917e-27	0.638501	0.356	0.362	4.33436e-23	1	0.983	LOC692795	T-complex protein 1 subunit delta [Bombyx mandarina]	--	GO:0005524,GO:0005737,GO:0006457,GO:0051082	ATP binding|cytoplasm|protein folding|unfolded protein binding	--	--
	4.16678e-27	0.192038	0.211	0.315	6.96853e-23	1	0.67	LOC101742901	importin subunit beta-1 isoform X1 [Bombyx mandarina]	--	GO:0005635,GO:0005643,GO:0005654,GO:0005829,GO:0006606,GO:0006607,GO:0006610,GO:0007079,GO:0007080,GO:0008139,GO:0008536,GO:0008565,GO:0010494,GO:0019894,GO:0019899,GO:0019904,GO:0030953,GO:0031291,GO:0031965,GO:0032991,GO:0034399,GO:0040001,GO:0044877,GO:0045184,GO:0051879,GO:0071782,GO:0090307	nuclear envelope|nuclear pore|nucleoplasm|cytosol|protein import into nucleus|NLS-bearing protein import into nucleus|ribosomal protein import into nucleus|mitotic chromosome movement towards spindle pole|mitotic metaphase plate congression|nuclear localization sequence binding|Ran GTPase binding|protein transporter activity|cytoplasmic stress granule|kinesin binding|enzyme binding|protein domain…	ko03013	RNA transport
	4.77195e-27	0.646628	0.293	0.273	7.98061e-23	1	1.073	LOC101740408	methionine aminopeptidase 2 [Bombyx mandarina]	--	GO:0005737,GO:0046872,GO:0070006,GO:0070084	cytoplasm|metal ion binding|metalloaminopeptidase activity|protein initiator methionine removal	--	--
	1.16485e-26	0.198899	0.189	0.284	1.94809e-22	1	0.665	LOC101742454	kinesin light chain isoform X4 [Bombyx mandarina]	--	GO:0003777,GO:0005737,GO:0005871,GO:0005874,GO:0007018,GO:0046843	microtubule motor activity|cytoplasm|kinesin complex|microtubule|microtubule-based movement|dorsal appendage formation	ko05010,ko05016,ko05132	Alzheimer disease|Huntington disease|Salmonella infection
	3.18532e-26	0.113666	0.29	0.428	5.32713e-22	1	0.678	LOC101747034	26S protease regulatory subunit 8 [Bombyx mori]	--	GO:0000502,GO:0005524,GO:0005634,GO:0005737,GO:0030163,GO:0036402	proteasome complex|ATP binding|nucleus|cytoplasm|protein catabolic process|proteasome-activating ATPase activity	ko03050,ko05169	Proteasome|Epstein-Barr virus infection
	5.66578e-26	0.217836	0.205	0.308	9.47545e-22	1	0.666	LOC733127	chromobox protein homolog 5-like [Bombyx mandarina]	--	GO:0000779,GO:0000785,GO:0005635,GO:0005719,GO:0005720,GO:0005819,GO:0006325,GO:0006974,GO:0019904,GO:0031618,GO:0045892,GO:0048511,GO:0090734	condensed chromosome, centromeric region|chromatin|nuclear envelope|nuclear euchromatin|nuclear heterochromatin|spindle|chromatin organization|cellular response to DNA damage stimulus|protein domain specific binding|nuclear pericentric heterochromatin|negative regulation of transcription, DNA-templated|rhythmic process|site of DNA damage	--	--
	9.49223e-26	0.606249	0.302	0.274	1.58748e-21	1	1.102	LOC101735390	hypothetical protein evm-010973 [Chilo suppressalis]	ENSECAP00000023063	GO:0000122,GO:0000978,GO:0001745,GO:0003677,GO:0003700,GO:0005634,GO:0006355,GO:0007472,GO:0007476,GO:0035265,GO:0048066,GO:0048100	negative regulation of transcription by RNA polymerase II|RNA polymerase II proximal promoter sequence-specific DNA binding|compound eye morphogenesis|DNA binding|DNA-binding transcription factor activity|nucleus|regulation of transcription, DNA-templated|wing disc morphogenesis|imaginal disc-derived wing morphogenesis|organ growth|developmental pigmentation|wing disc anterior/posterior pattern f…	ko04013	MAPK signaling pathway - fly
	1.67184e-25	0.228955	0.215	0.325	2.79599e-21	1	0.662	LOC101736448	cytochrome b-c1 complex subunit 6, mitochondrial [Bombyx mori]	--	GO:0005739,GO:0005743,GO:0005750,GO:0006122,GO:0008121,GO:0009060,GO:0044877,GO:0051291	mitochondrion|mitochondrial inner membrane|mitochondrial respiratory chain complex III|mitochondrial electron transport, ubiquinol to cytochrome c|ubiquinol-cytochrome-c reductase activity|aerobic respiration|protein-containing complex binding|protein heterooligomerization	ko00190,ko04260,ko04714,ko04932,ko05010,ko05012,ko05016	Oxidative phosphorylation|Cardiac muscle contraction|Thermogenesis|Non-alcoholic fatty liver disease (NAFLD)|Alzheimer disease|Parkinson disease|Huntington disease
	1.91669e-25	0.568952	0.342	0.328	3.20547e-21	1	1.043	LOC101735337	muscleblind-like protein isoform X1 [Bombyx mandarina]	--	GO:0000381,GO:0001069,GO:0001701,GO:0003723,GO:0003725,GO:0005634,GO:0005654,GO:0005737,GO:0005829,GO:0006397,GO:0007399,GO:0008380,GO:0010494,GO:0030326,GO:0043484,GO:0045445,GO:0046872	regulation of alternative mRNA splicing, via spliceosome|regulatory region RNA binding|in utero embryonic development|RNA binding|double-stranded RNA binding|nucleus|nucleoplasm|cytoplasm|cytosol|mRNA processing|nervous system development|RNA splicing|cytoplasmic stress granule|embryonic limb morphogenesis|regulation of RNA splicing|myoblast differentiation|metal ion binding	--	--
	2.26951e-25	0.640796	0.346	0.343	3.79553e-21	1	1.009	LOC101742358	eukaryotic translation initiation factor 4 gamma 3 [Bombyx mori]	--	GO:0000339,GO:0003723,GO:0003729,GO:0003743,GO:0005829,GO:0006446,GO:0008135,GO:0016281	RNA cap binding|RNA binding|mRNA binding|translation initiation factor activity|cytosol|regulation of translational initiation|translation factor activity, RNA binding|eukaryotic translation initiation factor 4F complex	ko03013,ko05416	RNA transport|Viral myocarditis
	2.51084e-25	0.188444	0.207	0.306	4.19913e-21	1	0.676	CKIalpha	casein kinase I-like isoform X2 [Bombyx mandarina]	--	GO:0000777,GO:0000902,GO:0004672,GO:0004674,GO:0005524,GO:0005813,GO:0005829,GO:0005847,GO:0006468,GO:0007030,GO:0007049,GO:0016055,GO:0016607,GO:0018105,GO:0030877,GO:0032436,GO:0036064,GO:0045095,GO:0045104,GO:0051301,GO:0090090,GO:1904424,GO:1990904	condensed chromosome kinetochore|cell morphogenesis|protein kinase activity|protein serine/threonine kinase activity|ATP binding|centrosome|cytosol|mRNA cleavage and polyadenylation specificity factor complex|protein phosphorylation|Golgi organization|cell cycle|Wnt signaling pathway|nuclear speck|peptidyl-serine phosphorylation|beta-catenin destruction complex|positive regulation of proteasomal …	ko04310,ko04340,ko04341,ko05010,ko05165,ko05224,ko05225,ko05226	Wnt signaling pathway|Hedgehog signaling pathway|Hedgehog signaling pathway - fly|Alzheimer disease|Human papillomavirus infection|Breast cancer|Hepatocellular carcinoma|Gastric cancer
	3.36579e-25	0.263814	0.21	0.318	5.62895e-21	1	0.66	Ndufa2	NADH-ubiquinone oxidoreductase B8 subunit [Operophtera brumata]	--	GO:0001835,GO:0005743,GO:0005747,GO:0006120,GO:0008137,GO:0031966,GO:0032981	blastocyst hatching|mitochondrial inner membrane|mitochondrial respiratory chain complex I|mitochondrial electron transport, NADH to ubiquinone|NADH dehydrogenase (ubiquinone) activity|mitochondrial membrane|mitochondrial respiratory chain complex I assembly	ko00190,ko04714,ko04723,ko04932,ko05010,ko05012,ko05016	Oxidative phosphorylation|Thermogenesis|Retrograde endocannabinoid signaling|Non-alcoholic fatty liver disease (NAFLD)|Alzheimer disease|Parkinson disease|Huntington disease
	3.50519e-25	0.237748	0.198	0.295	5.86208e-21	1	0.671	LOC101742464	serine/arginine repetitive matrix protein 2 isoform X3 [Bombyx mori]	--	GO:0000398,GO:0003723,GO:0005634,GO:0005654,GO:0015030,GO:0016607,GO:0047485,GO:0070742,GO:0071007,GO:0071013	mRNA splicing, via spliceosome|RNA binding|nucleus|nucleoplasm|Cajal body|nuclear speck|protein N-terminus binding|C2H2 zinc finger domain binding|U2-type catalytic step 2 spliceosome|catalytic step 2 spliceosome	--	--
	4.06819e-25	0.246748	0.205	0.31	6.80365e-21	1	0.661	LOC100036587	small nuclear ribonucleoprotein sm d2 [Bombyx mori]	--	GO:0000278,GO:0000387,GO:0000398,GO:0003723,GO:0005681,GO:0005682,GO:0005685,GO:0005686,GO:0030532,GO:0046540,GO:0071011,GO:0071013	mitotic cell cycle|spliceosomal snRNP assembly|mRNA splicing, via spliceosome|RNA binding|spliceosomal complex|U5 snRNP|U1 snRNP|U2 snRNP|small nuclear ribonucleoprotein complex|U4/U6 x U5 tri-snRNP complex|precatalytic spliceosome|catalytic step 2 spliceosome	ko03040	Spliceosome
	1.08124e-24	0.24486	0.204	0.308	1.80826e-20	1	0.662	LOC101736958	hypothetical protein evm-000318 [Chilo suppressalis]	--	GO:0005739,GO:0061617	mitochondrion|MICOS complex	--	--
	1.14325e-24	0.222602	0.233	0.348	1.91197e-20	1	0.67	LOC101745680	N-acetylglucosamine-6-sulfatase [Bombyx mori]	--	GO:0005764,GO:0008449,GO:0030203,GO:0046872	lysosome|N-acetylglucosamine-6-sulfatase activity|glycosaminoglycan metabolic process|metal ion binding	ko00531,ko04142	Glycosaminoglycan degradation|Lysosome
	3.33206e-24	0.167838	0.273	0.403	5.57254e-20	1	0.677	LOC100188939	dolichyl-diphosphooligosaccharide--protein glycosyltransferase subunit 4 [Bombyx mori]	--	GO:0004579,GO:0006487,GO:0008250,GO:0016021	dolichyl-diphosphooligosaccharide-protein glycotransferase activity|protein N-linked glycosylation|oligosaccharyltransferase complex|integral component of membrane	--	--
	4.27341e-24	0.385506	0.473	0.5	7.14684e-20	1	0.946	LOC778469	serine/arginine-rich splicing factor 7-like isoform X2 [Vanessa tameamea]	--	GO:0000381,GO:0000398,GO:0003723,GO:0005634,GO:0005654,GO:0005737,GO:0006397,GO:0006405,GO:0006406,GO:0008270,GO:0008380,GO:0019904,GO:0031124,GO:0045292,GO:0048025,GO:0070062,GO:1990830	regulation of alternative mRNA splicing, via spliceosome|mRNA splicing, via spliceosome|RNA binding|nucleus|nucleoplasm|cytoplasm|mRNA processing|RNA export from nucleus|mRNA export from nucleus|zinc ion binding|RNA splicing|protein domain specific binding|mRNA 3'-end processing|mRNA cis splicing, via spliceosome|negative regulation of mRNA splicing, via spliceosome|extracellular exosome|cellular…	ko03040,ko05168	Spliceosome|Herpes simplex virus 1 infection
	9.44244e-24	0.262394	0.175	0.264	1.57915e-19	1	0.663	LOC101739425	protein PET100 homolog, mitochondrial [Bombyx mori]	--	GO:0031305,GO:0033617,GO:0051082	integral component of mitochondrial inner membrane|mitochondrial respiratory chain complex IV assembly|unfolded protein binding	--	--
	9.63295e-24	0.582164	0.351	0.363	1.61102e-19	1	0.967	eIF3g	eukaryotic translation initiation factor 3 subunit G [Bombyx mandarina]	--	GO:0001732,GO:0003743,GO:0005852,GO:0016282,GO:0033290	formation of cytoplasmic translation initiation complex|translation initiation factor activity|eukaryotic translation initiation factor 3 complex|eukaryotic 43S preinitiation complex|eukaryotic 48S preinitiation complex	ko03013	RNA transport
	1.20363e-23	0.183348	0.23	0.34	2.01294e-19	1	0.676	LOC732921	peroxiredoxin [Bombyx mori]	--	--	--	ko04146	Peroxisome
	1.31536e-23	0.570111	0.417	0.456	2.1998e-19	1	0.914	LOC101744203	rho GDP-dissociation inhibitor 1 isoform X1 [Bombyx mandarina]	--	GO:0005094,GO:0005096,GO:0005829,GO:0005856,GO:0007162,GO:0007266,GO:0016020,GO:0035023,GO:0043066,GO:0048365,GO:0050771,GO:0050772,GO:0051056,GO:0070062,GO:0071526,GO:2000249	Rho GDP-dissociation inhibitor activity|GTPase activator activity|cytosol|cytoskeleton|negative regulation of cell adhesion|Rho protein signal transduction|membrane|regulation of Rho protein signal transduction|negative regulation of apoptotic process|Rac GTPase binding|negative regulation of axonogenesis|positive regulation of axonogenesis|regulation of small GTPase mediated signal transduction|…	ko04722,ko04962	Neurotrophin signaling pathway|Vasopressin-regulated water reabsorption
	1.7012e-23	0.52981	0.382	0.406	2.84509e-19	1	0.941	LOC732965	H+ transporting ATP synthase gamma subunit [Bombyx mori]	--	GO:0000275,GO:0005739,GO:0006754,GO:0015986,GO:0046933,GO:1902600	mitochondrial proton-transporting ATP synthase complex, catalytic core F(1)|mitochondrion|ATP biosynthetic process|ATP synthesis coupled proton transport|proton-transporting ATP synthase activity, rotational mechanism|proton transmembrane transport	ko00190,ko04714,ko05010,ko05012,ko05016	Oxidative phosphorylation|Thermogenesis|Alzheimer disease|Parkinson disease|Huntington disease
	2.56178e-23	0.229209	0.172	0.257	4.28433e-19	1	0.669	Ubc13	ubiquitin conjugating enzyme E2 [Bombyx mori]	--	GO:0000209,GO:0004842,GO:0005524,GO:0005634,GO:0005829,GO:0006301,GO:0006979,GO:0007409,GO:0007412,GO:0007625,GO:0007629,GO:0007630,GO:0008594,GO:0010942,GO:0031624,GO:0031625,GO:0035370,GO:0045977,GO:0046330,GO:0048471,GO:0051124,GO:0060074,GO:0061057,GO:0061631,GO:0070534,GO:0072347,GO:1902916	protein polyubiquitination|ubiquitin-protein transferase activity|ATP binding|nucleus|cytosol|postreplication repair|response to oxidative stress|axonogenesis|axon target recognition|grooming behavior|flight behavior|jump response|photoreceptor cell morphogenesis|positive regulation of cell death|ubiquitin conjugating enzyme binding|ubiquitin protein ligase binding|UBC13-UEV1A complex|positive re…	ko04120,ko04624,ko05131	Ubiquitin mediated proteolysis|Toll and Imd signaling pathway|Shigellosis
	3.73486e-23	0.243806	0.209	0.311	6.24618e-19	1	0.672	LOC101746782	V-type proton ATPase subunit e 2-like [Bombyx mori]	--	GO:0009792,GO:0010172,GO:0015078,GO:0015991,GO:0016021,GO:0016324,GO:0016787,GO:0033179,GO:0043296,GO:0055085,GO:0060142	embryo development ending in birth or egg hatching|embryonic body morphogenesis|proton transmembrane transporter activity|ATP hydrolysis coupled proton transport|integral component of membrane|apical plasma membrane|hydrolase activity|proton-transporting V-type ATPase, V0 domain|apical junction complex|transmembrane transport|regulation of syncytium formation by plasma membrane fusion	ko00190,ko04145,ko04721,ko04966,ko05110,ko05120,ko05165,ko05323	Oxidative phosphorylation|Phagosome|Synaptic vesicle cycle|Collecting duct acid secretion|Vibrio cholerae infection|Epithelial cell signaling in Helicobacter pylori infection|Human papillomavirus infection|Rheumatoid arthritis
	1.02251e-22	0.223839	0.242	0.358	1.71004e-18	1	0.676	LOC101737867	COP9 signalosome complex subunit 9 [Bombyx mori]	--	GO:0000790,GO:0005634,GO:0005654,GO:0005737,GO:0008180,GO:0008284,GO:0034644	nuclear chromatin|nucleus|nucleoplasm|cytoplasm|COP9 signalosome|positive regulation of cell proliferation|cellular response to UV	--	--
	1.17951e-22	0.23716	0.203	0.303	1.97261e-18	1	0.67	LOC101742956	mitochondrial-processing peptidase subunit beta [Bombyx mandarina]	--	GO:0004222,GO:0005739,GO:0005743,GO:0005750,GO:0006122,GO:0006627,GO:0006851,GO:0009060,GO:0017087,GO:0046872	metalloendopeptidase activity|mitochondrion|mitochondrial inner membrane|mitochondrial respiratory chain complex III|mitochondrial electron transport, ubiquinol to cytochrome c|protein processing involved in protein targeting to mitochondrion|mitochondrial calcium ion transmembrane transport|aerobic respiration|mitochondrial processing peptidase complex|metal ion binding	--	--
	1.48709e-22	0.497628	0.395	0.424	2.48701e-18	1	0.932	LOC732999	proteasome beta 3 subunit [Bombyx mori]	--	GO:0000502,GO:0004175,GO:0004298,GO:0005634,GO:0005654,GO:0005737,GO:0005829,GO:0005839,GO:0010498,GO:0010499,GO:0019774,GO:0043161	proteasome complex|endopeptidase activity|threonine-type endopeptidase activity|nucleus|nucleoplasm|cytoplasm|cytosol|proteasome core complex|proteasomal protein catabolic process|proteasomal ubiquitin-independent protein catabolic process|proteasome core complex, beta-subunit complex|proteasome-mediated ubiquitin-dependent protein catabolic process	ko03050	Proteasome
	1.70316e-22	0.438746	0.51	0.59	2.84837e-18	1	0.864	LOC101744691	heterogeneous nuclear ribonucleoprotein U-like protein 1 [Bombyx mori]	--	GO:0003723,GO:0005634,GO:0005654,GO:0006396,GO:0009615,GO:0019899	RNA binding|nucleus|nucleoplasm|RNA processing|response to virus|enzyme binding	ko05164	Influenza A
	2.37444e-22	0.229546	0.213	0.317	3.97101e-18	1	0.672	LOC101746156	uncharacterized protein LOC101746156 [Bombyx mori]	--	--	--	--	--
	2.621e-22	0.26152	0.179	0.267	4.38336e-18	1	0.67	LOC101737958	G kinase-anchoring protein 1 [Bombyx mori]	--	GO:0005794,GO:0007165,GO:0042802,GO:0046628,GO:2001275	Golgi apparatus|signal transduction|identical protein binding|positive regulation of insulin receptor signaling pathway|positive regulation of glucose import in response to insulin stimulus	--	--
	2.80713e-22	0.239227	0.224	0.332	4.69464e-18	1	0.675	LOC101739327	pescadillo homolog [Bombyx mori]	--	GO:0000463,GO:0000466,GO:0005654,GO:0005730,GO:0030687,GO:0043021	maturation of LSU-rRNA from tricistronic rRNA transcript (SSU-rRNA, 5.8S rRNA, LSU-rRNA)|maturation of 5.8S rRNA from tricistronic rRNA transcript (SSU-rRNA, 5.8S rRNA, LSU-rRNA)|nucleoplasm|nucleolus|preribosome, large subunit precursor|ribonucleoprotein complex binding	--	--
	4.66265e-22	0.150904	0.276	0.396	7.79781e-18	1	0.697	LOC101743583	MAP kinase-interacting serine/threonine-protein kinase 1 isoform X2 [Bombyx mori]	--	GO:0004683,GO:0005524,GO:0005634,GO:0005737,GO:0006417,GO:0009931,GO:0018105,GO:0035556,GO:0046872	calmodulin-dependent protein kinase activity|ATP binding|nucleus|cytoplasm|regulation of translation|calcium-dependent protein serine/threonine kinase activity|peptidyl-serine phosphorylation|intracellular signal transduction|metal ion binding	ko04010,ko04066,ko04910	MAPK signaling pathway|HIF-1 signaling pathway|Insulin signaling pathway
	5.89803e-22	0.556754	0.367	0.392	9.86387e-18	1	0.936	LOC100101194	dynein molecular motor protein light chain 1 [Bombyx mori]	--	GO:0000278,GO:0003774,GO:0005868,GO:0005874,GO:0007018,GO:0007286,GO:0008090,GO:0008340,GO:0030286,GO:0032991,GO:0042623,GO:0042803,GO:0045505,GO:0051959,GO:0097718,GO:1904115	mitotic cell cycle|motor activity|cytoplasmic dynein complex|microtubule|microtubule-based movement|spermatid development|retrograde axonal transport|determination of adult lifespan|dynein complex|protein-containing complex|ATPase activity, coupled|protein homodimerization activity|dynein intermediate chain binding|dynein light intermediate chain binding|disordered domain specific binding|axon cy…	ko05132	Salmonella infection
	6.1234e-22	0.15086	0.272	0.394	1.02408e-17	1	0.69	LOC692953	mitochondrial matrix protein p33 [Bombyx mori]	--	GO:0000122,GO:0001849,GO:0003714,GO:0003729,GO:0005080,GO:0005540,GO:0005615,GO:0005634,GO:0005730,GO:0005737,GO:0005739,GO:0005759,GO:0005829,GO:0005886,GO:0006397,GO:0006915,GO:0006955,GO:0006958,GO:0008134,GO:0008380,GO:0008494,GO:0009986,GO:0014065,GO:0030449,GO:0030984,GO:0031690,GO:0032689,GO:0032695,GO:0039534,GO:0039536,GO:0042256,GO:0043065,GO:0045087,GO:0045785,GO:0048025,GO:0048786,GO:…	negative regulation of transcription by RNA polymerase II|complement component C1q binding|transcription corepressor activity|mRNA binding|protein kinase C binding|hyaluronic acid binding|extracellular space|nucleus|nucleolus|cytoplasm|mitochondrion|mitochondrial matrix|cytosol|plasma membrane|mRNA processing|apoptotic process|immune response|complement activation, classical pathway|transcription…	--	--
	8.24391e-22	0.171205	0.266	0.39	1.37871e-17	1	0.682	MBF1	multiprotein bridging factor 1 [Bombyx mori]	--	GO:0001094,GO:0003713,GO:0005634,GO:0005730,GO:0005829,GO:0043388,GO:0043565	TFIID-class transcription factor complex binding|transcription coactivator activity|nucleus|nucleolus|cytosol|positive regulation of DNA binding|sequence-specific DNA binding	--	--
	3.00655e-21	0.642582	0.338	0.345	5.02815e-17	1	0.98	eIF3c	eukaryotic translation initiation factor 3 subunit C isoform X1 [Bombyx mori]	--	GO:0001732,GO:0003743,GO:0005852,GO:0016282,GO:0031369,GO:0033290	formation of cytoplasmic translation initiation complex|translation initiation factor activity|eukaryotic translation initiation factor 3 complex|eukaryotic 43S preinitiation complex|translation initiation factor binding|eukaryotic 48S preinitiation complex	ko03013	RNA transport
	3.40957e-21	0.471717	0.425	0.471	5.70217e-17	1	0.902	LOC101736808	clathrin light chain isoform X1 [Bombyx mori]	--	GO:0005198,GO:0005737,GO:0005886,GO:0005938,GO:0006886,GO:0030125,GO:0030130,GO:0030132,GO:0030136,GO:0030672,GO:0032050,GO:0048268,GO:0071439,GO:0072583,GO:0072686,GO:0099631	structural molecule activity|cytoplasm|plasma membrane|cell cortex|intracellular protein transport|clathrin vesicle coat|clathrin coat of trans-Golgi network vesicle|clathrin coat of coated pit|clathrin-coated vesicle|synaptic vesicle membrane|clathrin heavy chain binding|clathrin coat assembly|clathrin complex|clathrin-dependent endocytosis|mitotic spindle|postsynaptic endocytic zone cytoplasmic…	ko04142,ko04144,ko04721,ko04961,ko05016,ko05100	Lysosome|Endocytosis|Synaptic vesicle cycle|Endocrine and other factor-regulated calcium reabsorption|Huntington disease|Bacterial invasion of epithelial cells
	4.09671e-21	0.265337	0.186	0.274	6.85133e-17	1	0.679	LOC101739960	dipeptidyl peptidase 3 isoform X1 [Bombyx mori]	--	GO:0005829,GO:0005886,GO:0006508,GO:0008237,GO:0008239,GO:0016020,GO:0016021,GO:0046872	cytosol|plasma membrane|proteolysis|metallopeptidase activity|dipeptidyl-peptidase activity|membrane|integral component of membrane|metal ion binding	--	--
	4.31575e-21	0.165366	0.39	0.555	7.21766e-17	1	0.703	LOC101747226	nucleoprotein TPR-like isoform X1 [Bombyx mandarina]	--	GO:0000022,GO:0000775,GO:0005634,GO:0005635,GO:0005643,GO:0005652,GO:0005654,GO:0005719,GO:0005730,GO:0005737,GO:0005819,GO:0006325,GO:0006338,GO:0006355,GO:0006606,GO:0007094,GO:0007346,GO:0009408,GO:0010965,GO:0016363,GO:0017056,GO:0030496,GO:0031490,GO:0031965,GO:0034399,GO:0034976,GO:0042405,GO:0043021,GO:0045840,GO:0045944,GO:0048133,GO:0051028,GO:0051225,GO:0051233,GO:0051781,GO:0060236,GO:…	mitotic spindle elongation|chromosome, centromeric region|nucleus|nuclear envelope|nuclear pore|nuclear lamina|nucleoplasm|nuclear euchromatin|nucleolus|cytoplasm|spindle|chromatin organization|chromatin remodeling|regulation of transcription, DNA-templated|protein import into nucleus|mitotic spindle assembly checkpoint|regulation of mitotic cell cycle|response to heat|regulation of mitotic siste…	ko03013,ko05200,ko05216	RNA transport|Pathways in cancer|Thyroid cancer
	5.20301e-21	0.240526	0.178	0.261	8.70151e-17	1	0.682	LOC692991	glycine--tRNA ligase [Bombyx mandarina]	--	GO:0004820,GO:0005524,GO:0005737,GO:0006426,GO:0015966,GO:0046983	glycine-tRNA ligase activity|ATP binding|cytoplasm|glycyl-tRNA aminoacylation|diadenosine tetraphosphate biosynthetic process|protein dimerization activity	ko00970	Aminoacyl-tRNA biosynthesis
	5.86081e-21	0.282596	0.172	0.255	9.80161e-17	1	0.675	LOC101746879	U6 snRNA-associated Sm-like protein LSm6 [Bombyx mori]	--	GO:0000398,GO:0000932,GO:0003723,GO:0005634,GO:0005688,GO:0005730,GO:0005732,GO:0005737,GO:0006402,GO:0008033,GO:0030490,GO:0046540,GO:0046982,GO:0071005,GO:0120115	mRNA splicing, via spliceosome|P-body|RNA binding|nucleus|U6 snRNP|nucleolus|small nucleolar ribonucleoprotein complex|cytoplasm|mRNA catabolic process|tRNA processing|maturation of SSU-rRNA|U4/U6 x U5 tri-snRNP complex|protein heterodimerization activity|U2-type precatalytic spliceosome|Lsm2-8 complex	ko03018,ko03040	RNA degradation|Spliceosome
	6.93994e-21	0.50005	0.383	0.411	1.16064e-16	1	0.932	Ef-1d	elongation factor 1 delta [Bombyx mori]	--	GO:0003746,GO:0005853,GO:0006414	translation elongation factor activity|eukaryotic translation elongation factor 1 complex|translational elongation	--	--
	1.36507e-20	0.200474	0.242	0.346	2.28295e-16	1	0.699	LOC101744401	E3 SUMO-protein ligase RanBP2 [Bombyx mori]	--	GO:0005634,GO:0005643,GO:0005737,GO:0005813,GO:0006606,GO:0006607,GO:0007419,GO:0008284,GO:0008536,GO:0010628,GO:0016740,GO:0035626,GO:0043547,GO:0046833,GO:0046872,GO:0051028,GO:1900182,GO:1903827	nucleus|nuclear pore|cytoplasm|centrosome|protein import into nucleus|NLS-bearing protein import into nucleus|ventral cord development|positive regulation of cell proliferation|Ran GTPase binding|positive regulation of gene expression|transferase activity|juvenile hormone mediated signaling pathway|positive regulation of GTPase activity|positive regulation of RNA export from nucleus|metal ion bin…	ko03013	RNA transport
	1.54677e-20	0.0964748	0.391	0.521	2.58682e-16	1	0.75	LOC101746450	uncharacterized protein LOC115454482 [Manduca sexta]	--	--	--	--	--
	1.72304e-20	0.589668	0.387	0.413	2.88162e-16	1	0.937	LOC101743216	claspin [Bombyx mandarina]	--	GO:0000287,GO:0005634,GO:0005737,GO:0019284,GO:0019509,GO:0043715,GO:0043716,GO:0043874	magnesium ion binding|nucleus|cytoplasm|L-methionine salvage from S-adenosylmethionine|L-methionine salvage from methylthioadenosine|2,3-diketo-5-methylthiopentyl-1-phosphate enolase activity|2-hydroxy-3-keto-5-methylthiopentenyl-1-phosphate phosphatase activity|acireductone synthase activity	--	--
	1.72731e-20	0.251798	0.182	0.267	2.88876e-16	1	0.682	LOC692915	ubiquitin-conjugating enzyme E2 Q2 [Bombyx mandarina]	--	GO:0001967,GO:0005524,GO:0005634,GO:0005829,GO:0007566,GO:0007617,GO:0009566,GO:0030175,GO:0061458,GO:0061631,GO:0070459	suckling behavior|ATP binding|nucleus|cytosol|embryo implantation|mating behavior|fertilization|filopodium|reproductive system development|ubiquitin conjugating enzyme activity|prolactin secretion	ko04120	Ubiquitin mediated proteolysis
	1.93044e-20	0.232176	0.205	0.297	3.22847e-16	1	0.69	LOC101740002	exportin-1 [Bombyx mandarina]	--	GO:0000054,GO:0000055,GO:0000056,GO:0000122,GO:0000776,GO:0003723,GO:0005049,GO:0005634,GO:0005642,GO:0005730,GO:0005737,GO:0005829,GO:0006611,GO:0006913,GO:0008536,GO:0008565,GO:0010824,GO:0015030,GO:0019904,GO:0031965,GO:0032991,GO:0034504,GO:0042176,GO:0042254,GO:0042493,GO:0043231,GO:0046825,GO:0051028,GO:1990904	ribosomal subunit export from nucleus|ribosomal large subunit export from nucleus|ribosomal small subunit export from nucleus|negative regulation of transcription by RNA polymerase II|kinetochore|RNA binding|nuclear export signal receptor activity|nucleus|annulate lamellae|nucleolus|cytoplasm|cytosol|protein export from nucleus|nucleocytoplasmic transport|Ran GTPase binding|protein transporter ac…	ko03008,ko03013,ko04013,ko05164,ko05166	Ribosome biogenesis in eukaryotes|RNA transport|MAPK signaling pathway - fly|Influenza A|Human T-cell leukemia virus 1 infection
	2.99808e-20	0.555448	0.384	0.416	5.01399e-16	1	0.923	Bmp-2	bmp-2 protein isoform X2 [Bombyx mori]	--	GO:0000278,GO:0000381,GO:0000398,GO:0003723,GO:0003729,GO:0005634,GO:0005737,GO:0005829,GO:0007303,GO:0007562,GO:0007623,GO:0008062,GO:0008104,GO:0008270,GO:0009792,GO:0030036,GO:0042752,GO:0045292,GO:0045475,GO:0045804,GO:0045995,GO:0071011,GO:0071013,GO:2000767	mitotic cell cycle|regulation of alternative mRNA splicing, via spliceosome|mRNA splicing, via spliceosome|RNA binding|mRNA binding|nucleus|cytoplasm|cytosol|cytoplasmic transport, nurse cell to oocyte|eclosion|circadian rhythm|eclosion rhythm|protein localization|zinc ion binding|embryo development ending in birth or egg hatching|actin cytoskeleton organization|regulation of circadian rhythm|mRN…	--	--
	4.23827e-20	0.611715	0.355	0.366	7.08809e-16	1	0.97	LOC100862754	parp, partial [Bombyx mori]	ENSP00000355759	GO:0003677,GO:0003950,GO:0005634,GO:0006471,GO:0008270,GO:0051287	DNA binding|NAD+ ADP-ribosyltransferase activity|nucleus|protein ADP-ribosylation|zinc ion binding|NAD binding	ko03410,ko04064,ko04210,ko04212,ko04214,ko04217	Base excision repair|NF-kappa B signaling pathway|Apoptosis|Longevity regulating pathway - worm|Apoptosis - fly|Necroptosis
	5.93845e-20	0.241306	0.251	0.366	9.93146e-16	1	0.686	LOC692935	probable rRNA-processing protein EBP2 homolog [Bombyx mandarina]	--	GO:0003723,GO:0005730,GO:0006364,GO:0030687,GO:0034399,GO:0042273	RNA binding|nucleolus|rRNA processing|preribosome, large subunit precursor|nuclear periphery|ribosomal large subunit biogenesis	--	--
	2.83011e-19	0.254642	0.22	0.321	4.73308e-15	1	0.685	LOC105842587	proteasome subunit alpha type-4 [Bombyx mandarina]	--	GO:0000932,GO:0004175,GO:0004298,GO:0005634,GO:0005737,GO:0005829,GO:0005839,GO:0010498,GO:0010499,GO:0019773,GO:0043161	P-body|endopeptidase activity|threonine-type endopeptidase activity|nucleus|cytoplasm|cytosol|proteasome core complex|proteasomal protein catabolic process|proteasomal ubiquitin-independent protein catabolic process|proteasome core complex, alpha-subunit complex|proteasome-mediated ubiquitin-dependent protein catabolic process	ko03050	Proteasome
	5.63775e-19	0.258335	0.22	0.318	9.42858e-15	1	0.692	LOC101740883	lysine--tRNA ligase isoform X1 [Bombyx mori]	--	GO:0003676,GO:0003877,GO:0004824,GO:0005524,GO:0005576,GO:0005634,GO:0005829,GO:0005886,GO:0006430,GO:0015966,GO:0017101	nucleic acid binding|ATP adenylyltransferase activity|lysine-tRNA ligase activity|ATP binding|extracellular region|nucleus|cytosol|plasma membrane|lysyl-tRNA aminoacylation|diadenosine tetraphosphate biosynthetic process|aminoacyl-tRNA synthetase multienzyme complex	ko00970	Aminoacyl-tRNA biosynthesis
	6.73764e-19	0.238021	0.254	0.368	1.1268e-14	1	0.69	LOC101736688	guanine nucleotide-binding protein-like 3 homolog [Bombyx mori]	--	GO:0001652,GO:0003924,GO:0005525,GO:0005730,GO:0016887,GO:0040014,GO:0042127,GO:0042273,GO:0090307	granular component|GTPase activity|GTP binding|nucleolus|ATPase activity|regulation of multicellular organism growth|regulation of cell proliferation|ribosomal large subunit biogenesis|mitotic spindle assembly	ko03008	Ribosome biogenesis in eukaryotes
	1.07888e-18	0.3511	0.49	0.543	1.80433e-14	1	0.902	Atg8	autophagy related protein Atg8 [Bombyx mori]	--	GO:0000045,GO:0000139,GO:0000226,GO:0000421,GO:0000422,GO:0005764,GO:0005776,GO:0005790,GO:0005829,GO:0005874,GO:0005875,GO:0005886,GO:0005930,GO:0006605,GO:0006995,GO:0007268,GO:0008017,GO:0008625,GO:0015629,GO:0016236,GO:0031410,GO:0031625,GO:0044297,GO:0048471,GO:0048487,GO:0050811,GO:0097225,GO:0097352	autophagosome assembly|Golgi membrane|microtubule cytoskeleton organization|autophagosome membrane|autophagy of mitochondrion|lysosome|autophagosome|smooth endoplasmic reticulum|cytosol|microtubule|microtubule associated complex|plasma membrane|axoneme|protein targeting|cellular response to nitrogen starvation|chemical synaptic transmission|microtubule binding|extrinsic apoptotic signaling pathwa…	ko04068,ko04136,ko04137,ko04140,ko04212,ko04371,ko04621,ko04727,ko05131,ko05167	FoxO signaling pathway|Autophagy - other|Mitophagy - animal|Autophagy - animal|Longevity regulating pathway - worm|Apelin signaling pathway|NOD-like receptor signaling pathway|GABAergic synapse|Shigellosis|Kaposi sarcoma-associated herpesvirus infection
	1.23415e-18	0.248309	0.25	0.363	2.064e-14	1	0.689	SNF	U1 small nuclear ribonucleoprotein A isoform X1 [Bombyx mori]	--	GO:0000381,GO:0000398,GO:0003729,GO:0005634,GO:0005681,GO:0005685,GO:0005686,GO:0007539,GO:0008266,GO:0008380,GO:0019099,GO:0030532,GO:0030619,GO:0030620,GO:0032991,GO:0035614,GO:0042802,GO:0048477,GO:0070868,GO:0071011,GO:0071013,GO:0097158,GO:1990904	regulation of alternative mRNA splicing, via spliceosome|mRNA splicing, via spliceosome|mRNA binding|nucleus|spliceosomal complex|U1 snRNP|U2 snRNP|primary sex determination, soma|poly(U) RNA binding|RNA splicing|female germ-line sex determination|small nuclear ribonucleoprotein complex|U1 snRNA binding|U2 snRNA binding|protein-containing complex|snRNA stem-loop binding|identical protein binding|…	ko03040	Spliceosome
	1.88269e-18	0.61292	0.267	0.253	3.14861e-14	1	1.055	LOC101744798	chromatin-remodeling complex ATPase chain Iswi isoform X1 [Bombyx mandarina]	ENSCPOP00000012245	GO:0000166,GO:0003677,GO:0003678,GO:0005524,GO:0005634,GO:0005667,GO:0005700,GO:0006325,GO:0006333,GO:0006334,GO:0006338,GO:0006351,GO:0006355,GO:0006357,GO:0007283,GO:0008094,GO:0008134,GO:0008623,GO:0016584,GO:0016589,GO:0016590,GO:0031010,GO:0031213,GO:0031491,GO:0035041,GO:0035063,GO:0035076,GO:0035092,GO:0042752,GO:0042766,GO:0043044,GO:0045892,GO:0045893,GO:0045944,GO:0070615	nucleotide binding|DNA binding|DNA helicase activity|ATP binding|nucleus|transcription factor complex|polytene chromosome|chromatin organization|chromatin assembly or disassembly|nucleosome assembly|chromatin remodeling|transcription, DNA-templated|regulation of transcription, DNA-templated|regulation of transcription by RNA polymerase II|spermatogenesis|DNA-dependent ATPase activity|transcriptio…	--	--
	2.99956e-18	0.0984968	0.966	0.9	5.01646e-14	1	1.073	RpS17	ribosomal protein S17 [Bombyx mori]	--	GO:0003735,GO:0005840,GO:0006412	structural constituent of ribosome|ribosome|translation	ko03010	Ribosome
	3.06611e-18	0.187734	0.277	0.4	5.12777e-14	1	0.693	LOC101741970	UPF0184 protein AAEL002161 [Bombyx mori]	--	--	--	--	--
	3.33233e-18	0.253633	0.25	0.362	5.57298e-14	1	0.691	LOC101743845	protein kish-A [Bombyx mori]	--	GO:0000139,GO:0009306,GO:0016021,GO:0046907	Golgi membrane|protein secretion|integral component of membrane|intracellular transport	--	--
	4.92118e-18	0.119601	0.2	0.279	8.23018e-14	1	0.717	Miple	pleiotrophin-like protein precursor [Bombyx mori]	--	--	--	--	--
	1.57143e-17	0.225712	0.26	0.374	2.62806e-13	1	0.695	LOC101742246	huntingtin-interacting protein K [Bombyx mori]	--	GO:0005634,GO:0005654,GO:0005737,GO:0015630,GO:0032991,GO:0043066,GO:0047485,GO:0050821	nucleus|nucleoplasm|cytoplasm|microtubule cytoskeleton|protein-containing complex|negative regulation of apoptotic process|protein N-terminus binding|protein stabilization	--	--
	3.32976e-17	0.164307	0.221	0.307	5.56869e-13	1	0.72	LOC101744205	LOW QUALITY PROTEIN: la-related protein 1 [Bombyx mandarina]	--	GO:0000001,GO:0003723,GO:0005737,GO:0005739,GO:0005829,GO:0007053,GO:0007140,GO:0035186	mitochondrion inheritance|RNA binding|cytoplasm|mitochondrion|cytosol|spindle assembly involved in male meiosis|male meiotic nuclear division|syncytial blastoderm mitotic cell cycle	--	--
	6.68669e-17	0.496899	0.448	0.517	1.11828e-12	1	0.867	LOC732872	importin subunit alpha-4 [Bombyx mandarina]	--	GO:0005634,GO:0005737,GO:0006606,GO:0008022,GO:0008565,GO:0061608	nucleus|cytoplasm|protein import into nucleus|protein C-terminus binding|protein transporter activity|nuclear import signal receptor activity	ko05132	Salmonella infection
	8.25165e-17	0.311474	0.57	0.657	1.38001e-12	1	0.868	LOC101746425	A-kinase anchor protein 200 [Bombyx mandarina]	--	--	--	--	--
	8.57815e-17	0.0544999	0.395	0.533	1.43461e-12	1	0.741	LOC101741939	uncharacterized protein LOC101741939 [Bombyx mori]	--	--	--	ko00190,ko04260,ko04714,ko04932,ko05010,ko05012,ko05016	Oxidative phosphorylation|Cardiac muscle contraction|Thermogenesis|Non-alcoholic fatty liver disease (NAFLD)|Alzheimer disease|Parkinson disease|Huntington disease
	2.45564e-16	0.429804	0.391	0.405	4.10682e-12	1	0.965	LOC101737035	uncharacterized protein LOC101737035 [Bombyx mori]	--	--	--	--	--
	2.86813e-16	0.189925	0.359	0.508	4.79666e-12	1	0.707	LOC101741876	tetratricopeptide repeat protein 14 homolog isoform X1 [Bombyx mandarina]	--	--	--	--	--
	3.37993e-16	0.277432	0.217	0.311	5.65259e-12	1	0.698	LOC101741852	hypothetical protein [Helicoverpa armigera]	--	GO:0016021	integral component of membrane	--	--
	3.69041e-16	0.489078	0.452	0.522	6.17185e-12	1	0.866	LOC101745315	chromodomain-helicase-DNA-binding protein Mi-2 homolog [Bombyx mori]	ENSCPOP00000012245	GO:0000122,GO:0003677,GO:0003682,GO:0004386,GO:0005524,GO:0005634,GO:0005700,GO:0005829,GO:0006357,GO:0007283,GO:0008270,GO:0016581,GO:0016887,GO:0030261,GO:0031491,GO:0035327,GO:0042766,GO:0043044,GO:0045892,GO:0051276,GO:0051312,GO:0070615,GO:0071923	negative regulation of transcription by RNA polymerase II|DNA binding|chromatin binding|helicase activity|ATP binding|nucleus|polytene chromosome|cytosol|regulation of transcription by RNA polymerase II|spermatogenesis|zinc ion binding|NuRD complex|ATPase activity|chromosome condensation|nucleosome binding|transcriptionally active chromatin|nucleosome mobilization|ATP-dependent chromatin remodeli…	ko05165,ko05203	Human papillomavirus infection|Viral carcinogenesis
	3.73588e-16	0.593973	0.356	0.384	6.24789e-12	1	0.927	LOC101743807	T-complex protein 1 subunit epsilon [Bombyx mori]	--	GO:0003730,GO:0005524,GO:0005730,GO:0005813,GO:0005832,GO:0005874,GO:0006457,GO:0007339,GO:0009615,GO:0031681,GO:0032212,GO:0043209,GO:0044297,GO:0048027,GO:0048487,GO:0050821,GO:0051082,GO:1901998,GO:1904851	mRNA 3'-UTR binding|ATP binding|nucleolus|centrosome|chaperonin-containing T-complex|microtubule|protein folding|binding of sperm to zona pellucida|response to virus|G-protein beta-subunit binding|positive regulation of telomere maintenance via telomerase|myelin sheath|cell body|mRNA 5'-UTR binding|beta-tubulin binding|protein stabilization|unfolded protein binding|toxin transport|positive regula…	--	--
	6.11139e-16	0.337383	0.544	0.629	1.02207e-11	1	0.865	LOC101746121	ATP-dependent RNA helicase dbp2 isoform X1 [Bombyx mori]	--	--	--	--	--
	6.34123e-16	0.598051	0.346	0.371	1.06051e-11	1	0.933	LOC101735383	28 kDa heat- and acid-stable phosphoprotein [Bombyx mori]	--	GO:0003723,GO:0005576,GO:0005829,GO:0005886,GO:0007165,GO:0008283,GO:0043312,GO:1904813	RNA binding|extracellular region|cytosol|plasma membrane|signal transduction|cell proliferation|neutrophil degranulation|ficolin-1-rich granule lumen	--	--
	6.9264e-16	0.281236	0.201	0.286	1.15837e-11	1	0.703	LOC101737763	titin homolog [Bombyx mandarina]	--	--	--	--	--
	1.02592e-15	0.25857	0.244	0.349	1.71575e-11	1	0.699	LOC101741780	heat shock factor-binding protein 1 [Bombyx mori]	--	--	--	ko04212	Longevity regulating pathway - worm
	1.06931e-15	0.375597	0.453	0.505	1.78831e-11	1	0.897	LOC692926	ATP synthase [Bombyx mori]	--	GO:0000275,GO:0005524,GO:0005739,GO:0006754,GO:0006979,GO:0015986,GO:0019915,GO:0022900,GO:0043531,GO:0046034,GO:0046933,GO:1902769	mitochondrial proton-transporting ATP synthase complex, catalytic core F(1)|ATP binding|mitochondrion|ATP biosynthetic process|response to oxidative stress|ATP synthesis coupled proton transport|lipid storage|electron transport chain|ADP binding|ATP metabolic process|proton-transporting ATP synthase activity, rotational mechanism|regulation of choline O-acetyltransferase activity	ko00190,ko04714,ko05010,ko05012,ko05016	Oxidative phosphorylation|Thermogenesis|Alzheimer disease|Parkinson disease|Huntington disease
	2.02944e-15	0.265901	0.24	0.344	3.39403e-11	1	0.698	LOC101739528	NADH dehydrogenase [Operophtera brumata]	--	GO:0005739,GO:0005743,GO:0005747,GO:0006120,GO:0032981	mitochondrion|mitochondrial inner membrane|mitochondrial respiratory chain complex I|mitochondrial electron transport, NADH to ubiquinone|mitochondrial respiratory chain complex I assembly	ko00190,ko04714,ko04723,ko04932,ko05010,ko05012,ko05016	Oxidative phosphorylation|Thermogenesis|Retrograde endocannabinoid signaling|Non-alcoholic fatty liver disease (NAFLD)|Alzheimer disease|Parkinson disease|Huntington disease
	2.14074e-15	0.275235	0.248	0.353	3.58018e-11	1	0.703	LOC732877	small GTP binding protein RAB8 isoform X1 [Bombyx mori]	--	GO:0003924,GO:0005525,GO:0005768,GO:0005794,GO:0005813,GO:0005814,GO:0005886,GO:0005929,GO:0006886,GO:0006904,GO:0006914,GO:0007409,GO:0008021,GO:0009306,GO:0010506,GO:0014069,GO:0017137,GO:0017157,GO:0019003,GO:0019901,GO:0030140,GO:0030425,GO:0030496,GO:0030659,GO:0030670,GO:0031410,GO:0031489,GO:0032482,GO:0032869,GO:0032880,GO:0036064,GO:0043025,GO:0043197,GO:0045202,GO:0045335,GO:0048169,GO:…	GTPase activity|GTP binding|endosome|Golgi apparatus|centrosome|centriole|plasma membrane|cilium|intracellular protein transport|vesicle docking involved in exocytosis|autophagy|axonogenesis|synaptic vesicle|protein secretion|regulation of autophagy|postsynaptic density|Rab GTPase binding|regulation of exocytosis|GDP binding|protein kinase binding|trans-Golgi network transport vesicle|dendrite|mi…	ko04140,ko04144,ko04152,ko04530,ko04972	Autophagy - animal|Endocytosis|AMPK signaling pathway|Tight junction|Pancreatic secretion
	3.43462e-15	0.010741	0.447	0.573	5.74406e-11	1	0.78	LOC101744348	protein LLP homolog [Bombyx mandarina]	--	GO:0001099,GO:0005694,GO:0005730,GO:0060999,GO:0097484	basal RNA polymerase II transcription machinery binding|chromosome|nucleolus|positive regulation of dendritic spine development|dendrite extension	--	--
	4.75504e-15	0.0241773	0.392	0.516	7.95233e-11	1	0.76	LOC101738101	signal peptidase complex subunit 1 [Bombyx mori]	--	GO:0005787,GO:0006465,GO:0008233,GO:0030176,GO:0031090,GO:0045047	signal peptidase complex|signal peptide processing|peptidase activity|integral component of endoplasmic reticulum membrane|organelle membrane|protein targeting to ER	ko03060	Protein export
	5.14852e-15	0.626783	0.282	0.284	8.61039e-11	1	0.993	Sps1	selenide, water dikinase [Bombyx mandarina]	--	GO:0001887,GO:0004756,GO:0005524,GO:0005737,GO:0006541,GO:0007005,GO:0007049,GO:0007444,GO:0008283,GO:0008284,GO:0016260,GO:0070329,GO:2000378	selenium compound metabolic process|selenide, water dikinase activity|ATP binding|cytoplasm|glutamine metabolic process|mitochondrion organization|cell cycle|imaginal disc development|cell proliferation|positive regulation of cell proliferation|selenocysteine biosynthetic process|tRNA seleno-modification|negative regulation of reactive oxygen species metabolic process	ko00450	Selenocompound metabolism
	8.5832e-15	0.6196	0.327	0.348	1.43545e-10	1	0.94	LOC100101226	heterogeneous nuclear ribonucleoprotein A1 [Bombyx mori]	ENSRNOP00000066107	GO:0003723,GO:0005634	RNA binding|nucleus	ko03040	Spliceosome
	8.67489e-15	0.356321	0.463	0.516	1.45079e-10	1	0.897	LOC733141	Protein transport protein Sec61 subunit gamma [Papilio xuthus]	--	GO:0005789,GO:0008565,GO:0015450,GO:0016021,GO:0045047	endoplasmic reticulum membrane|protein transporter activity|P-P-bond-hydrolysis-driven protein transmembrane transporter activity|integral component of membrane|protein targeting to ER	ko03060,ko04141,ko04145,ko05110	Protein export|Protein processing in endoplasmic reticulum|Phagosome|Vibrio cholerae infection
	1.57397e-14	0.25478	0.256	0.359	2.6323e-10	1	0.713	LOC101743421	uncharacterized protein LOC101743421 isoform X2 [Bombyx mori]	FBpp0081715	GO:0001228,GO:0001942,GO:0002260,GO:0002360,GO:0005634,GO:0008283,GO:0008544,GO:0010468,GO:0030097,GO:0030216,GO:0030858,GO:0033081,GO:0035878,GO:0043029,GO:0043565,GO:0045944,GO:0048514,GO:0048538,GO:0050673,GO:0051798,GO:0097535,GO:0097536,GO:1902232	DNA-binding transcription activator activity, RNA polymerase II-specific|hair follicle development|lymphocyte homeostasis|T cell lineage commitment|nucleus|cell proliferation|epidermis development|regulation of gene expression|hemopoiesis|keratinocyte differentiation|positive regulation of epithelial cell differentiation|regulation of T cell differentiation in thymus|nail development|T cell homeo…	--	--
	1.95719e-14	0.234853	0.261	0.368	3.27321e-10	1	0.709	LOC101737963	uncharacterized protein LOC101737963 [Bombyx mori]	--	--	--	--	--
	2.05087e-14	0.399791	0.447	0.504	3.42988e-10	1	0.887	LOC101744114	hypothetical protein HELRODRAFT-157839, partial [Cotesia chilonis]	--	GO:0005634,GO:0005737,GO:0007275,GO:0008283,GO:0008589,GO:0019941,GO:0030162,GO:0030431,GO:0031386,GO:0031625,GO:0031647,GO:0036099,GO:0045116,GO:0051438,GO:2000736	nucleus|cytoplasm|multicellular organism development|cell proliferation|regulation of smoothened signaling pathway|modification-dependent protein catabolic process|regulation of proteolysis|sleep|protein tag|ubiquitin protein ligase binding|regulation of protein stability|female germ-line stem cell population maintenance|protein neddylation|regulation of ubiquitin-protein transferase activity|reg…	--	--
	2.07368e-14	0.303812	0.177	0.251	3.46802e-10	1	0.705	LOC101741309	ubiquitin thioesterase otubain-like [Bombyx mandarina]	--	GO:0004843,GO:0005634,GO:0019784,GO:0043130,GO:0071108	thiol-dependent ubiquitin-specific protease activity|nucleus|NEDD8-specific protease activity|ubiquitin binding|protein K48-linked deubiquitination	--	--
	2.35997e-14	0.360425	0.459	0.507	3.94681e-10	1	0.905	LOC101746562	cytochrome c oxidase subunit 6C [Bombyx mori]	--	--	--	ko00190,ko04260,ko04714,ko04932,ko05010,ko05012,ko05016	Oxidative phosphorylation|Cardiac muscle contraction|Thermogenesis|Non-alcoholic fatty liver disease (NAFLD)|Alzheimer disease|Parkinson disease|Huntington disease
	2.50289e-14	0.318961	0.229	0.327	4.18583e-10	1	0.7	LOC101746217	HIG1 domain family member 2A, mitochondrial [Bombyx mori]	--	GO:0005743,GO:0016021,GO:0043066,GO:0055114,GO:0070469	mitochondrial inner membrane|integral component of membrane|negative regulation of apoptotic process|oxidation-reduction process|respiratory chain	--	--
	2.62223e-14	0.251917	0.722	0.699	4.38541e-10	1	1.033	RpL37A	ribosomal protein L37A [Bombyx mori]	--	GO:0002181,GO:0003735,GO:0022625,GO:0046872	cytoplasmic translation|structural constituent of ribosome|cytosolic large ribosomal subunit|metal ion binding	ko03010	Ribosome
	3.1328e-14	0.300441	0.201	0.284	5.23929e-10	1	0.708	LOC101742303	probable 39S ribosomal protein L49, mitochondrial [Bombyx mori]	--	GO:0003735,GO:0003743,GO:0005762,GO:0032543	structural constituent of ribosome|translation initiation factor activity|mitochondrial large ribosomal subunit|mitochondrial translation	--	--
	3.65253e-14	0.298943	0.489	0.514	6.10849e-10	1	0.951	eIF3h	eukaryotic translation initiation factor 3 subunit H [Bombyx mori]	--	GO:0001732,GO:0003743,GO:0005852,GO:0016282,GO:0033290	formation of cytoplasmic translation initiation complex|translation initiation factor activity|eukaryotic translation initiation factor 3 complex|eukaryotic 43S preinitiation complex|eukaryotic 48S preinitiation complex	ko03013,ko05162	RNA transport|Measles
	4.14415e-14	0.467319	0.258	0.24	6.93068e-10	1	1.075	LOC101735314	transcriptional activator protein Pur-beta isoform X3 [Bombyx mori]	ENSP00000332706	GO:0000977,GO:0001227,GO:0003690,GO:0005634,GO:0008283,GO:0030154,GO:0032422,GO:0043565	RNA polymerase II regulatory region sequence-specific DNA binding|DNA-binding transcription repressor activity, RNA polymerase II-specific|double-stranded DNA binding|nucleus|cell proliferation|cell differentiation|purine-rich negative regulatory element binding|sequence-specific DNA binding	--	--
	5.36772e-14	0.200364	0.302	0.423	8.97697e-10	1	0.714	LOC101738922	hypothetical protein RR46-11480 [Papilio xuthus]	--	--	--	--	--
	6.03326e-14	0.156126	0.922	0.859	1.009e-09	1	1.073	RpS28	40S ribosomal protein S28 [Bombyx mori]	--	GO:0002181,GO:0003735,GO:0022627,GO:0042788,GO:0098556	cytoplasmic translation|structural constituent of ribosome|cytosolic small ribosomal subunit|polysomal ribosome|cytoplasmic side of rough endoplasmic reticulum membrane	ko03010	Ribosome
	7.15763e-14	0.287899	0.225	0.317	1.19704e-09	1	0.71	LOC693113	26S proteasome non-ATPase regulatory subunit 13 [Bombyx mori]	--	GO:0005198,GO:0005634,GO:0005829,GO:0006511,GO:0007127,GO:0008541,GO:0022624,GO:0043248	structural molecule activity|nucleus|cytosol|ubiquitin-dependent protein catabolic process|meiosis I|proteasome regulatory particle, lid subcomplex|proteasome accessory complex|proteasome assembly	ko03050,ko05169	Proteasome|Epstein-Barr virus infection
	1.23519e-13	0.562969	0.342	0.365	2.06573e-09	1	0.937	LOC692937	eukaryotic peptide chain release factor subunit 1 isoform X1 [Bombyx mori]	--	GO:0002184,GO:0005829,GO:0006415,GO:0007224,GO:0008079,GO:0016149,GO:0018444,GO:1990825	cytoplasmic translational termination|cytosol|translational termination|smoothened signaling pathway|translation termination factor activity|translation release factor activity, codon specific|translation release factor complex|sequence-specific mRNA binding	ko03015	mRNA surveillance pathway
	1.55582e-13	0.311444	0.205	0.287	2.60195e-09	1	0.714	Vps4	vacuolar protein sorting 4 [Bombyx mori]	--	--	--	ko04144,ko04217	Endocytosis|Necroptosis
	1.70783e-13	0.57299	0.335	0.362	2.85618e-09	1	0.925	LOC692796	chaperonin subunit 6a zeta [Bombyx mori]	--	GO:0001669,GO:0002199,GO:0005524,GO:0005829,GO:0005832,GO:0005874,GO:0006457,GO:0007339,GO:0032212,GO:0044297,GO:0050821,GO:0051082,GO:0071987,GO:1901998,GO:1904851	acrosomal vesicle|zona pellucida receptor complex|ATP binding|cytosol|chaperonin-containing T-complex|microtubule|protein folding|binding of sperm to zona pellucida|positive regulation of telomere maintenance via telomerase|cell body|protein stabilization|unfolded protein binding|WD40-repeat domain binding|toxin transport|positive regulation of establishment of protein localization to telomere	--	--
	1.85615e-13	0.55976	0.306	0.315	3.10423e-09	1	0.971	LOC101741423	protein arginine N-methyltransferase 1 [Bombyx mori]	--	GO:0005829,GO:0005886,GO:0006355,GO:0006479,GO:0008469,GO:0008757,GO:0016571,GO:0018216,GO:0019919,GO:0034969,GO:0035241,GO:0035242,GO:0042802,GO:0042803,GO:0046982,GO:0051260,GO:0098753,GO:1904047	cytosol|plasma membrane|regulation of transcription, DNA-templated|protein methylation|histone-arginine N-methyltransferase activity|S-adenosylmethionine-dependent methyltransferase activity|histone methylation|peptidyl-arginine methylation|peptidyl-arginine methylation, to asymmetrical-dimethyl arginine|histone arginine methylation|protein-arginine omega-N monomethyltransferase activity|protein-…	ko04068,ko04922	FoxO signaling pathway|Glucagon signaling pathway
	1.92842e-13	0.218001	0.307	0.431	3.2251e-09	1	0.712	LOC101736093	KH domain-containing, RNA-binding, signal transduction-associated protein 3 isoform X1 [Bombyx mori]	--	GO:0003723,GO:0005634,GO:0005654,GO:0006397,GO:0017124,GO:0019904,GO:0042802,GO:0048024,GO:0051259	RNA binding|nucleus|nucleoplasm|mRNA processing|SH3 domain binding|protein domain specific binding|identical protein binding|regulation of mRNA splicing, via spliceosome|protein complex oligomerization	--	--
	2.26734e-13	0.29937	0.493	0.534	3.79189e-09	1	0.923	LOC778517	ATP synthase subunit e, mitochondrial [Bombyx mandarina]	--	--	--	ko00190,ko04714	Oxidative phosphorylation|Thermogenesis
	2.64914e-13	0.516685	0.381	0.422	4.43042e-09	1	0.903	LOC101744247	protein CDV3 homolog [Bombyx mandarina]	--	--	--	--	--
	2.92495e-13	0.122273	0.6	0.616	4.89168e-09	1	0.974	LOC732906	transgelin [Bombyx mori]	--	--	--	--	--
	2.94734e-13	0.244597	0.264	0.371	4.92912e-09	1	0.712	LOC101746755	ribosomal protein L24 [Bombyx mori]	--	GO:0000027,GO:0002181,GO:0003723,GO:0003735,GO:0005730,GO:0006412,GO:0022625,GO:1902626	ribosomal large subunit assembly|cytoplasmic translation|RNA binding|structural constituent of ribosome|nucleolus|translation|cytosolic large ribosomal subunit|assembly of large subunit precursor of preribosome	ko03010	Ribosome
	5.37147e-13	0.543265	0.262	0.25	8.98324e-09	1	1.048	LOC101744796	POU domain protein 2-like [Bombyx mandarina]	ENSLACP00000007062	GO:0003700,GO:0005634,GO:0005667,GO:0005737,GO:0007219,GO:0042981,GO:0043565,GO:0045893,GO:0045944,GO:0060019	DNA-binding transcription factor activity|nucleus|transcription factor complex|cytoplasm|Notch signaling pathway|regulation of apoptotic process|sequence-specific DNA binding|positive regulation of transcription, DNA-templated|positive regulation of transcription by RNA polymerase II|radial glial cell differentiation	ko05168	Herpes simplex virus 1 infection
	6.02403e-13	0.497616	0.387	0.436	1.00746e-08	1	0.888	LOC101742382	T-complex protein 1 subunit alpha [Bombyx mori]	--	GO:0005524,GO:0005829,GO:0005832,GO:0006457,GO:0030707,GO:0051082	ATP binding|cytosol|chaperonin-containing T-complex|protein folding|ovarian follicle cell development|unfolded protein binding	--	--
	7.94329e-13	0.223467	0.252	0.35	1.32844e-08	1	0.72	LOC733122	eukaryotic translation initiation factor 3 subunit K [Bombyx mandarina]	--	GO:0001732,GO:0003743,GO:0005852,GO:0006446,GO:0016282,GO:0033290,GO:0043022	formation of cytoplasmic translation initiation complex|translation initiation factor activity|eukaryotic translation initiation factor 3 complex|regulation of translational initiation|eukaryotic 43S preinitiation complex|eukaryotic 48S preinitiation complex|ribosome binding	--	--
	1.08175e-12	0.0980518	0.389	0.53	1.80912e-08	1	0.734	LOC101746259	putative SERF-like protein [Bombyx mori]	--	--	--	--	--
	1.13971e-12	0.356204	0.435	0.474	1.90605e-08	1	0.918	LOC733114	H+ transporting ATP synthase O subunit isoform 1 [Bombyx mori]	--	GO:0005739,GO:0005756,GO:0042776,GO:0046933,GO:1902600	mitochondrion|mitochondrial proton-transporting ATP synthase, central stalk|mitochondrial ATP synthesis coupled proton transport|proton-transporting ATP synthase activity, rotational mechanism|proton transmembrane transport	ko00190,ko04714,ko05010,ko05012,ko05016	Oxidative phosphorylation|Thermogenesis|Alzheimer disease|Parkinson disease|Huntington disease
	1.23591e-12	0.567941	0.308	0.32	2.06694e-08	1	0.963	Psi	P-element somatic inhibitor isoform X1 [Bombyx mori]	ENSP00000389536	GO:0003730,GO:0005634,GO:0005737,GO:0006355,GO:0008298,GO:0010586,GO:0035925,GO:0043488,GO:0045019,GO:0051028,GO:0061014,GO:0061158,GO:0071345	mRNA 3'-UTR binding|nucleus|cytoplasm|regulation of transcription, DNA-templated|intracellular mRNA localization|miRNA metabolic process|mRNA 3'-UTR AU-rich region binding|regulation of mRNA stability|negative regulation of nitric oxide biosynthetic process|mRNA transport|positive regulation of mRNA catabolic process|3'-UTR-mediated mRNA destabilization|cellular response to cytokine stimulus	--	--
	1.37273e-12	0.301851	0.206	0.287	2.29575e-08	1	0.718	LOC101744978	diphosphoinositol polyphosphate phosphohydrolase 2 [Bombyx mori]	--	GO:0005737,GO:0008486,GO:0030515,GO:0046872,GO:0052840,GO:0052843,GO:0052844,GO:0052845,GO:0052846,GO:0052847,GO:0052848	cytoplasm|diphosphoinositol-polyphosphate diphosphatase activity|snoRNA binding|metal ion binding|inositol diphosphate tetrakisphosphate diphosphatase activity|inositol-1-diphosphate-2,3,4,5,6-pentakisphosphate diphosphatase activity|inositol-3-diphosphate-1,2,4,5,6-pentakisphosphate diphosphatase activity|inositol-5-diphosphate-1,2,3,4,6-pentakisphosphate diphosphatase activity|inositol-1,5-bisd…	--	--
	1.84961e-12	0.334391	0.454	0.502	3.09329e-08	1	0.904	LOC100134926	cytochrome c oxidase polypeptide Vb [Bombyx mori]	--	GO:0004129,GO:0005743,GO:0046872	cytochrome-c oxidase activity|mitochondrial inner membrane|metal ion binding	ko00190,ko04260,ko04714,ko04932,ko05010,ko05012,ko05016	Oxidative phosphorylation|Cardiac muscle contraction|Thermogenesis|Non-alcoholic fatty liver disease (NAFLD)|Alzheimer disease|Parkinson disease|Huntington disease
	2.01999e-12	0.292109	0.217	0.303	3.37823e-08	1	0.716	LOC101743111	malignant T-cell-amplified sequence 1 homolog [Bombyx mori]	--	GO:0001731,GO:0002188,GO:0003723,GO:0022627,GO:0032991,GO:0045948	formation of translation preinitiation complex|translation reinitiation|RNA binding|cytosolic small ribosomal subunit|protein-containing complex|positive regulation of translational initiation	--	--
	2.42702e-12	0.545811	0.348	0.384	4.05895e-08	1	0.906	LOC778527	ATPase inhibitor-like protein [Bombyx mori]	--	GO:0005739,GO:0006783,GO:0032780,GO:0042030,GO:0051117	mitochondrion|heme biosynthetic process|negative regulation of ATPase activity|ATPase inhibitor activity|ATPase binding	--	--
	2.90081e-12	0.56568	0.364	0.407	4.85131e-08	1	0.894	LOC101744569	T-complex protein 1 subunit gamma [Bombyx mori]	--	GO:0005524,GO:0005832,GO:0006457,GO:0007430,GO:0035149,GO:0042623,GO:0051082	ATP binding|chaperonin-containing T-complex|protein folding|terminal branching, open tracheal system|lumen formation, open tracheal system|ATPase activity, coupled|unfolded protein binding	--	--
	3.79947e-12	0.296163	0.187	0.258	6.35423e-08	1	0.725	LOC101739828	protein tramtrack, alpha isoform-like isoform X3 [Spodoptera litura]	FBpp0088384	GO:0003700,GO:0005634,GO:0005654,GO:0006355,GO:0006357,GO:0007409,GO:0007411,GO:0007464,GO:0007526,GO:0008406,GO:0016199,GO:0019730,GO:0035167,GO:0044719,GO:0045467,GO:0045476,GO:0045893,GO:0048813	DNA-binding transcription factor activity|nucleus|nucleoplasm|regulation of transcription, DNA-templated|regulation of transcription by RNA polymerase II|axonogenesis|axon guidance|R3/R4 cell fate commitment|larval somatic muscle development|gonad development|axon midline choice point recognition|antimicrobial humoral response|larval lymph gland hemopoiesis|regulation of imaginal disc-derived win…	--	--
	3.81688e-12	0.203041	0.319	0.444	6.38335e-08	1	0.718	LOC101741816	cytochrome b-c1 complex subunit 9 [Bombyx mori]	--	GO:0005739,GO:0005743,GO:0005750,GO:0006122,GO:0009060,GO:0034551	mitochondrion|mitochondrial inner membrane|mitochondrial respiratory chain complex III|mitochondrial electron transport, ubiquinol to cytochrome c|aerobic respiration|mitochondrial respiratory chain complex III assembly	ko00190,ko04260,ko04714,ko04932,ko05010,ko05012,ko05016	Oxidative phosphorylation|Cardiac muscle contraction|Thermogenesis|Non-alcoholic fatty liver disease (NAFLD)|Alzheimer disease|Parkinson disease|Huntington disease
	5.40036e-12	0.278737	0.264	0.368	9.03156e-08	1	0.717	LOC101741616	uncharacterized protein CG1785 [Bombyx mori]	--	GO:0000027,GO:0005654,GO:0005730,GO:0006364,GO:0008097	ribosomal large subunit assembly|nucleoplasm|nucleolus|rRNA processing|5S rRNA binding	--	--
	6.8907e-12	0.120886	0.357	0.487	1.1524e-07	1	0.733	Ck2a	casein kinase 2 alpha subunit isoform X1 [Bombyx mori]	--	GO:0004674,GO:0005524,GO:0016055	protein serine/threonine kinase activity|ATP binding|Wnt signaling pathway	ko03008,ko04064,ko04137,ko04310,ko04520,ko05010,ko05162,ko05235	Ribosome biogenesis in eukaryotes|NF-kappa B signaling pathway|Mitophagy - animal|Wnt signaling pathway|Adherens junction|Alzheimer disease|Measles|PD-L1 expression and PD-1 checkpoint pathway in cancer
	1.86127e-11	0.589889	0.283	0.287	3.11279e-07	1	0.986	TOP2	DNA topoisomerase 2 isoform X1 [Bombyx mandarina]	--	GO:0003677,GO:0003918,GO:0005524,GO:0005634,GO:0006265,GO:0046872	DNA binding|DNA topoisomerase type II (ATP-hydrolyzing) activity|ATP binding|nucleus|DNA topological change|metal ion binding	ko01524	Platinum drug resistance
	2.31074e-11	0.348936	0.5	0.562	3.86448e-07	1	0.89	RpL41	--	--	--	--	--	--
	2.62394e-11	0.503073	0.305	0.32	4.38828e-07	1	0.953	Sop2	suppressor of profilin 2 [Bombyx mori]	--	GO:0003779,GO:0005634,GO:0005737,GO:0005885,GO:0034314,GO:0035861	actin binding|nucleus|cytoplasm|Arp2/3 protein complex|Arp2/3 complex-mediated actin nucleation|site of double-strand break	ko04144,ko04666,ko04810,ko05100,ko05130,ko05131,ko05132	Endocytosis|Fc gamma R-mediated phagocytosis|Regulation of actin cytoskeleton|Bacterial invasion of epithelial cells|Pathogenic Escherichia coli infection|Shigellosis|Salmonella infection
	3.14538e-11	0.569798	0.334	0.366	5.26033e-07	1	0.913	LOC101740447	26S proteasome regulatory subunit 4 [Bombyx mandarina]	--	GO:0005524,GO:0005654,GO:0005829,GO:0005838,GO:0008540,GO:0016887,GO:0017025,GO:0036402,GO:0043161	ATP binding|nucleoplasm|cytosol|proteasome regulatory particle|proteasome regulatory particle, base subcomplex|ATPase activity|TBP-class protein binding|proteasome-activating ATPase activity|proteasome-mediated ubiquitin-dependent protein catabolic process	ko03050,ko05165,ko05169,ko05203	Proteasome|Human papillomavirus infection|Epstein-Barr virus infection|Viral carcinogenesis
	3.5648e-11	0.380066	0.422	0.478	5.96177e-07	1	0.883	LOC778519	mitochondrial ATP synthase coupling factor 6 [Bombyx mori]	--	GO:0000276,GO:0005739,GO:0005756,GO:0015078,GO:0015986,GO:1902600	mitochondrial proton-transporting ATP synthase complex, coupling factor F(o)|mitochondrion|mitochondrial proton-transporting ATP synthase, central stalk|proton transmembrane transporter activity|ATP synthesis coupled proton transport|proton transmembrane transport	ko00190,ko04714,ko05010,ko05012,ko05016	Oxidative phosphorylation|Thermogenesis|Alzheimer disease|Parkinson disease|Huntington disease
	4.40606e-11	0.0874568	0.371	0.494	7.3687e-07	1	0.751	LOC101738634	U6 snRNA-associated Sm-like protein LSm5 [Galleria mellonella]	--	GO:0000398,GO:0003723,GO:0005634,GO:0005688,GO:0005737,GO:0006402,GO:0009617,GO:0046540,GO:0046982,GO:0071005,GO:0120115,GO:1990726	mRNA splicing, via spliceosome|RNA binding|nucleus|U6 snRNP|cytoplasm|mRNA catabolic process|response to bacterium|U4/U6 x U5 tri-snRNP complex|protein heterodimerization activity|U2-type precatalytic spliceosome|Lsm2-8 complex|Lsm1-7-Pat1 complex	ko03018,ko03040	RNA degradation|Spliceosome
	5.39515e-11	0.295028	0.248	0.34	9.02285e-07	1	0.729	LOC733143	eukaryotic translation initiation factor 2 subunit 2 [Bombyx mori]	--	GO:0001701,GO:0002176,GO:0003723,GO:0003743,GO:0005737,GO:0005829,GO:0005850,GO:0006413,GO:0008135,GO:0008584,GO:0046872,GO:0055085	in utero embryonic development|male germ cell proliferation|RNA binding|translation initiation factor activity|cytoplasm|cytosol|eukaryotic translation initiation factor 2 complex|translational initiation|translation factor activity, RNA binding|male gonad development|metal ion binding|transmembrane transport	ko03013	RNA transport
	5.86155e-11	0.349136	0.191	0.262	9.80286e-07	1	0.729	Y14	RNA binding motif protein Y14 [Bombyx mori]	--	GO:0000184,GO:0000226,GO:0000335,GO:0000381,GO:0000398,GO:0003729,GO:0005634,GO:0005737,GO:0007294,GO:0007310,GO:0007314,GO:0007317,GO:0008380,GO:0035145,GO:0045451,GO:0046595,GO:0051028,GO:0051663,GO:0071013	nuclear-transcribed mRNA catabolic process, nonsense-mediated decay|microtubule cytoskeleton organization|negative regulation of transposition, DNA-mediated|regulation of alternative mRNA splicing, via spliceosome|mRNA splicing, via spliceosome|mRNA binding|nucleus|cytoplasm|germarium-derived oocyte fate determination|oocyte dorsal/ventral axis specification|oocyte anterior/posterior axis specifi…	ko03013,ko03015,ko03040	RNA transport|mRNA surveillance pathway|Spliceosome
	6.97923e-11	0.556882	0.318	0.337	1.16721e-06	1	0.944	LOC119629027	vigilin [Bombyx mandarina]	ENSP00000389536	GO:0003723,GO:0005634,GO:0005829,GO:0005886,GO:0006869,GO:0008203,GO:0008289,GO:0034364,GO:0034384,GO:0045296	RNA binding|nucleus|cytosol|plasma membrane|lipid transport|cholesterol metabolic process|lipid binding|high-density lipoprotein particle|high-density lipoprotein particle clearance|cadherin binding	--	--
	8.10527e-11	0.355422	0.182	0.251	1.35552e-06	1	0.725	COPE	coatomer subunit epsilon [Bombyx mandarina]	--	GO:0000139,GO:0005198,GO:0005654,GO:0006888,GO:0006890,GO:0006891,GO:0015031,GO:0030126	Golgi membrane|structural molecule activity|nucleoplasm|ER to Golgi vesicle-mediated transport|retrograde vesicle-mediated transport, Golgi to ER|intra-Golgi vesicle-mediated transport|protein transport|COPI vesicle coat	--	--
	9.68432e-11	0.286368	0.302	0.417	1.61961e-06	1	0.724	GSTd2	glutathione S-transferase delta 2 [Bombyx mori]	--	GO:0004364	glutathione transferase activity	ko00480,ko00980,ko00982,ko00983,ko01524,ko04212,ko05200,ko05204,ko05225,ko05418	Glutathione metabolism|Metabolism of xenobiotics by cytochrome P450|Drug metabolism - cytochrome P450|Drug metabolism - other enzymes|Platinum drug resistance|Longevity regulating pathway - worm|Pathways in cancer|Chemical carcinogenesis|Hepatocellular carcinoma|Fluid shear stress and atherosclerosis
	1.0042e-10	0.294817	0.248	0.343	1.67943e-06	1	0.723	LOC692987	prohibitin protein WPH [Bombyx mori]	--	GO:0005739,GO:0007275,GO:0016020,GO:0071456	mitochondrion|multicellular organism development|membrane|cellular response to hypoxia	--	--
	1.16857e-10	0.595747	0.259	0.262	1.95432e-06	1	0.989	LOC101736010	cytosolic non-specific dipeptidase [Bombyx mori]	--	GO:0004180,GO:0005654,GO:0005829,GO:0008237,GO:0046872,GO:0102008,GO:0103046	carboxypeptidase activity|nucleoplasm|cytosol|metallopeptidase activity|metal ion binding|cytosolic dipeptidase activity|alanylglutamate dipeptidase activity	ko00330,ko00340,ko00410	Arginine and proline metabolism|Histidine metabolism|beta-Alanine metabolism
	1.37579e-10	0.394644	0.456	0.534	2.30086e-06	1	0.854	Psf	PTB-associated splicing factor isoform X1 [Bombyx mori]	--	GO:0003723,GO:0005634,GO:0005737,GO:0005856,GO:0006406	RNA binding|nucleus|cytoplasm|cytoskeleton|mRNA export from nucleus	--	--
	1.91724e-10	0.348741	0.203	0.28	3.20639e-06	1	0.725	LOC101745316	eukaryotic translation elongation factor 1 epsilon-1 [Bombyx mori]	--	GO:0005634,GO:0005654,GO:0005730,GO:0005737,GO:0005829,GO:0006418,GO:0008285,GO:0017101,GO:0043065,GO:0043517,GO:2000774	nucleus|nucleoplasm|nucleolus|cytoplasm|cytosol|tRNA aminoacylation for protein translation|negative regulation of cell proliferation|aminoacyl-tRNA synthetase multienzyme complex|positive regulation of apoptotic process|positive regulation of DNA damage response, signal transduction by p53 class mediator|positive regulation of cellular senescence	--	--
	1.94631e-10	0.618207	0.265	0.274	3.25501e-06	1	0.967	LOC693069	protein kinase c inhibitor isoform X1 [Bombyx mori]	--	GO:0000118,GO:0000166,GO:0005829,GO:0005886,GO:0006355,GO:0009154,GO:0016787,GO:0050850,GO:0072332	histone deacetylase complex|nucleotide binding|cytosol|plasma membrane|regulation of transcription, DNA-templated|purine ribonucleotide catabolic process|hydrolase activity|positive regulation of calcium-mediated signaling|intrinsic apoptotic signaling pathway by p53 class mediator	--	--
	1.95987e-10	0.291146	0.227	0.311	3.27769e-06	1	0.73	LOC101743376	ubiquitin-conjugating enzyme E2 variant 2 [Bombyx mori]	--	GO:0000729,GO:0005634,GO:0005654,GO:0006301,GO:0010976,GO:0031372,GO:0032436,GO:0042275,GO:0043524,GO:0045739,GO:0051965,GO:0061631,GO:0070534	DNA double-strand break processing|nucleus|nucleoplasm|postreplication repair|positive regulation of neuron projection development|UBC13-MMS2 complex|positive regulation of proteasomal ubiquitin-dependent protein catabolic process|error-free postreplication DNA repair|negative regulation of neuron apoptotic process|positive regulation of DNA repair|positive regulation of synapse assembly|ubiquiti…	ko04624,ko05131	Toll and Imd signaling pathway|Shigellosis
	2.12127e-10	0.314444	0.218	0.296	3.54761e-06	1	0.736	LOC101741305	synaptobrevin-1-like [Bombyx mori]	--	GO:0002119,GO:0005886,GO:0007271,GO:0016021,GO:0016079,GO:0030054,GO:0030421,GO:0030424,GO:0030672,GO:0043051,GO:0043134,GO:0048786,GO:0060473	nematode larval development|plasma membrane|synaptic transmission, cholinergic|integral component of membrane|synaptic vesicle exocytosis|cell junction|defecation|axon|synaptic vesicle membrane|regulation of pharyngeal pumping|regulation of hindgut contraction|presynaptic active zone|cortical granule	ko04130,ko04721,ko04911,ko04962,ko04970	SNARE interactions in vesicular transport|Synaptic vesicle cycle|Insulin secretion|Vasopressin-regulated water reabsorption|Salivary secretion
	2.72616e-10	0.339398	0.193	0.263	4.55923e-06	1	0.734	LOC101737557	heterogeneous nuclear ribonucleoprotein K isoform X1 [Bombyx mori]	--	GO:0003677,GO:0003723,GO:0005654,GO:0005681,GO:0005737,GO:0006357,GO:0006397,GO:0008380	DNA binding|RNA binding|nucleoplasm|spliceosomal complex|cytoplasm|regulation of transcription by RNA polymerase II|mRNA processing|RNA splicing	ko03040,ko05203,ko05206	Spliceosome|Viral carcinogenesis|MicroRNAs in cancer
	3.90151e-10	0.571946	0.294	0.308	6.52488e-06	1	0.955	LOC101746736	upstream activation factor subunit spp27 [Bombyx mori]	--	GO:0006325,GO:0007399,GO:0016514,GO:0071564,GO:0071565	chromatin organization|nervous system development|SWI/SNF complex|npBAF complex|nBAF complex	--	--
	4.07159e-10	0.50225	0.375	0.423	6.80932e-06	1	0.887	Elf	eukaryotic peptide chain release factor GTP-binding subunit ERF3A isoform X1 [Bombyx mandarina]	--	GO:0000184,GO:0002184,GO:0003747,GO:0003924,GO:0005525,GO:0005829,GO:0006412,GO:0006479,GO:0018444	nuclear-transcribed mRNA catabolic process, nonsense-mediated decay|cytoplasmic translational termination|translation release factor activity|GTPase activity|GTP binding|cytosol|translation|protein methylation|translation release factor complex	ko03015	mRNA surveillance pathway
	5.86627e-10	0.466675	0.422	0.49	9.81075e-06	1	0.861	LOC101741956	nucleolar and coiled-body phosphoprotein 1 [Bombyx mori]	--	GO:0000278,GO:0001042,GO:0001650,GO:0003677,GO:0003700,GO:0003723,GO:0005524,GO:0005525,GO:0005654,GO:0005730,GO:0005737,GO:0006364,GO:0006417,GO:0006970,GO:0007000,GO:0008134,GO:0008139,GO:0008284,GO:0014029,GO:0014032,GO:0015030,GO:0019904,GO:0031428,GO:0031429,GO:0033979,GO:0034512,GO:0034513,GO:0042306,GO:0045893,GO:0046982,GO:0062064,GO:0062065	mitotic cell cycle|RNA polymerase I core binding|fibrillar center|DNA binding|DNA-binding transcription factor activity|RNA binding|ATP binding|GTP binding|nucleoplasm|nucleolus|cytoplasm|rRNA processing|regulation of translation|response to osmotic stress|nucleolus organization|transcription factor binding|nuclear localization sequence binding|positive regulation of cell proliferation|neural cre…	ko05130	Pathogenic Escherichia coli infection
	6.30352e-10	0.312852	0.247	0.339	1.0542e-05	1	0.729	LOC733095	alcohol dehydrogenase [Bombyx mori]	--	GO:0004022,GO:0005737,GO:0006069,GO:0008270,GO:0051903	alcohol dehydrogenase (NAD) activity|cytoplasm|ethanol oxidation|zinc ion binding|S-(hydroxymethyl)glutathione dehydrogenase activity	ko00010,ko00071,ko00350,ko00830,ko00980,ko00982,ko05204	Glycolysis / Gluconeogenesis|Fatty acid degradation|Tyrosine metabolism|Retinol metabolism|Metabolism of xenobiotics by cytochrome P450|Drug metabolism - cytochrome P450|Chemical carcinogenesis
	9.86928e-10	0.517959	0.283	0.286	1.65054e-05	1	0.99	LOC101741252	transcriptional enhancer factor TEF-1 isoform X2 [Bombyx mandarina]	ENSTNIP00000000328	GO:0000981,GO:0000982,GO:0000987,GO:0001085,GO:0001134,GO:0001223,GO:0003677,GO:0003700,GO:0005634,GO:0005654,GO:0005667,GO:0006367,GO:0035329,GO:0043565,GO:0044212,GO:0045893,GO:0045944,GO:0046982,GO:0065003,GO:0071148,GO:1902895	DNA-binding transcription factor activity, RNA polymerase II-specific|transcription factor activity, RNA polymerase II proximal promoter sequence-specific DNA binding|proximal promoter sequence-specific DNA binding|RNA polymerase II transcription factor binding|transcription regulator recruiting activity|transcription coactivator binding|DNA binding|DNA-binding transcription factor activity|nucle…	ko04390,ko04391,ko04392	Hippo signaling pathway|Hippo signaling pathway - fly|Hippo signaling pathway - multiple species
	1.23917e-09	0.313268	0.244	0.335	2.07239e-05	1	0.728	LOC692971	ring box protein [Bombyx mori]	--	GO:0005634,GO:0005829,GO:0006508,GO:0006511,GO:0007224,GO:0008270,GO:0008283,GO:0016567,GO:0019005,GO:0019788,GO:0019915,GO:0031146,GO:0031461,GO:0031462,GO:0031463,GO:0031467,GO:0032436,GO:0043224,GO:0045116,GO:0046627,GO:0061630,GO:0080008,GO:0090090,GO:0097602,GO:1904801	nucleus|cytosol|proteolysis|ubiquitin-dependent protein catabolic process|smoothened signaling pathway|zinc ion binding|cell proliferation|protein ubiquitination|SCF ubiquitin ligase complex|NEDD8 transferase activity|lipid storage|SCF-dependent proteasomal ubiquitin-dependent protein catabolic process|cullin-RING ubiquitin ligase complex|Cul2-RING ubiquitin ligase complex|Cul3-RING ubiquitin lig…	ko03420,ko04066,ko04110,ko04114,ko04120,ko04141,ko04310,ko04341,ko04350,ko04710,ko05131,ko05170,ko05200,ko05211	Nucleotide excision repair|HIF-1 signaling pathway|Cell cycle|Oocyte meiosis|Ubiquitin mediated proteolysis|Protein processing in endoplasmic reticulum|Wnt signaling pathway|Hedgehog signaling pathway - fly|TGF-beta signaling pathway|Circadian rhythm|Shigellosis|Human immunodeficiency virus 1 infection|Pathways in cancer|Renal cell carcinoma
	1.46843e-09	0.557287	0.297	0.319	2.4558e-05	1	0.931	LOC100101169	phosphatidylethanolamine binding protein isoform X1 [Bombyx mori]	--	GO:0002759,GO:0005739,GO:0008289,GO:0009617,GO:0050829	regulation of antimicrobial humoral response|mitochondrion|lipid binding|response to bacterium|defense response to Gram-negative bacterium	--	--
	1.52153e-09	0.570154	0.283	0.299	2.54461e-05	1	0.946	LOC101746228	uncharacterized protein LOC101746228 [Bombyx mori]	--	--	--	--	--
	1.57099e-09	0.564673	0.286	0.298	2.62733e-05	1	0.96	LOC100862773	HMGB protein isoform X1 [Bombyx mori]	FBpp0288398	GO:0000122,GO:0000790,GO:0003677,GO:0003697,GO:0005634,GO:0005654,GO:0005700,GO:0005737,GO:0006268,GO:0006310,GO:0006338,GO:0006357,GO:0007379,GO:0008134,GO:0008301,GO:0008348,GO:0017025,GO:0017055,GO:0032502,GO:0035218,GO:0043388,GO:0045089,GO:0045892,GO:0045944	negative regulation of transcription by RNA polymerase II|nuclear chromatin|DNA binding|single-stranded DNA binding|nucleus|nucleoplasm|polytene chromosome|cytoplasm|DNA unwinding involved in DNA replication|DNA recombination|chromatin remodeling|regulation of transcription by RNA polymerase II|segment specification|transcription factor binding|DNA binding, bending|negative regulation of antimicr…	--	--
	1.66087e-09	0.515705	0.375	0.429	2.77764e-05	1	0.874	LOC101746268	nucleolin [Bombyx mori]	--	--	--	--	--
	2.2704e-09	0.288162	0.26	0.35	3.79701e-05	1	0.743	LOC101737406	uncharacterized protein LOC101737406 [Bombyx mori]	--	--	--	--	--
	2.28216e-09	0.579379	0.329	0.361	3.81668e-05	1	0.911	LOC733136	hepatoma-derived growth factor-related protein 3 isoform X1 [Bombyx mori]	--	GO:0003682,GO:0005634,GO:0005654,GO:0005737,GO:0005829,GO:0007026,GO:0008017,GO:0008083,GO:0008283,GO:0015631,GO:0031175,GO:0046785	chromatin binding|nucleus|nucleoplasm|cytoplasm|cytosol|negative regulation of microtubule depolymerization|microtubule binding|growth factor activity|cell proliferation|tubulin binding|neuron projection development|microtubule polymerization	--	--
	2.90279e-09	0.217233	0.195	0.254	4.85463e-05	1	0.768	LOC101739199	CCR4-NOT transcription complex subunit 1 isoform X1 [Bombyx mori]	--	GO:0000122,GO:0000289,GO:0000932,GO:0003723,GO:0005615,GO:0005634,GO:0005778,GO:0005829,GO:0006977,GO:0007275,GO:0010606,GO:0016020,GO:0017148,GO:0019904,GO:0030014,GO:0030331,GO:0032947,GO:0033147,GO:0035195,GO:0042974,GO:0048387,GO:0060213,GO:0061014,GO:0070016,GO:0090503,GO:1900153,GO:2000036	negative regulation of transcription by RNA polymerase II|nuclear-transcribed mRNA poly(A) tail shortening|P-body|RNA binding|extracellular space|nucleus|peroxisomal membrane|cytosol|DNA damage response, signal transduction by p53 class mediator resulting in cell cycle arrest|multicellular organism development|positive regulation of cytoplasmic mRNA processing body assembly|membrane|negative regu…	ko03018	RNA degradation
	3.25847e-09	0.393374	0.413	0.475	5.44946e-05	1	0.869	LOC101744663	small nuclear ribonucleoprotein Sm D3 [Bombyx mori]	--	GO:0000243,GO:0000278,GO:0000387,GO:0000398,GO:0003723,GO:0005634,GO:0005682,GO:0005685,GO:0005686,GO:0005687,GO:0005689,GO:0007417,GO:0007422,GO:0007517,GO:0030182,GO:0030532,GO:0034715,GO:0034719,GO:0045451,GO:0045495,GO:0048477,GO:0048542,GO:0071011,GO:0071013	commitment complex|mitotic cell cycle|spliceosomal snRNP assembly|mRNA splicing, via spliceosome|RNA binding|nucleus|U5 snRNP|U1 snRNP|U2 snRNP|U4 snRNP|U12-type spliceosomal complex|central nervous system development|peripheral nervous system development|muscle organ development|neuron differentiation|small nuclear ribonucleoprotein complex|pICln-Sm protein complex|SMN-Sm protein complex|pole pl…	ko03040,ko05322	Spliceosome|Systemic lupus erythematosus
	3.69304e-09	0.235015	0.236	0.312	6.17623e-05	1	0.756	LOC101743337	ubiquitin-conjugating enzyme E2-24 kDa isoform X1 [Bombyx mori]	--	GO:0000209,GO:0004842,GO:0005524,GO:0019915,GO:0061631	protein polyubiquitination|ubiquitin-protein transferase activity|ATP binding|lipid storage|ubiquitin conjugating enzyme activity	ko04120	Ubiquitin mediated proteolysis
	5.8285e-09	0.239066	0.288	0.386	9.74759e-05	1	0.746	LOC693111	receptor expression enhancing protein isoform X1 [Bombyx mori]	--	GO:0016021,GO:0071782	integral component of membrane|endoplasmic reticulum tubular network	--	--
	7.31433e-09	0.299813	0.271	0.37	0.000122325	1	0.732	LOC101742315	proteasome activator complex subunit 3 isoform X3 [Trichoplusia ni]	--	GO:0002039,GO:0005654,GO:0005737,GO:0005829,GO:0008537,GO:0010950,GO:0042802,GO:0061133,GO:0061136,GO:0097371,GO:2000045,GO:2001237	p53 binding|nucleoplasm|cytoplasm|cytosol|proteasome activator complex|positive regulation of endopeptidase activity|identical protein binding|endopeptidase activator activity|regulation of proteasomal protein catabolic process|MDM2/MDM4 family protein binding|regulation of G1/S transition of mitotic cell cycle|negative regulation of extrinsic apoptotic signaling pathway	ko03050,ko04612,ko05160	Proteasome|Antigen processing and presentation|Hepatitis C
	1.06268e-08	0.263226	0.281	0.383	0.000177723	1	0.734	LOC100101166	proteasome beta subunit [Bombyx mori]	--	GO:0000502,GO:0004175,GO:0004298,GO:0005634,GO:0005654,GO:0005737,GO:0005829,GO:0005839,GO:0010498,GO:0010499,GO:0019774,GO:0043161	proteasome complex|endopeptidase activity|threonine-type endopeptidase activity|nucleus|nucleoplasm|cytoplasm|cytosol|proteasome core complex|proteasomal protein catabolic process|proteasomal ubiquitin-independent protein catabolic process|proteasome core complex, beta-subunit complex|proteasome-mediated ubiquitin-dependent protein catabolic process	ko03050	Proteasome
	1.30019e-08	0.309298	0.471	0.542	0.000217444	1	0.869	LOC101740811	Guanine nucleotide-binding protein subunit gamma-1 [Papilio machaon]	--	GO:0003015,GO:0003380,GO:0003924,GO:0005834,GO:0007186,GO:0007391,GO:0007637,GO:0010470,GO:0035050,GO:0043519,GO:0045176,GO:0048383,GO:0055059,GO:0060027,GO:0061343	heart process|establishment or maintenance of cytoskeleton polarity involved in gastrulation|GTPase activity|heterotrimeric G-protein complex|G protein-coupled receptor signaling pathway|dorsal closure|proboscis extension reflex|regulation of gastrulation|embryonic heart tube development|regulation of myosin II filament organization|apical protein localization|mesectoderm development|asymmetric n…	ko04014,ko04062,ko04151,ko04371,ko04713,ko04723,ko04724,ko04725,ko04726,ko04727,ko04728,ko04740,ko04926,ko05032,ko05034,ko05163,ko05167,ko05170,ko05200	Ras signaling pathway|Chemokine signaling pathway|PI3K-Akt signaling pathway|Apelin signaling pathway|Circadian entrainment|Retrograde endocannabinoid signaling|Glutamatergic synapse|Cholinergic synapse|Serotonergic synapse|GABAergic synapse|Dopaminergic synapse|Olfactory transduction|Relaxin signaling pathway|Morphine addiction|Alcoholism|Human cytomegalovirus infection|Kaposi sarcoma-associated…
	2.19679e-08	0.422014	0.334	0.361	0.000367392	1	0.925	LOC692936	eukaryotic translation initiation factor 3 subunit E [Bombyx mori]	--	GO:0001732,GO:0003743,GO:0016282,GO:0033290,GO:0071540	formation of cytoplasmic translation initiation complex|translation initiation factor activity|eukaryotic 43S preinitiation complex|eukaryotic 48S preinitiation complex|eukaryotic translation initiation factor 3 complex, eIF3e	ko03013,ko05160	RNA transport|Hepatitis C
	2.27027e-08	0.354517	0.201	0.272	0.00037968	1	0.739	LOC692960	14 kDa phosphohistidine phosphatase-like [Bombyx mandarina]	--	GO:0007548,GO:0030154	sex differentiation|cell differentiation	--	--
	3.45815e-08	0.441782	0.368	0.419	0.00057834	1	0.878	LOC732943	hypothetical protein evm-011958 [Chilo suppressalis]	--	GO:0001947,GO:0005524,GO:0005634,GO:0007049,GO:0007059,GO:0007088,GO:0016925,GO:0019789,GO:0031099,GO:0036306,GO:0051301,GO:0060216,GO:0061484,GO:0061656	heart looping|ATP binding|nucleus|cell cycle|chromosome segregation|regulation of mitotic nuclear division|protein sumoylation|SUMO transferase activity|regeneration|embryonic heart tube elongation|cell division|definitive hemopoiesis|hematopoietic stem cell homeostasis|SUMO conjugating enzyme activity	ko03013,ko04064,ko04120,ko05206	RNA transport|NF-kappa B signaling pathway|Ubiquitin mediated proteolysis|MicroRNAs in cancer
	3.95451e-08	0.318747	0.523	0.621	0.000661351	1	0.842	LOC101742698	uncharacterized protein LOC106647313 isoform X1 [Copidosoma floridanum]	--	GO:0005634,GO:0005737,GO:0016567,GO:0019941,GO:0031386,GO:0031625	nucleus|cytoplasm|protein ubiquitination|modification-dependent protein catabolic process|protein tag|ubiquitin protein ligase binding	ko03320	PPAR signaling pathway
	4.07281e-08	0.337885	0.484	0.575	0.000681136	1	0.842	LOC101741379	uncharacterized protein LOC101741379 [Bombyx mori]	--	--	--	ko03018	RNA degradation
	4.84268e-08	0.57165	0.298	0.325	0.00080989	1	0.917	LOC693108	mitochondrial prohibitin complex protein 2 [Bombyx mori]	--	GO:0000060,GO:0005634,GO:0005737,GO:0005739,GO:0005741,GO:0005743,GO:0007005,GO:0007062,GO:0008022,GO:0009986,GO:0014069,GO:0016363,GO:0031536,GO:0032991,GO:0033147,GO:0033218,GO:0033600,GO:0043066,GO:0043433,GO:0045892,GO:0047485,GO:0048786,GO:0050821,GO:0051091,GO:0060744,GO:0060749,GO:0060762,GO:0070374,GO:0071944,GO:0098978,GO:0098982,GO:1902808	protein import into nucleus, translocation|nucleus|cytoplasm|mitochondrion|mitochondrial outer membrane|mitochondrial inner membrane|mitochondrion organization|sister chromatid cohesion|protein C-terminus binding|cell surface|postsynaptic density|nuclear matrix|positive regulation of exit from mitosis|protein-containing complex|negative regulation of intracellular estrogen receptor signaling path…	--	--
	7.56301e-08	0.292472	0.244	0.327	0.00126484	1	0.746	Pabp	polyadenylate-binding protein 1 [Bombyx mandarina]	ENSCAFP00000004588	GO:0000184,GO:0003723,GO:0003729,GO:0003730,GO:0005634,GO:0005681,GO:0005737,GO:0005829,GO:0006397,GO:0008143,GO:0008266,GO:0008380,GO:0010494,GO:0030425,GO:0031047,GO:0045202,GO:0060213,GO:1900153,GO:1990124,GO:1990904,GO:2000623	nuclear-transcribed mRNA catabolic process, nonsense-mediated decay|RNA binding|mRNA binding|mRNA 3'-UTR binding|nucleus|spliceosomal complex|cytoplasm|cytosol|mRNA processing|poly(A) binding|poly(U) RNA binding|RNA splicing|cytoplasmic stress granule|dendrite|gene silencing by RNA|synapse|positive regulation of nuclear-transcribed mRNA poly(A) tail shortening|positive regulation of nuclear-trans…	ko03013,ko03015,ko03018	RNA transport|mRNA surveillance pathway|RNA degradation
	7.70396e-08	0.351894	0.19	0.251	0.00128841	1	0.757	LOC101741314	25S rRNA (cytosine-C(5))-methyltransferase nop2 [Bombyx mandarina]	--	GO:0000027,GO:0003723,GO:0005654,GO:0005730,GO:0006357,GO:0008284,GO:0009383,GO:0070475,GO:1901796	ribosomal large subunit assembly|RNA binding|nucleoplasm|nucleolus|regulation of transcription by RNA polymerase II|positive regulation of cell proliferation|rRNA (cytosine-C5-)-methyltransferase activity|rRNA base methylation|regulation of signal transduction by p53 class mediator	--	--
	7.76204e-08	0.159156	0.355	0.477	0.00129812	1	0.744	Rabb	small GTP-binding protein [Bombyx mori]	--	GO:0003924,GO:0005525,GO:0005783,GO:0005794,GO:0015031,GO:0016192	GTPase activity|GTP binding|endoplasmic reticulum|Golgi apparatus|protein transport|vesicle-mediated transport	ko04140,ko05130,ko05134	Autophagy - animal|Pathogenic Escherichia coli infection|Legionellosis
	8.9543e-08	0.26482	0.292	0.395	0.00149752	1	0.739	LOC692955	myosin light polypeptide 9 isoform A [Bombyx mori]	--	GO:0000281,GO:0001736,GO:0003384,GO:0005509,GO:0005737,GO:0005829,GO:0005886,GO:0005911,GO:0005912,GO:0005938,GO:0007298,GO:0007300,GO:0016324,GO:0016460,GO:0019749,GO:0030048,GO:0030496,GO:0030707,GO:0031036,GO:0032036,GO:0032154,GO:0032956,GO:0035148,GO:0035159,GO:0035183,GO:0035191,GO:0035277,GO:0035317,GO:0042060,GO:0045177,GO:0051233,GO:0060288,GO:0060289,GO:0090254,GO:0106037	mitotic cytokinesis|establishment of planar polarity|apical constriction involved in gastrulation|calcium ion binding|cytoplasm|cytosol|plasma membrane|cell-cell junction|adherens junction|cell cortex|border follicle cell migration|ovarian nurse cell to oocyte transport|apical plasma membrane|myosin II complex|cytoskeleton-dependent cytoplasmic transport, nurse cell to oocyte|actin filament-based…	ko04360,ko04510,ko04530,ko04611,ko04670,ko04810,ko05131,ko05132	Axon guidance|Focal adhesion|Tight junction|Platelet activation|Leukocyte transendothelial migration|Regulation of actin cytoskeleton|Shigellosis|Salmonella infection
	9.48568e-08	0.35074	0.228	0.307	0.00158639	1	0.743	LOC101739412	uncharacterized protein LOC113493965 [Trichoplusia ni]	--	--	--	--	--
	1.05916e-07	0.33314	0.213	0.28	0.00177134	1	0.761	LOC101741532	eukaryotic translation initiation factor 5B [Bombyx mori]	--	GO:0003723,GO:0003743,GO:0003924,GO:0005525,GO:0005737,GO:0005829,GO:0006446,GO:0046872	RNA binding|translation initiation factor activity|GTPase activity|GTP binding|cytoplasm|cytosol|regulation of translational initiation|metal ion binding	ko03013	RNA transport
	1.27504e-07	0.342446	0.202	0.268	0.00213238	1	0.754	LOC732870	26S protease regulatory subunit 6B [Bombyx mori]	--	GO:0000502,GO:0005524,GO:0005634,GO:0005737,GO:0030163,GO:0036402	proteasome complex|ATP binding|nucleus|cytoplasm|protein catabolic process|proteasome-activating ATPase activity	ko03050,ko05169	Proteasome|Epstein-Barr virus infection
	1.2891e-07	0.00194717	0.429	0.516	0.00215589	1	0.831	LOC733049	ALY [Bombyx mori]	ENSP00000316950	GO:0003723,GO:0005737,GO:0006397,GO:0008380,GO:0016607,GO:0051028	RNA binding|cytoplasm|mRNA processing|RNA splicing|nuclear speck|mRNA transport	ko03013,ko03015,ko03040,ko05168	RNA transport|mRNA surveillance pathway|Spliceosome|Herpes simplex virus 1 infection
	1.571e-07	0.501349	0.261	0.268	0.00262734	1	0.974	LOC101743319	serine/arginine-rich splicing factor 1A [Bombyx mandarina]	--	GO:0000381,GO:0003723,GO:0005737,GO:0016607,GO:0045292	regulation of alternative mRNA splicing, via spliceosome|RNA binding|cytoplasm|nuclear speck|mRNA cis splicing, via spliceosome	ko03040,ko04657,ko05168	Spliceosome|IL-17 signaling pathway|Herpes simplex virus 1 infection
	1.71379e-07	0.0950688	0.919	0.844	0.00286614	1	1.089	RpL36A	PREDICTED: 60S ribosomal protein L44 [Amyelois transitella]	--	GO:0003735,GO:0005840,GO:0006412	structural constituent of ribosome|ribosome|translation	ko03010	Ribosome
	1.81132e-07	0.282861	0.283	0.371	0.00302926	1	0.763	LOC101743989	ataxin-2-like protein isoform X1 [Bombyx mandarina]	--	GO:0005737,GO:0007616,GO:0009994,GO:0022416,GO:0030833,GO:0032092,GO:0042051,GO:0045475,GO:0046959,GO:0048749,GO:0051823,GO:0060965,GO:0090328,GO:0097167,GO:1901216	cytoplasm|long-term memory|oocyte differentiation|chaeta development|regulation of actin filament polymerization|positive regulation of protein binding|compound eye photoreceptor development|locomotor rhythm|habituation|compound eye development|regulation of synapse structural plasticity|negative regulation of gene silencing by miRNA|regulation of olfactory learning|circadian regulation of transl…	ko04711	Circadian rhythm - fly
	2.49335e-07	0.363485	0.405	0.466	0.00416988	1	0.869	VIG	plasminogen activator inhibitor 1 RNA-binding protein-like [Bombyx mori]	--	GO:0003730,GO:0005634,GO:0005737,GO:0005829,GO:0005886,GO:0042981,GO:0048471	mRNA 3'-UTR binding|nucleus|cytoplasm|cytosol|plasma membrane|regulation of apoptotic process|perinuclear region of cytoplasm	--	--
	2.79057e-07	0.360723	0.209	0.278	0.00466694	1	0.752	LOC732980	14 kDa subunit splicing factor 3b [Bombyx mori]	--	GO:0000398,GO:0001825,GO:0003723,GO:0005654,GO:0005686,GO:0005689,GO:0071013	mRNA splicing, via spliceosome|blastocyst formation|RNA binding|nucleoplasm|U2 snRNP|U12-type spliceosomal complex|catalytic step 2 spliceosome	ko03040	Spliceosome
	3.47515e-07	0.251388	0.491	0.55	0.00581184	1	0.893	LOC101743287	cytochrome c oxidase subunit 7C, mitochondrial [Bombyx mori]	--	GO:0004129,GO:0005751,GO:0006123,GO:0016021	cytochrome-c oxidase activity|mitochondrial respiratory chain complex IV|mitochondrial electron transport, cytochrome c to oxygen|integral component of membrane	ko00190,ko04260,ko04714,ko04932,ko05010,ko05012,ko05016	Oxidative phosphorylation|Cardiac muscle contraction|Thermogenesis|Non-alcoholic fatty liver disease (NAFLD)|Alzheimer disease|Parkinson disease|Huntington disease
	3.51599e-07	0.332005	0.418	0.477	0.00588014	1	0.876	LOC732876	proteasome 25 kDa subunit [Bombyx mori]	--	GO:0000502,GO:0004175,GO:0004298,GO:0005634,GO:0005654,GO:0005737,GO:0005829,GO:0005839,GO:0010498,GO:0010499,GO:0019773,GO:0043161	proteasome complex|endopeptidase activity|threonine-type endopeptidase activity|nucleus|nucleoplasm|cytoplasm|cytosol|proteasome core complex|proteasomal protein catabolic process|proteasomal ubiquitin-independent protein catabolic process|proteasome core complex, alpha-subunit complex|proteasome-mediated ubiquitin-dependent protein catabolic process	ko03050	Proteasome
	3.96884e-07	0.563372	0.258	0.269	0.00663749	1	0.959	LOC101736289	enhancer of rudimentary homolog [Bombyx mori]	--	GO:0006221,GO:0007049,GO:0045747	pyrimidine nucleotide biosynthetic process|cell cycle|positive regulation of Notch signaling pathway	--	--
	5.11425e-07	0.273357	0.283	0.379	0.00855308	1	0.747	ACBP	acyl-CoA-binding protein homolog [Bombyx mandarina]	--	GO:0000062,GO:0008289	fatty-acyl-CoA binding|lipid binding	ko03320	PPAR signaling pathway
	6.19356e-07	0.353808	0.4	0.457	0.0103581	1	0.875	LOC101744756	uncharacterized protein LOC101744756 [Bombyx mori]	--	--	--	--	--
	7.0317e-07	0.285722	0.3	0.399	0.0117598	1	0.752	LOC101736337	26S proteasome non-ATPase regulatory subunit 2 isoform X1 [Bombyx mori]	--	GO:0022624,GO:0030234,GO:0042176	proteasome accessory complex|enzyme regulator activity|regulation of protein catabolic process	ko03050,ko05169	Proteasome|Epstein-Barr virus infection
	7.43186e-07	0.150731	0.41	0.544	0.012429	1	0.754	LOC100101174	tropomyosin isoform X6 [Bombyx mandarina]	--	GO:0003779,GO:0005829,GO:0005884,GO:0006936,GO:0007015,GO:0007315,GO:0010591,GO:0019901,GO:0030017,GO:0045451,GO:0048477,GO:0048813,GO:0051015,GO:0055093,GO:0070865	actin binding|cytosol|actin filament|muscle contraction|actin filament organization|pole plasm assembly|regulation of lamellipodium assembly|protein kinase binding|sarcomere|pole plasm oskar mRNA localization|oogenesis|dendrite morphogenesis|actin filament binding|response to hyperoxia|investment cone	ko04260,ko04261,ko05206,ko05410,ko05414	Cardiac muscle contraction|Adrenergic signaling in cardiomyocytes|MicroRNAs in cancer|Hypertrophic cardiomyopathy (HCM)|Dilated cardiomyopathy (DCM)
	8.78603e-07	0.374308	0.454	0.542	0.0146938	1	0.838	LOC101742881	putative ATP-dependent RNA helicase me31b [Bombyx mandarina]	--	GO:0000932,GO:0003723,GO:0004386,GO:0005524,GO:0005737,GO:0007279,GO:0030707,GO:0033962,GO:0035195,GO:0043186,GO:0046959,GO:0050688,GO:0090328	P-body|RNA binding|helicase activity|ATP binding|cytoplasm|pole cell formation|ovarian follicle cell development|cytoplasmic mRNA processing body assembly|gene silencing by miRNA|P granule|habituation|regulation of defense response to virus|regulation of olfactory learning	ko03018	RNA degradation
	9.01453e-07	0.484857	0.334	0.38	0.0150759	1	0.879	LOC119630916	cytochrome c oxidase subunit NDUFA4 [Manduca sexta]	--	GO:0004129,GO:0005739,GO:0005743,GO:0005751,GO:0044877	cytochrome-c oxidase activity|mitochondrion|mitochondrial inner membrane|mitochondrial respiratory chain complex IV|protein-containing complex binding	ko00190,ko04714,ko04723,ko04932,ko05010,ko05012,ko05016	Oxidative phosphorylation|Thermogenesis|Retrograde endocannabinoid signaling|Non-alcoholic fatty liver disease (NAFLD)|Alzheimer disease|Parkinson disease|Huntington disease
	9.22099e-07	0.349703	0.193	0.253	0.0154212	1	0.763	LOC692823	isocitrate dehydrogenase [Bombyx mori]	--	GO:0000287,GO:0004450,GO:0005102,GO:0005739,GO:0005777,GO:0005829,GO:0006097,GO:0006099,GO:0006102,GO:0006103,GO:0006739,GO:0006749,GO:0006979,GO:0008585,GO:0014070,GO:0042803,GO:0048545,GO:0050661,GO:0051287,GO:0060696,GO:0071071	magnesium ion binding|isocitrate dehydrogenase (NADP+) activity|signaling receptor binding|mitochondrion|peroxisome|cytosol|glyoxylate cycle|tricarboxylic acid cycle|isocitrate metabolic process|2-oxoglutarate metabolic process|NADP metabolic process|glutathione metabolic process|response to oxidative stress|female gonad development|response to organic cyclic compound|protein homodimerization act…	ko00020,ko00480,ko04146	Citrate cycle (TCA cycle)|Glutathione metabolism|Peroxisome
	9.70678e-07	0.526546	0.291	0.316	0.0162336	1	0.921	LOC101743454	RNA polymerase II transcriptional coactivator [Bombyx mori]	FBpp0079211	GO:0003697,GO:0003713,GO:0005634,GO:0005667,GO:0045892,GO:0060261	single-stranded DNA binding|transcription coactivator activity|nucleus|transcription factor complex|negative regulation of transcription, DNA-templated|positive regulation of transcription initiation from RNA polymerase II promoter	--	--
	9.89961e-07	0.298259	0.26	0.346	0.0165561	1	0.751	SOD	Cu/Zn superoxide dismutase [Hyphantria cunea]	--	GO:0004784,GO:0005737,GO:0046872	superoxide dismutase activity|cytoplasm|metal ion binding	ko04146,ko04213,ko05014,ko05016,ko05020	Peroxisome|Longevity regulating pathway - multiple species|Amyotrophic lateral sclerosis (ALS)|Huntington disease|Prion diseases
	2.38052e-06	0.344573	0.22	0.29	0.0398118	1	0.759	LOC101742319	cdc42 homolog [Bombyx mori]	--	GO:0003924,GO:0005525,GO:0005622,GO:0005886,GO:0005912,GO:0007264,GO:0007275,GO:0045185,GO:0045860	GTPase activity|GTP binding|intracellular|plasma membrane|adherens junction|small GTPase mediated signal transduction|multicellular organism development|maintenance of protein location|positive regulation of protein kinase activity	ko04010,ko04014,ko04015,ko04062,ko04144,ko04360,ko04370,ko04510,ko04520,ko04530,ko04660,ko04666,ko04670,ko04722,ko04810,ko04912,ko04932,ko04933,ko05100,ko05120,ko05130,ko05131,ko05132,ko05135,ko05165,ko05200,ko05203,ko05205,ko05211,ko05212	MAPK signaling pathway|Ras signaling pathway|Rap1 signaling pathway|Chemokine signaling pathway|Endocytosis|Axon guidance|VEGF signaling pathway|Focal adhesion|Adherens junction|Tight junction|T cell receptor signaling pathway|Fc gamma R-mediated phagocytosis|Leukocyte transendothelial migration|Neurotrophin signaling pathway|Regulation of actin cytoskeleton|GnRH signaling pathway|Non-alcoholic f…
	2.49264e-06	0.026558	0.935	0.86	0.0416869	1	1.087	RpS18	Ribosomal protein S18 [Operophtera brumata]	--	GO:0003735,GO:0005840,GO:0006412,GO:0019843	structural constituent of ribosome|ribosome|translation|rRNA binding	ko03010	Ribosome
	3.2168e-06	0.306769	0.446	0.509	0.0537977	1	0.876	LOC101741801	nucleolar GTP-binding protein 1 [Bombyx mori]	--	GO:0005525,GO:0005730,GO:0042254,GO:0051301,GO:0090307	GTP binding|nucleolus|ribosome biogenesis|cell division|mitotic spindle assembly	ko03008	Ribosome biogenesis in eukaryotes
	3.99135e-06	0.485805	0.263	0.272	0.0667514	1	0.967	LOC101736643	myosin heavy chain, non-muscle isoform X1 [Bombyx mandarina]	--	GO:0000281,GO:0001736,GO:0003774,GO:0003779,GO:0005516,GO:0005524,GO:0005826,GO:0005829,GO:0005856,GO:0005929,GO:0005938,GO:0006936,GO:0007297,GO:0007298,GO:0007391,GO:0007395,GO:0007435,GO:0007443,GO:0007455,GO:0007496,GO:0008258,GO:0016318,GO:0016459,GO:0016460,GO:0016461,GO:0030018,GO:0030239,GO:0031036,GO:0031252,GO:0032027,GO:0032154,GO:0032507,GO:0035017,GO:0035159,GO:0035277,GO:0035317,GO:…	mitotic cytokinesis|establishment of planar polarity|motor activity|actin binding|calmodulin binding|ATP binding|actomyosin contractile ring|cytosol|cytoskeleton|cilium|cell cortex|muscle contraction|ovarian follicle cell migration|border follicle cell migration|dorsal closure|dorsal closure, spreading of leading edge cells|salivary gland morphogenesis|Malpighian tubule morphogenesis|eye-antennal…	ko04530,ko05130,ko05132	Tight junction|Pathogenic Escherichia coli infection|Salmonella infection
	4.00492e-06	0.159141	0.29	0.363	0.0669783	1	0.799	LOC101746063	uncharacterized protein LOC114249105 isoform X1 [Bombyx mandarina]	--	--	--	--	--
	4.32195e-06	0.283226	0.23	0.295	0.0722802	1	0.78	Iap	inhibitor of apoptosis protein isoform X2 [Bombyx mori]	--	GO:0000209,GO:0004842,GO:0004869,GO:0005634,GO:0005737,GO:0005829,GO:0006511,GO:0006915,GO:0007275,GO:0007283,GO:0007289,GO:0007298,GO:0008270,GO:0008354,GO:0016055,GO:0022416,GO:0031398,GO:0031624,GO:0031625,GO:0043027,GO:0043066,GO:0043154,GO:0044390,GO:0045035,GO:0045116,GO:0046673,GO:0048800,GO:0051865,GO:0061630,GO:0061663,GO:0070936,GO:0089720,GO:0090263,GO:0097340,GO:1903688,GO:1990001,GO:…	protein polyubiquitination|ubiquitin-protein transferase activity|cysteine-type endopeptidase inhibitor activity|nucleus|cytoplasm|cytosol|ubiquitin-dependent protein catabolic process|apoptotic process|multicellular organism development|spermatogenesis|spermatid nucleus differentiation|border follicle cell migration|zinc ion binding|germ cell migration|Wnt signaling pathway|chaeta development|po…	ko04120,ko04215,ko05145,ko05200,ko05222	Ubiquitin mediated proteolysis|Apoptosis - multiple species|Toxoplasmosis|Pathways in cancer|Small cell lung cancer
	6.22189e-06	0.237853	0.516	0.588	0.104055	1	0.878	LOC101742895	dynein light chain 2, cytoplasmic isoform X1 [Bombyx mandarina]	--	GO:0003774,GO:0005737,GO:0005868,GO:0005874,GO:0007018,GO:0030286,GO:0042623,GO:0045505,GO:0051959,GO:2000582	motor activity|cytoplasm|cytoplasmic dynein complex|microtubule|microtubule-based movement|dynein complex|ATPase activity, coupled|dynein intermediate chain binding|dynein light intermediate chain binding|positive regulation of ATP-dependent microtubule motor activity, plus-end-directed	ko04962,ko05132	Vasopressin-regulated water reabsorption|Salmonella infection
	8.2748e-06	0.504779	0.306	0.341	0.138388	1	0.897	Rli	ribonuclease L inhibitor homolog isoform X1 [Bombyx mori]	--	--	--	--	--
	8.33474e-06	0.219042	0.334	0.445	0.13939	1	0.751	LOC733106	S-phase kinase-associated protein [Bombyx mori]	--	GO:0005829,GO:0016567,GO:0019005,GO:0031146,GO:0031467	cytosol|protein ubiquitination|SCF ubiquitin ligase complex|SCF-dependent proteasomal ubiquitin-dependent protein catabolic process|Cul7-RING ubiquitin ligase complex	ko04110,ko04114,ko04120,ko04141,ko04310,ko04341,ko04350,ko04710,ko05131,ko05132,ko05170,ko05200	Cell cycle|Oocyte meiosis|Ubiquitin mediated proteolysis|Protein processing in endoplasmic reticulum|Wnt signaling pathway|Hedgehog signaling pathway - fly|TGF-beta signaling pathway|Circadian rhythm|Shigellosis|Salmonella infection|Human immunodeficiency virus 1 infection|Pathways in cancer
	8.91714e-06	0.379611	0.227	0.296	0.14913	1	0.767	LOC101744446	FACT complex subunit spt16 [Bombyx mandarina]	--	GO:0001672,GO:0003682,GO:0005634,GO:0005703,GO:0005730,GO:0005829,GO:0006260,GO:0006281,GO:0006368,GO:0031491,GO:0032968,GO:0034724,GO:0035101,GO:0042393,GO:0046982,GO:0047485	regulation of chromatin assembly or disassembly|chromatin binding|nucleus|polytene chromosome puff|nucleolus|cytosol|DNA replication|DNA repair|transcription elongation from RNA polymerase II promoter|nucleosome binding|positive regulation of transcription elongation from RNA polymerase II promoter|DNA replication-independent nucleosome organization|FACT complex|histone binding|protein heterodime…	--	--
	1.25369e-05	0.387166	0.346	0.39	0.209666	1	0.887	GSTo1	pyrimidodiazepine synthase-like [Bombyx mandarina]	--	GO:0004364,GO:0004734,GO:0005737,GO:0006726,GO:0006728,GO:0006749,GO:0016782,GO:0042803,GO:0045174,GO:0055114	glutathione transferase activity|pyrimidodiazepine synthase activity|cytoplasm|eye pigment biosynthetic process|pteridine biosynthetic process|glutathione metabolic process|transferase activity, transferring sulfur-containing groups|protein homodimerization activity|glutathione dehydrogenase (ascorbate) activity|oxidation-reduction process	ko00480,ko00790	Glutathione metabolism|Folate biosynthesis
	1.41548e-05	0.349457	0.254	0.334	0.236725	1	0.76	LOC101746199	uncharacterized protein CG16817-like [Bombyx mori]	--	GO:0005634,GO:0005737,GO:0005783,GO:0005829,GO:0006457,GO:0007030,GO:0031965,GO:0050220,GO:0051087,GO:0051131,GO:0051879	nucleus|cytoplasm|endoplasmic reticulum|cytosol|protein folding|Golgi organization|nuclear membrane|prostaglandin-E synthase activity|chaperone binding|chaperone-mediated protein complex assembly|Hsp90 protein binding	ko00590	Arachidonic acid metabolism
	1.57383e-05	0.366356	0.233	0.307	0.263208	1	0.759	LOC101742580	methylosome subunit pICln [Bombyx mori]	--	GO:0000387,GO:0005634,GO:0005654,GO:0005829,GO:0005856,GO:0005886,GO:0006821,GO:0006884,GO:0034709,GO:0034715,GO:0045794,GO:0046982	spliceosomal snRNP assembly|nucleus|nucleoplasm|cytosol|cytoskeleton|plasma membrane|chloride transport|cell volume homeostasis|methylosome|pICln-Sm protein complex|negative regulation of cell volume|protein heterodimerization activity	ko03013	RNA transport
	1.62769e-05	0.331785	0.289	0.385	0.272215	1	0.751	LOC101737668	cell growth-regulating nucleolar protein [Bombyx mori]	--	GO:0000122,GO:0001750,GO:0003677,GO:0003723,GO:0005634,GO:0005730,GO:0005737,GO:0006364,GO:0046872,GO:0048821,GO:0050766	negative regulation of transcription by RNA polymerase II|photoreceptor outer segment|DNA binding|RNA binding|nucleus|nucleolus|cytoplasm|rRNA processing|metal ion binding|erythrocyte development|positive regulation of phagocytosis	--	--
	2.0007e-05	0.309123	0.265	0.35	0.334597	1	0.757	LOC732913	mRNA cap-binding protein eIF4E [Bombyx mori]	--	GO:0000082,GO:0000340,GO:0000932,GO:0001662,GO:0003743,GO:0005737,GO:0005829,GO:0005845,GO:0006417,GO:0010494,GO:0016281,GO:0016442,GO:0017148,GO:0019827,GO:0019899,GO:0031370,GO:0033391,GO:0045182,GO:0045665,GO:0045931,GO:0048471,GO:0070491,GO:0071549,GO:0098794,GO:0098978,GO:0099578	G1/S transition of mitotic cell cycle|RNA 7-methylguanosine cap binding|P-body|behavioral fear response|translation initiation factor activity|cytoplasm|cytosol|mRNA cap binding complex|regulation of translation|cytoplasmic stress granule|eukaryotic translation initiation factor 4F complex|RISC complex|negative regulation of translation|stem cell population maintenance|enzyme binding|eukaryotic i…	ko01521,ko03013,ko04066,ko04150,ko04151,ko04211,ko04910	EGFR tyrosine kinase inhibitor resistance|RNA transport|HIF-1 signaling pathway|mTOR signaling pathway|PI3K-Akt signaling pathway|Longevity regulating pathway|Insulin signaling pathway
	2.21054e-05	0.306437	0.273	0.352	0.369691	1	0.776	LOC101737576	TOX high mobility group box family member 3 [Bombyx mori]	ENSTNIP00000007696	GO:0003677,GO:0005634,GO:0030098,GO:0032825,GO:0048535,GO:0048541	DNA binding|nucleus|lymphocyte differentiation|positive regulation of natural killer cell differentiation|lymph node development|Peyer's patch development	--	--
	2.32272e-05	0.247414	0.293	0.371	0.388451	1	0.79	LOC692945	kazal-type proteinase inhibitor precursor [Bombyx mori]	--	--	--	--	--
	2.34282e-05	0.352632	0.267	0.353	0.391812	1	0.756	LOC101737089	fragile X mental retardation syndrome-related protein 1 isoform X5 [Bombyx mandarina]	--	GO:0003723,GO:0005634,GO:0005737,GO:0007517,GO:0030154,GO:0033592,GO:0042803,GO:0046982,GO:2000637	RNA binding|nucleus|cytoplasm|muscle organ development|cell differentiation|RNA strand annealing activity|protein homodimerization activity|protein heterodimerization activity|positive regulation of gene silencing by miRNA	ko03013	RNA transport
	4.14356e-05	0.292473	0.215	0.269	0.692968	1	0.799	Bmap-A	Bmptp-Z and Bmap-A fusion protein alpha [Bombyx mori]	FBpp0085394	GO:0000977,GO:0005634,GO:0007399,GO:0007411,GO:0007419,GO:0007450,GO:0007451,GO:0007476,GO:0007479,GO:0007517,GO:0007526,GO:0035218,GO:0036011,GO:0045165,GO:0045944,GO:0046872,GO:0048190,GO:0048735,GO:0060033	RNA polymerase II regulatory region sequence-specific DNA binding|nucleus|nervous system development|axon guidance|ventral cord development|dorsal/ventral pattern formation, imaginal disc|dorsal/ventral lineage restriction, imaginal disc|imaginal disc-derived wing morphogenesis|leg disc proximal/distal pattern formation|muscle organ development|larval somatic muscle development|leg disc developme…	--	--
	5.07254e-05	0.5064	0.287	0.319	0.848332	1	0.9	LOC119628329	H+ transporting ATP synthase beta subunit isoform 2 [Bombyx mori]	--	GO:0000275,GO:0005524,GO:0005739,GO:0015986,GO:0046933,GO:0046961,GO:1902600	mitochondrial proton-transporting ATP synthase complex, catalytic core F(1)|ATP binding|mitochondrion|ATP synthesis coupled proton transport|proton-transporting ATP synthase activity, rotational mechanism|proton-transporting ATPase activity, rotational mechanism|proton transmembrane transport	ko00190,ko04714,ko05010,ko05012,ko05016	Oxidative phosphorylation|Thermogenesis|Alzheimer disease|Parkinson disease|Huntington disease
	6.10833e-05	0.321514	0.283	0.373	1	1	0.759	LOC692985	vacuolar ATP synthase subunit G [Bombyx mori]	--	GO:0016324,GO:0016471,GO:0042626,GO:1902600	apical plasma membrane|vacuolar proton-transporting V-type ATPase complex|ATPase activity, coupled to transmembrane movement of substances|proton transmembrane transport	ko00190,ko04145,ko04150,ko04721,ko04966,ko05110,ko05120,ko05165,ko05323	Oxidative phosphorylation|Phagosome|mTOR signaling pathway|Synaptic vesicle cycle|Collecting duct acid secretion|Vibrio cholerae infection|Epithelial cell signaling in Helicobacter pylori infection|Human papillomavirus infection|Rheumatoid arthritis
	7.97263e-05	0.294474	0.304	0.402	1	1	0.756	LOC101744125	zinc finger protein 706 [Bombyx mori]	--	GO:0005634,GO:0005737,GO:0006417,GO:0045892,GO:0046872,GO:1902455	nucleus|cytoplasm|regulation of translation|negative regulation of transcription, DNA-templated|metal ion binding|negative regulation of stem cell population maintenance	--	--
	8.11426e-05	0.302848	0.237	0.3	1	1	0.79	LOC101746253	26S proteasome non-ATPase regulatory subunit 1 isoform X1 [Bombyx mandarina]	--	GO:0000502,GO:0005634,GO:0005654,GO:0005829,GO:0005838,GO:0008270,GO:0008540,GO:0030234,GO:0034515,GO:0042176,GO:0043161	proteasome complex|nucleus|nucleoplasm|cytosol|proteasome regulatory particle|zinc ion binding|proteasome regulatory particle, base subcomplex|enzyme regulator activity|proteasome storage granule|regulation of protein catabolic process|proteasome-mediated ubiquitin-dependent protein catabolic process	ko03050,ko05169	Proteasome|Epstein-Barr virus infection
	8.44436e-05	0.293758	0.331	0.435	1	1	0.761	LOC101743323	lamin-C [Bombyx mori]	--	GO:0005198,GO:0005638,GO:0005652,GO:0006325,GO:0006342,GO:0007112,GO:0016020,GO:0030833,GO:0031081,GO:0034399,GO:0035989,GO:0060415,GO:0070732	structural molecule activity|lamin filament|nuclear lamina|chromatin organization|chromatin silencing|male meiosis cytokinesis|membrane|regulation of actin filament polymerization|nuclear pore distribution|nuclear periphery|tendon development|muscle tissue morphogenesis|spindle envelope	ko04210,ko04214	Apoptosis|Apoptosis - fly
	9.64082e-05	0.0707837	0.499	0.597	1	1	0.836	LOC101739453	reticulon-1-A isoform X2 [Bombyx mori]	--	--	--	--	--
	0.000103126	0.369629	0.232	0.301	1	1	0.771	LOC101745599	probable enoyl-CoA hydratase, mitochondrial [Bombyx mandarina]	--	GO:0004300,GO:0005739,GO:0005759,GO:0006635	enoyl-CoA hydratase activity|mitochondrion|mitochondrial matrix|fatty acid beta-oxidation	ko00062,ko00071,ko00280,ko00310,ko00380,ko00410,ko00640,ko00650	Fatty acid elongation|Fatty acid degradation|Valine, leucine and isoleucine degradation|Lysine degradation|Tryptophan metabolism|beta-Alanine metabolism|Propanoate metabolism|Butanoate metabolism
	0.000108859	0.49205	0.27	0.29	1	1	0.931	LOC100127019	calpain-A isoform X2 [Bombyx mori]	ENSP00000219611	GO:0004198,GO:0005509,GO:0005622,GO:0005737,GO:0006508,GO:0007520,GO:0008340,GO:0008345,GO:0009953,GO:0015629,GO:0016322,GO:0016540,GO:0021919,GO:0042335,GO:0043025,GO:0050832	calcium-dependent cysteine-type endopeptidase activity|calcium ion binding|intracellular|cytoplasm|proteolysis|myoblast fusion|determination of adult lifespan|larval locomotory behavior|dorsal/ventral pattern formation|actin cytoskeleton|neuron remodeling|protein autoprocessing|BMP signaling pathway involved in spinal cord dorsal/ventral patterning|cuticle development|neuronal cell body|defense r…	--	--
	0.00014823	0.486313	0.273	0.297	1	1	0.919	LOC101744423	small integral membrane protein 14 [Bombyx mori]	--	GO:0001835,GO:0005783,GO:0005789,GO:0016021	blastocyst hatching|endoplasmic reticulum|endoplasmic reticulum membrane|integral component of membrane	--	--
	0.000159677	0.22081	0.533	0.586	1	1	0.91	LOC101740954	protein stunted-like isoform X2 [Bombyx mandarina]	--	GO:0000275,GO:0001664,GO:0005615,GO:0005743,GO:0006979,GO:0008340,GO:0015986,GO:0045745,GO:0046933,GO:1902600	mitochondrial proton-transporting ATP synthase complex, catalytic core F(1)|G protein-coupled receptor binding|extracellular space|mitochondrial inner membrane|response to oxidative stress|determination of adult lifespan|ATP synthesis coupled proton transport|positive regulation of G protein-coupled receptor signaling pathway|proton-transporting ATP synthase activity, rotational mechanism|proton …	ko00190,ko04714,ko05010,ko05012,ko05016	Oxidative phosphorylation|Thermogenesis|Alzheimer disease|Parkinson disease|Huntington disease
	0.000162292	0.373088	0.395	0.468	1	1	0.844	LOC101736787	mitochondrial import receptor subunit TOM20 homolog [Bombyx mori]	--	GO:0005742,GO:0015450,GO:0016031,GO:0030150,GO:0030943,GO:0031307,GO:0070096	mitochondrial outer membrane translocase complex|P-P-bond-hydrolysis-driven protein transmembrane transporter activity|tRNA import into mitochondrion|protein import into mitochondrial matrix|mitochondrion targeting sequence binding|integral component of mitochondrial outer membrane|mitochondrial outer membrane translocase complex assembly	--	--
	0.000164131	0.491757	0.268	0.29	1	1	0.924	LOC101741979	deoxyuridine 5'-triphosphate nucleotidohydrolase [Bombyx mori]	--	GO:0000287,GO:0001889,GO:0004170,GO:0005634,GO:0005654,GO:0005737,GO:0005829,GO:0006226,GO:0014070,GO:0030547,GO:0032556,GO:0042975,GO:0043497,GO:0046081,GO:0070207	magnesium ion binding|liver development|dUTP diphosphatase activity|nucleus|nucleoplasm|cytoplasm|cytosol|dUMP biosynthetic process|response to organic cyclic compound|receptor inhibitor activity|pyrimidine deoxyribonucleotide binding|peroxisome proliferator activated receptor binding|regulation of protein heterodimerization activity|dUTP catabolic process|protein homotrimerization	ko00240,ko00983	Pyrimidine metabolism|Drug metabolism - other enzymes
	0.000203301	0.154864	0.385	0.49	1	1	0.786	LOC101736232	probable splicing factor 3B subunit 5 [Bombyx mori]	--	GO:0000124,GO:0000398,GO:0005686,GO:0005689,GO:0007283,GO:0010468,GO:0071011	SAGA complex|mRNA splicing, via spliceosome|U2 snRNP|U12-type spliceosomal complex|spermatogenesis|regulation of gene expression|precatalytic spliceosome	ko03040	Spliceosome
	0.000203362	0.238372	0.35	0.463	1	1	0.756	LOC100101157	eukaryotic translation initiation factor 1A [Bombyx mori]	--	GO:0003723,GO:0003743,GO:0005829,GO:0006413,GO:0008135	RNA binding|translation initiation factor activity|cytosol|translational initiation|translation factor activity, RNA binding	ko03013	RNA transport
	0.000230444	0.472371	0.338	0.393	1	1	0.86	LOC791084	chaperonin [Bombyx mori]	--	GO:0005524,GO:0005815,GO:0005832,GO:0006457,GO:0042995,GO:0051082	ATP binding|microtubule organizing center|chaperonin-containing T-complex|protein folding|cell projection|unfolded protein binding	--	--
	0.000267865	0.484327	0.246	0.257	1	1	0.957	LOC101736315	U4/U6.U5 small nuclear ribonucleoprotein 27 kDa protein [Bombyx mori]	--	GO:0005634,GO:0006397,GO:0008380	nucleus|mRNA processing|RNA splicing	ko03040	Spliceosome
	0.000282317	0.364932	0.27	0.354	1	1	0.763	LOC101742097	barrier-to-autointegration factor B [Bombyx mori]	--	GO:0003677,GO:0005635,GO:0005694	DNA binding|nuclear envelope|chromosome	--	--
	0.000290058	0.242613	0.457	0.512	1	1	0.893	LOC780848	cytochrome c oxidase polypeptide IV [Bombyx mori]	--	GO:0004129,GO:0005751,GO:0006123	cytochrome-c oxidase activity|mitochondrial respiratory chain complex IV|mitochondrial electron transport, cytochrome c to oxygen	ko00190,ko04260,ko04714,ko04932,ko05010,ko05012,ko05016	Oxidative phosphorylation|Cardiac muscle contraction|Thermogenesis|Non-alcoholic fatty liver disease (NAFLD)|Alzheimer disease|Parkinson disease|Huntington disease
	0.000344472	0.375118	0.215	0.271	1	1	0.793	DnaJ-1	DnaJ (Hsp40) homolog 1 [Bombyx mori]	FBpp0074466	GO:0001671,GO:0005524,GO:0005829,GO:0009408,GO:0016020,GO:0031072,GO:0042026,GO:0046872,GO:0051082,GO:0051087	ATPase activator activity|ATP binding|cytosol|response to heat|membrane|heat shock protein binding|protein refolding|metal ion binding|unfolded protein binding|chaperone binding	ko04141	Protein processing in endoplasmic reticulum
	0.000395091	0.0681331	0.554	0.681	1	1	0.814	LOC101745941	titin isoform X3 [Bombyx mandarina]	--	--	--	--	--
	0.000620177	0.433991	0.197	0.251	1	1	0.785	LOC101738690	thioredoxin domain-containing protein 9 [Bombyx mori]	--	GO:0005634,GO:0005737,GO:0005813,GO:0005829,GO:0030496,GO:0045454	nucleus|cytoplasm|centrosome|cytosol|midbody|cell redox homeostasis	--	--
	0.000714695	0.300665	0.307	0.399	1	1	0.769	Mif	macrophage migration inhibitory factor [Bombyx mori]	--	GO:0004167,GO:0005125,GO:0005615,GO:0005737,GO:0006954,GO:0042289,GO:0045087,GO:0050178	dopachrome isomerase activity|cytokine activity|extracellular space|cytoplasm|inflammatory response|MHC class II protein binding|innate immune response|phenylpyruvate tautomerase activity	ko00350,ko00360	Tyrosine metabolism|Phenylalanine metabolism
	0.000890874	0.382473	0.242	0.311	1	1	0.778	LOC101741010	protein dpy-30 homolog [Bombyx mori]	--	GO:0005634,GO:0005654,GO:0005794,GO:0005802,GO:0016197,GO:0035097,GO:0042802,GO:0042803,GO:0044666,GO:0048188,GO:0051568	nucleus|nucleoplasm|Golgi apparatus|trans-Golgi network|endosomal transport|histone methyltransferase complex|identical protein binding|protein homodimerization activity|MLL3/4 complex|Set1C/COMPASS complex|histone H3-K4 methylation	--	--
	0.00120045	0.442905	0.335	0.378	1	1	0.886	LOC101740817	uncharacterized protein LOC115447148 isoform X1 [Manduca sexta]	--	GO:0000212,GO:0005198,GO:0005737,GO:0005856,GO:0005886,GO:0007098,GO:0007282,GO:0007294,GO:0007411,GO:0007527,GO:0008302,GO:0014069,GO:0016328,GO:0030507,GO:0030723,GO:0030724,GO:0035183,GO:0044853,GO:0045169,GO:0045170,GO:0045172,GO:0045214,GO:0045478,GO:0048134,GO:0048135,GO:0048477,GO:0051015,GO:0051016,GO:0051017,GO:0061572,GO:0072499,GO:0098793,GO:0098794	meiotic spindle organization|structural molecule activity|cytoplasm|cytoskeleton|plasma membrane|centrosome cycle|cystoblast division|germarium-derived oocyte fate determination|axon guidance|adult somatic muscle development|female germline ring canal formation, actin assembly|postsynaptic density|lateral plasma membrane|spectrin binding|ovarian fusome organization|testicular fusome organization|…	--	--
	0.00133543	0.317974	0.318	0.414	1	1	0.768	LOC101741848	serine/threonine-protein phosphatase 2A 65 kDa regulatory subunit A alpha isoform [Bombyx mori]	--	GO:0000159,GO:0000775,GO:0005737,GO:0006470,GO:0007059,GO:0016328,GO:0019888,GO:0030425,GO:0065003	protein phosphatase type 2A complex|chromosome, centromeric region|cytoplasm|protein dephosphorylation|chromosome segregation|lateral plasma membrane|protein phosphatase regulator activity|dendrite|protein-containing complex assembly	ko03015,ko04071,ko04114,ko04151,ko04152,ko04261,ko04350,ko04390,ko04391,ko04530,ko04728,ko04730,ko05142,ko05160,ko05165	mRNA surveillance pathway|Sphingolipid signaling pathway|Oocyte meiosis|PI3K-Akt signaling pathway|AMPK signaling pathway|Adrenergic signaling in cardiomyocytes|TGF-beta signaling pathway|Hippo signaling pathway|Hippo signaling pathway - fly|Tight junction|Dopaminergic synapse|Long-term depression|Chagas disease (American trypanosomiasis)|Hepatitis C|Human papillomavirus infection
	0.00152735	0.331752	0.301	0.394	1	1	0.764	LOC692896	proteasome beta-subunit [Bombyx mori]	--	GO:0000502,GO:0004175,GO:0004298,GO:0005634,GO:0005654,GO:0005737,GO:0005829,GO:0005839,GO:0010498,GO:0010499,GO:0019773,GO:0043161	proteasome complex|endopeptidase activity|threonine-type endopeptidase activity|nucleus|nucleoplasm|cytoplasm|cytosol|proteasome core complex|proteasomal protein catabolic process|proteasomal ubiquitin-independent protein catabolic process|proteasome core complex, alpha-subunit complex|proteasome-mediated ubiquitin-dependent protein catabolic process	ko03050	Proteasome
	0.00172609	0.212066	0.366	0.472	1	1	0.775	LOC692957	nuclear migration protein nudC isoform X1 [Bombyx mori]	--	GO:0005634,GO:0005737,GO:0005794,GO:0005829,GO:0005874,GO:0006457,GO:0007049,GO:0007097,GO:0032502,GO:0051082,GO:0051301	nucleus|cytoplasm|Golgi apparatus|cytosol|microtubule|protein folding|cell cycle|nuclear migration|developmental process|unfolded protein binding|cell division	--	--
	0.00208913	0.474075	0.298	0.332	1	1	0.898	LOC101736219	C-terminal-binding protein isoform X1 [Bombyx mori]	F49E10.5a	GO:0000122,GO:0003713,GO:0003714,GO:0005634,GO:0006357,GO:0008134,GO:0016360,GO:0016616,GO:0022416,GO:0031010,GO:0035220,GO:0042802,GO:0042803,GO:0043044,GO:0045892,GO:0045944,GO:0051287,GO:0070491,GO:0090090,GO:0090263	negative regulation of transcription by RNA polymerase II|transcription coactivator activity|transcription corepressor activity|nucleus|regulation of transcription by RNA polymerase II|transcription factor binding|sensory organ precursor cell fate determination|oxidoreductase activity, acting on the CH-OH group of donors, NAD or NADP as acceptor|chaeta development|ISWI-type complex|wing disc deve…	ko04310,ko04330,ko05200,ko05220	Wnt signaling pathway|Notch signaling pathway|Pathways in cancer|Chronic myeloid leukemia
	0.0022261	0.420271	0.257	0.326	1	1	0.788	LOC101743194	MATH and LRR domain-containing protein PFE0570w-like isoform X1 [Bombyx mandarina]	--	--	--	--	--
	0.00254231	0.400935	0.237	0.303	1	1	0.782	Sod2	Mn superoxide dismutase [Bombyx mori]	--	GO:0004784,GO:0005739,GO:0005759,GO:0007568,GO:0019430,GO:0042803,GO:0046872,GO:0097249	superoxide dismutase activity|mitochondrion|mitochondrial matrix|aging|removal of superoxide radicals|protein homodimerization activity|metal ion binding|mitochondrial respiratory chain supercomplex	ko04013,ko04068,ko04146,ko04211,ko04212,ko04213,ko05016	MAPK signaling pathway - fly|FoxO signaling pathway|Peroxisome|Longevity regulating pathway|Longevity regulating pathway - worm|Longevity regulating pathway - multiple species|Huntington disease
	0.00283928	0.503859	0.273	0.31	1	1	0.881	LOC732998	proteasome subunit alpha type 6-A [Bombyx mori]	--	GO:0000932,GO:0003723,GO:0004175,GO:0004298,GO:0005634,GO:0005654,GO:0005737,GO:0005839,GO:0005844,GO:0010498,GO:0010499,GO:0016363,GO:0019773,GO:0030016,GO:0030017,GO:0043161,GO:0051059,GO:0051092,GO:0051603	P-body|RNA binding|endopeptidase activity|threonine-type endopeptidase activity|nucleus|nucleoplasm|cytoplasm|proteasome core complex|polysome|proteasomal protein catabolic process|proteasomal ubiquitin-independent protein catabolic process|nuclear matrix|proteasome core complex, alpha-subunit complex|myofibril|sarcomere|proteasome-mediated ubiquitin-dependent protein catabolic process|NF-kappaB …	ko03050	Proteasome
	0.00288331	0.474699	0.27	0.297	1	1	0.909	LOC101739389	ubiquitin-like modifier-activating enzyme 1 isoform X1 [Bombyx mandarina]	--	GO:0000792,GO:0004839,GO:0005524,GO:0005634,GO:0005654,GO:0005737,GO:0005739,GO:0005765,GO:0005829,GO:0006974,GO:0010008,GO:0016567,GO:0030057,GO:0030867	heterochromatin|ubiquitin activating enzyme activity|ATP binding|nucleus|nucleoplasm|cytoplasm|mitochondrion|lysosomal membrane|cytosol|cellular response to DNA damage stimulus|endosome membrane|protein ubiquitination|desmosome|rough endoplasmic reticulum membrane	ko04120,ko05012	Ubiquitin mediated proteolysis|Parkinson disease
	0.0037671	0.331291	0.228	0.279	1	1	0.817	LOC101736734	ras-related protein Rac1 [Bombyx mori]	--	--	--	ko04010,ko04013,ko04014,ko04015,ko04024,ko04062,ko04071,ko04145,ko04151,ko04310,ko04360,ko04361,ko04370,ko04380,ko04510,ko04520,ko04530,ko04620,ko04650,ko04662,ko04664,ko04666,ko04670,ko04722,ko04810,ko04932,ko04933,ko04972,ko05014,ko05100,ko05120,ko05130,ko05131,ko05132,ko05135,ko05163,ko05167,ko05169,ko05170,ko05200,ko05203,ko05205,ko05210,ko05211,ko05212,ko05231,ko05416,ko05418	MAPK signaling pathway|MAPK signaling pathway - fly|Ras signaling pathway|Rap1 signaling pathway|cAMP signaling pathway|Chemokine signaling pathway|Sphingolipid signaling pathway|Phagosome|PI3K-Akt signaling pathway|Wnt signaling pathway|Axon guidance|Axon regeneration|VEGF signaling pathway|Osteoclast differentiation|Focal adhesion|Adherens junction|Tight junction|Toll-like receptor signaling pa…
	0.00386872	0.324179	0.324	0.423	1	1	0.766	LOC100216501	uncharacterized protein C7orf50 [Bombyx mandarina]	--	GO:0003723	RNA binding	--	--
	0.00391626	0.413639	0.267	0.342	1	1	0.781	Mre11	meiotic recombination 11 [Bombyx mori]	--	GO:0000724,GO:0004519,GO:0006974,GO:0008408,GO:0008409,GO:0030145,GO:0030870,GO:0051321,GO:0110025	double-strand break repair via homologous recombination|endonuclease activity|cellular response to DNA damage stimulus|3'-5' exonuclease activity|5'-3' exonuclease activity|manganese ion binding|Mre11 complex|meiotic cell cycle|DNA strand resection involved in replication fork processing	ko03440,ko03450,ko04218	Homologous recombination|Non-homologous end-joining|Cellular senescence
	0.00391811	0.50785	0.242	0.262	1	1	0.924	LOC101736594	zinc finger protein on ecdysone puffs isoform X1 [Bombyx mori]	--	GO:0000398,GO:0003677,GO:0003697,GO:0003727,GO:0005694,GO:0046872,GO:0048024,GO:0071011,GO:0071013	mRNA splicing, via spliceosome|DNA binding|single-stranded DNA binding|single-stranded RNA binding|chromosome|metal ion binding|regulation of mRNA splicing, via spliceosome|precatalytic spliceosome|catalytic step 2 spliceosome	--	--
	0.00406886	0.396875	0.341	0.395	1	1	0.863	RpL7Ae	ribosomal protein L7Ae [Bombyx mori]	--	GO:0000398,GO:0000470,GO:0000492,GO:0001651,GO:0003723,GO:0005634,GO:0005690,GO:0007338,GO:0030621,GO:0030622,GO:0031428,GO:0032040,GO:0034511,GO:0034512,GO:0046540,GO:0051117,GO:0071005	mRNA splicing, via spliceosome|maturation of LSU-rRNA|box C/D snoRNP assembly|dense fibrillar component|RNA binding|nucleus|U4atac snRNP|single fertilization|U4 snRNA binding|U4atac snRNA binding|box C/D snoRNP complex|small-subunit processome|U3 snoRNA binding|box C/D snoRNA binding|U4/U6 x U5 tri-snRNP complex|ATPase binding|U2-type precatalytic spliceosome	ko03008,ko03040	Ribosome biogenesis in eukaryotes|Spliceosome
	0.00438343	0.300584	0.428	0.516	1	1	0.829	LOC101736864	translation machinery-associated protein 7 homolog [Bombyx mori]	--	GO:0002181	cytoplasmic translation	--	--
	0.00445179	0.338476	0.243	0.303	1	1	0.802	LOC101736072	RNA-binding protein cabeza-like isoform X3 [Bombyx mandarina]	--	GO:0000398,GO:0003729,GO:0005634,GO:0005654,GO:0005669,GO:0006355,GO:0006367,GO:0008344,GO:0008345,GO:0045887,GO:0046872,GO:0048749,GO:0051124,GO:0071013	mRNA splicing, via spliceosome|mRNA binding|nucleus|nucleoplasm|transcription factor TFIID complex|regulation of transcription, DNA-templated|transcription initiation from RNA polymerase II promoter|adult locomotory behavior|larval locomotory behavior|positive regulation of synaptic growth at neuromuscular junction|metal ion binding|compound eye development|synaptic growth at neuromuscular juncti…	ko05202	Transcriptional misregulation in cancer
	0.0044838	0.484504	0.297	0.336	1	1	0.884	LOC101745406	myb-like protein X isoform X1 [Bombyx mori]	--	--	--	--	--
	0.00463277	0.374588	0.241	0.306	1	1	0.788	LOC101737255	eukaryotic translation initiation factor 3 subunit M [Bombyx mori]	--	GO:0001732,GO:0003743,GO:0016282,GO:0033290,GO:0071541	formation of cytoplasmic translation initiation complex|translation initiation factor activity|eukaryotic 43S preinitiation complex|eukaryotic 48S preinitiation complex|eukaryotic translation initiation factor 3 complex, eIF3m	--	--
	0.00508145	0.48778	0.285	0.325	1	1	0.877	LOC101744271	collagen alpha-1(III) chain-like isoform X1 [Bombyx mandarina]	--	--	--	--	--
	0.00534326	0.169593	0.391	0.494	1	1	0.791	Tinp1	TGF beta-inducible nuclear protein 1 isoform X1 [Bombyx mori]	--	GO:0005730,GO:0006364,GO:0030687	nucleolus|rRNA processing|preribosome, large subunit precursor	--	--
	0.00571257	0.473666	0.341	0.407	1	1	0.838	LOC101742938	hsc70-interacting protein [Bombyx mori]	ENSTNIP00000022198	GO:0005829,GO:0009617,GO:0019904,GO:0030544,GO:0032564,GO:0032991,GO:0042802,GO:0044877,GO:0046983,GO:0051082,GO:0051085,GO:0051087,GO:0051260,GO:0051289,GO:0061084	cytosol|response to bacterium|protein domain specific binding|Hsp70 protein binding|dATP binding|protein-containing complex|identical protein binding|protein-containing complex binding|protein dimerization activity|unfolded protein binding|chaperone cofactor-dependent protein refolding|chaperone binding|protein homooligomerization|protein homotetramerization|negative regulation of protein refoldi…	--	--
	0.00589698	0.312985	0.392	0.445	1	1	0.881	LOC101740300	uncharacterized protein LOC101740300 [Bombyx mori]	--	--	--	--	--
	0.00618689	0.431176	0.26	0.281	1	1	0.925	Hrp28	heterogeneous nuclear ribonucleoprotein 27C-like isoform X4 [Bombyx mandarina]	ENSRNOP00000066107	GO:0003697,GO:0003723,GO:0003729,GO:0003730,GO:0005634,GO:0005654,GO:0005737,GO:0007283,GO:0007319,GO:0007411,GO:0008266,GO:0032991,GO:0034046,GO:0043186,GO:0045451,GO:0045727,GO:0048024,GO:0048026,GO:0048027,GO:1903688,GO:1990904	single-stranded DNA binding|RNA binding|mRNA binding|mRNA 3'-UTR binding|nucleus|nucleoplasm|cytoplasm|spermatogenesis|negative regulation of oskar mRNA translation|axon guidance|poly(U) RNA binding|protein-containing complex|poly(G) binding|P granule|pole plasm oskar mRNA localization|positive regulation of translation|regulation of mRNA splicing, via spliceosome|positive regulation of mRNA spli…	ko03015	mRNA surveillance pathway
	0.00634031	0.321586	0.392	0.467	1	1	0.839	LOC733070	transport protein Sec61 beta subunit [Bombyx mori]	--	GO:0000060,GO:0005086,GO:0005783,GO:0005784,GO:0005789,GO:0006616,GO:0015450,GO:0016021,GO:0030433,GO:0030970,GO:0031204,GO:0031205,GO:0048408	protein import into nucleus, translocation|ARF guanyl-nucleotide exchange factor activity|endoplasmic reticulum|Sec61 translocon complex|endoplasmic reticulum membrane|SRP-dependent cotranslational protein targeting to membrane, translocation|P-P-bond-hydrolysis-driven protein transmembrane transporter activity|integral component of membrane|ubiquitin-dependent ERAD pathway|retrograde protein tra…	ko03060,ko04141,ko04145,ko05110	Protein export|Protein processing in endoplasmic reticulum|Phagosome|Vibrio cholerae infection
	0.00746371	0.338226	0.283	0.354	1	1	0.799	LOC101739346	cyclin G [Bombyx mori]	--	GO:0000079,GO:0000278,GO:0000307,GO:0000711,GO:0003677,GO:0004864,GO:0005634,GO:0005700,GO:0005737,GO:0006302,GO:0006468,GO:0007088,GO:0007143,GO:0007275,GO:0008284,GO:0008593,GO:0016538,GO:0019901,GO:0045787,GO:0045927,GO:0046628,GO:0051301,GO:0051897,GO:0060429,GO:2000134	regulation of cyclin-dependent protein serine/threonine kinase activity|mitotic cell cycle|cyclin-dependent protein kinase holoenzyme complex|meiotic DNA repair synthesis|DNA binding|protein phosphatase inhibitor activity|nucleus|polytene chromosome|cytoplasm|double-strand break repair|protein phosphorylation|regulation of mitotic nuclear division|female meiotic nuclear division|multicellular org…	ko04068,ko04115	FoxO signaling pathway|p53 signaling pathway
	0.00796274	0.382894	0.233	0.292	1	1	0.798	LOC693103	microtubule-associated protein RP/EB family member 3 isoform X2 [Bombyx mori]	--	GO:0005815,GO:0005874,GO:0007049,GO:0030981,GO:0031115,GO:0035372,GO:0051010,GO:0051301	microtubule organizing center|microtubule|cell cycle|cortical microtubule cytoskeleton|negative regulation of microtubule polymerization|protein localization to microtubule|microtubule plus-end binding|cell division	--	--
	0.00823262	0.459024	0.325	0.384	1	1	0.846	LOC101743067	acidic leucine-rich nuclear phosphoprotein 32 family member A isoform X1 [Bombyx mori]	--	GO:0005634,GO:0005737,GO:0005783,GO:0006913,GO:0048471	nucleus|cytoplasm|endoplasmic reticulum|nucleocytoplasmic transport|perinuclear region of cytoplasm	--	--
	0.00867381	0.416416	0.339	0.403	1	1	0.841	LOC101738548	cytochrome c oxidase subunit 6A1, mitochondrial-like [Bombyx mori]	--	GO:0004129,GO:0005739,GO:0005751,GO:0006123,GO:0009060,GO:0030234,GO:0043209	cytochrome-c oxidase activity|mitochondrion|mitochondrial respiratory chain complex IV|mitochondrial electron transport, cytochrome c to oxygen|aerobic respiration|enzyme regulator activity|myelin sheath	ko00190,ko04260,ko04714,ko04932,ko05010,ko05012,ko05016	Oxidative phosphorylation|Cardiac muscle contraction|Thermogenesis|Non-alcoholic fatty liver disease (NAFLD)|Alzheimer disease|Parkinson disease|Huntington disease
	0.00893809	0.235945	0.431	0.48	1	1	0.898	LOC100101165	H+ transporting ATP synthase delta subunit [Bombyx mori]	--	GO:0000275,GO:0005743,GO:0005753,GO:0006754,GO:0015986,GO:0016887,GO:0044877,GO:0045259,GO:0045261,GO:0046034,GO:0046933	mitochondrial proton-transporting ATP synthase complex, catalytic core F(1)|mitochondrial inner membrane|mitochondrial proton-transporting ATP synthase complex|ATP biosynthetic process|ATP synthesis coupled proton transport|ATPase activity|protein-containing complex binding|proton-transporting ATP synthase complex|proton-transporting ATP synthase complex, catalytic core F(1)|ATP metabolic process…	ko00190,ko04714,ko05010,ko05012,ko05016	Oxidative phosphorylation|Thermogenesis|Alzheimer disease|Parkinson disease|Huntington disease
	0.0096251	0.375552	0.257	0.32	1	1	0.803	LOC101739310	ubiquitin carboxyl-terminal hydrolase 7 isoform X1 [Bombyx mori]	--	GO:0004197,GO:0004843,GO:0005634,GO:0005694,GO:0005829,GO:0006283,GO:0006511,GO:0007275,GO:0008134,GO:0010216,GO:0016579,GO:0016605,GO:0031647,GO:0035616,GO:0042803,GO:0043065,GO:0050821,GO:0051090,GO:0101005,GO:1901537,GO:1990380	cysteine-type endopeptidase activity|thiol-dependent ubiquitin-specific protease activity|nucleus|chromosome|cytosol|transcription-coupled nucleotide-excision repair|ubiquitin-dependent protein catabolic process|multicellular organism development|transcription factor binding|maintenance of DNA methylation|protein deubiquitination|PML body|regulation of protein stability|histone H2B conserved C-te…	ko04068,ko05169,ko05203	FoxO signaling pathway|Epstein-Barr virus infection|Viral carcinogenesis
	0	1.25409	1	1	0	2	1	--	--	--	--	--	--	--
	0	2.21353	0.988	0.962	0	2	1.027	ND1	NADH dehydrogenase subunit 1 [Bombyx mori]	--	GO:0005743,GO:0008137,GO:0009060,GO:0016021,GO:0070469	mitochondrial inner membrane|NADH dehydrogenase (ubiquinone) activity|aerobic respiration|integral component of membrane|respiratory chain	ko00190,ko04714,ko04723,ko05010,ko05012,ko05016	Oxidative phosphorylation|Thermogenesis|Retrograde endocannabinoid signaling|Alzheimer disease|Parkinson disease|Huntington disease
	0	1.47201	0.999	0.997	0	2	1.002	--	--	--	--	--	--	--
	0	2.14751	0.938	0.75	0	2	1.251	ND4	NADH dehydrogenase subunit 4 [Bombyx mori]	--	GO:0006120,GO:0008137,GO:0016021,GO:0031966,GO:0070469	mitochondrial electron transport, NADH to ubiquinone|NADH dehydrogenase (ubiquinone) activity|integral component of membrane|mitochondrial membrane|respiratory chain	ko00190,ko04714,ko04723,ko05010,ko05012,ko05016	Oxidative phosphorylation|Thermogenesis|Retrograde endocannabinoid signaling|Alzheimer disease|Parkinson disease|Huntington disease
	0	2.27576	0.911	0.648	0	2	1.406	ND3	NADH dehydrogenase subunit 3 [Bombyx mandarina]	--	GO:0008137,GO:0016021,GO:0031966,GO:0070469	NADH dehydrogenase (ubiquinone) activity|integral component of membrane|mitochondrial membrane|respiratory chain	ko00190,ko04714,ko04723,ko05010,ko05012,ko05016	Oxidative phosphorylation|Thermogenesis|Retrograde endocannabinoid signaling|Alzheimer disease|Parkinson disease|Huntington disease
	0	2.3545	0.844	0.325	0	2	2.597	COX2	cytochrome c oxidase subunit II [Bombyx mandarina]	--	GO:0004129,GO:0005507,GO:0005743,GO:0016021,GO:0070469	cytochrome-c oxidase activity|copper ion binding|mitochondrial inner membrane|integral component of membrane|respiratory chain	ko00190,ko04260,ko04714,ko04932,ko05010,ko05012,ko05016	Oxidative phosphorylation|Cardiac muscle contraction|Thermogenesis|Non-alcoholic fatty liver disease (NAFLD)|Alzheimer disease|Parkinson disease|Huntington disease
	0	2.35751	0.829	0.287	0	2	2.889	ND5	NADH dehydrogenase subunit 5 [Bombyx mori]	--	GO:0005743,GO:0008137,GO:0016021,GO:0042773,GO:0070469	mitochondrial inner membrane|NADH dehydrogenase (ubiquinone) activity|integral component of membrane|ATP synthesis coupled electron transport|respiratory chain	ko00190,ko04714,ko04723,ko05010,ko05012,ko05016	Oxidative phosphorylation|Thermogenesis|Retrograde endocannabinoid signaling|Alzheimer disease|Parkinson disease|Huntington disease
	0	2.26147	0.829	0.295	0	2	2.81	COX3	LOW QUALITY PROTEIN: uncharacterized protein LOC110386648 [Bombyx mori]	--	GO:0004129,GO:0005743,GO:0016021,GO:0019646	cytochrome-c oxidase activity|mitochondrial inner membrane|integral component of membrane|aerobic electron transport chain	ko00190,ko04260,ko04714,ko04932,ko05010,ko05012,ko05016	Oxidative phosphorylation|Cardiac muscle contraction|Thermogenesis|Non-alcoholic fatty liver disease (NAFLD)|Alzheimer disease|Parkinson disease|Huntington disease
	0	2.35932	0.82	0.275	0	2	2.982	ND2	NADH dehydrogenase subunit 2 [Bombyx mori]	--	GO:0005743,GO:0006120,GO:0008137,GO:0016021,GO:0070469	mitochondrial inner membrane|mitochondrial electron transport, NADH to ubiquinone|NADH dehydrogenase (ubiquinone) activity|integral component of membrane|respiratory chain	ko00190,ko04714,ko04723,ko05010,ko05012,ko05016	Oxidative phosphorylation|Thermogenesis|Retrograde endocannabinoid signaling|Alzheimer disease|Parkinson disease|Huntington disease
	0	1.86371	0.584	0.168	0	2	3.476	COX1	cytochrome c oxidase subunit I, partial [Bombyx mori]	--	GO:0004129,GO:0005743,GO:0006119,GO:0009060,GO:0016021,GO:0020037,GO:0045277,GO:0046872	cytochrome-c oxidase activity|mitochondrial inner membrane|oxidative phosphorylation|aerobic respiration|integral component of membrane|heme binding|respiratory chain complex IV|metal ion binding	ko00190,ko04260,ko04714,ko04932,ko05010,ko05012,ko05016	Oxidative phosphorylation|Cardiac muscle contraction|Thermogenesis|Non-alcoholic fatty liver disease (NAFLD)|Alzheimer disease|Parkinson disease|Huntington disease
	0	1.53423	0.507	0.24	0	2	2.113	ND4L	NADH dehydrogenase subunit 4L [Bombyx mandarina]	--	GO:0008137,GO:0016021,GO:0031966,GO:0042773,GO:0070469	NADH dehydrogenase (ubiquinone) activity|integral component of membrane|mitochondrial membrane|ATP synthesis coupled electron transport|respiratory chain	ko00190,ko04714,ko04723,ko05010,ko05012,ko05016	Oxidative phosphorylation|Thermogenesis|Retrograde endocannabinoid signaling|Alzheimer disease|Parkinson disease|Huntington disease
	2.95566e-215	0.86321	0.678	0.633	4.94304e-211	2	1.071	LOC101745941	titin isoform X3 [Bombyx mandarina]	--	--	--	--	--
	2.94348e-91	0.0148287	0.154	0.316	4.92267e-87	2	0.487	LOC101744446	FACT complex subunit spt16 [Bombyx mandarina]	--	GO:0001672,GO:0003682,GO:0005634,GO:0005703,GO:0005730,GO:0005829,GO:0006260,GO:0006281,GO:0006368,GO:0031491,GO:0032968,GO:0034724,GO:0035101,GO:0042393,GO:0046982,GO:0047485	regulation of chromatin assembly or disassembly|chromatin binding|nucleus|polytene chromosome puff|nucleolus|cytosol|DNA replication|DNA repair|transcription elongation from RNA polymerase II promoter|nucleosome binding|positive regulation of transcription elongation from RNA polymerase II promoter|DNA replication-independent nucleosome organization|FACT complex|histone binding|protein heterodime…	--	--
	7.16371e-91	0.00480884	0.158	0.321	1.19806e-86	2	0.492	LOC101738475	elongin-B isoform X1 [Bombyx mori]	--	GO:0003713,GO:0005667,GO:0006368,GO:0016567,GO:0030891,GO:0031462,GO:0031466,GO:0031625,GO:0044877,GO:0045944,GO:0070449	transcription coactivator activity|transcription factor complex|transcription elongation from RNA polymerase II promoter|protein ubiquitination|VCB complex|Cul2-RING ubiquitin ligase complex|Cul5-RING ubiquitin ligase complex|ubiquitin protein ligase binding|protein-containing complex binding|positive regulation of transcription by RNA polymerase II|elongin complex	ko04066,ko04120,ko05170,ko05200,ko05211	HIF-1 signaling pathway|Ubiquitin mediated proteolysis|Human immunodeficiency virus 1 infection|Pathways in cancer|Renal cell carcinoma
	1.56709e-88	0.0145119	0.16	0.325	2.6208e-84	2	0.492	LOC101742901	importin subunit beta-1 isoform X1 [Bombyx mandarina]	--	GO:0005635,GO:0005643,GO:0005654,GO:0005829,GO:0006606,GO:0006607,GO:0006610,GO:0007079,GO:0007080,GO:0008139,GO:0008536,GO:0008565,GO:0010494,GO:0019894,GO:0019899,GO:0019904,GO:0030953,GO:0031291,GO:0031965,GO:0032991,GO:0034399,GO:0040001,GO:0044877,GO:0045184,GO:0051879,GO:0071782,GO:0090307	nuclear envelope|nuclear pore|nucleoplasm|cytosol|protein import into nucleus|NLS-bearing protein import into nucleus|ribosomal protein import into nucleus|mitotic chromosome movement towards spindle pole|mitotic metaphase plate congression|nuclear localization sequence binding|Ran GTPase binding|protein transporter activity|cytoplasmic stress granule|kinesin binding|enzyme binding|protein domain…	ko03013	RNA transport
	4.07198e-88	0.0230894	0.149	0.305	6.80998e-84	2	0.489	LOC101742464	serine/arginine repetitive matrix protein 2 isoform X3 [Bombyx mori]	--	GO:0000398,GO:0003723,GO:0005634,GO:0005654,GO:0015030,GO:0016607,GO:0047485,GO:0070742,GO:0071007,GO:0071013	mRNA splicing, via spliceosome|RNA binding|nucleus|nucleoplasm|Cajal body|nuclear speck|protein N-terminus binding|C2H2 zinc finger domain binding|U2-type catalytic step 2 spliceosome|catalytic step 2 spliceosome	--	--
	2.9617e-87	0.00609059	0.145	0.297	4.95315e-83	2	0.488	LOC101741532	eukaryotic translation initiation factor 5B [Bombyx mori]	--	GO:0003723,GO:0003743,GO:0003924,GO:0005525,GO:0005737,GO:0005829,GO:0006446,GO:0046872	RNA binding|translation initiation factor activity|GTPase activity|GTP binding|cytoplasm|cytosol|regulation of translational initiation|metal ion binding	ko03013	RNA transport
	5.2019e-86	0.0113789	0.126	0.267	8.69966e-82	2	0.472	LOC101738976	SH3 domain-binding glutamic acid-rich protein homolog [Bombyx mori]	--	GO:0017124	SH3 domain binding	--	--
	6.40445e-85	0.00953537	0.172	0.339	1.07108e-80	2	0.507	LOC101736945	RING finger protein 10 [Bombyx mori]	--	GO:0004842,GO:0005634,GO:0005737,GO:0010626,GO:0031643,GO:0044212,GO:0045893,GO:0045944,GO:0046872,GO:0051865,GO:0098978,GO:0099147,GO:0099527	ubiquitin-protein transferase activity|nucleus|cytoplasm|negative regulation of Schwann cell proliferation|positive regulation of myelination|transcription regulatory region DNA binding|positive regulation of transcription, DNA-templated|positive regulation of transcription by RNA polymerase II|metal ion binding|protein autoubiquitination|glutamatergic synapse|extrinsic component of postsynaptic …	--	--
	2.35094e-84	0.01446	0.179	0.347	3.93171e-80	2	0.516	LOC101743194	MATH and LRR domain-containing protein PFE0570w-like isoform X1 [Bombyx mandarina]	--	--	--	--	--
	1.65218e-83	0.000232482	0.127	0.267	2.76311e-79	2	0.476	LOC101735425	serine/threonine-protein kinase mig-15 isoform X1 [Bombyx mandarina]	--	GO:0000003,GO:0000165,GO:0002119,GO:0004674,GO:0005524,GO:0005737,GO:0010171,GO:0023014,GO:0030334,GO:0031098,GO:0032147,GO:0032228,GO:0033563,GO:0048812	reproduction|MAPK cascade|nematode larval development|protein serine/threonine kinase activity|ATP binding|cytoplasm|body morphogenesis|signal transduction by protein phosphorylation|regulation of cell migration|stress-activated protein kinase signaling cascade|activation of protein kinase activity|regulation of synaptic transmission, GABAergic|dorsal/ventral axon guidance|neuron projection morph…	ko04013	MAPK signaling pathway - fly
	2.88889e-82	0.0546549	0.145	0.294	4.83138e-78	2	0.493	LOC101735661	death-inducer obliterator 1 isoform X1 [Bombyx mori]	--	GO:0003723,GO:0005634,GO:0005737,GO:0005819,GO:0006351,GO:0046872,GO:0097190	RNA binding|nucleus|cytoplasm|spindle|transcription, DNA-templated|metal ion binding|apoptotic signaling pathway	--	--
	3.4732e-79	0.0583005	0.145	0.292	5.80859e-75	2	0.497	LOC101742454	kinesin light chain isoform X4 [Bombyx mandarina]	--	GO:0003777,GO:0005737,GO:0005871,GO:0005874,GO:0007018,GO:0046843	microtubule motor activity|cytoplasm|kinesin complex|microtubule|microtubule-based movement|dorsal appendage formation	ko05010,ko05016,ko05132	Alzheimer disease|Huntington disease|Salmonella infection
	1.05463e-78	0.00289023	0.255	0.459	1.76376e-74	2	0.556	LOC101744247	protein CDV3 homolog [Bombyx mandarina]	--	--	--	--	--
	2.91165e-78	0.0354761	0.128	0.263	4.86945e-74	2	0.487	LOC101743413	uncharacterized protein LOC101743413 isoform X1 [Bombyx mori]	ENSLACP00000000787	GO:0005634	nucleus	--	--
	1.01058e-77	0.0155915	0.167	0.324	1.6901e-73	2	0.515	LOC101736072	RNA-binding protein cabeza-like isoform X3 [Bombyx mandarina]	--	GO:0000398,GO:0003729,GO:0005634,GO:0005654,GO:0005669,GO:0006355,GO:0006367,GO:0008344,GO:0008345,GO:0045887,GO:0046872,GO:0048749,GO:0051124,GO:0071013	mRNA splicing, via spliceosome|mRNA binding|nucleus|nucleoplasm|transcription factor TFIID complex|regulation of transcription, DNA-templated|transcription initiation from RNA polymerase II promoter|adult locomotory behavior|larval locomotory behavior|positive regulation of synaptic growth at neuromuscular junction|metal ion binding|compound eye development|synaptic growth at neuromuscular juncti…	ko05202	Transcriptional misregulation in cancer
	3.25076e-77	0.0198872	0.123	0.255	5.43657e-73	2	0.482	LOC733020	protein phosphatase 1 catalytic subunit [Bombyx mori]	ENSTRUP00000040968	--	--	ko03015,ko04022,ko04024,ko04114,ko04218,ko04261,ko04270,ko04390,ko04510,ko04611,ko04720,ko04728,ko04750,ko04810,ko04910,ko04921,ko04931,ko05031,ko05034,ko05168,ko05205	mRNA surveillance pathway|cGMP-PKG signaling pathway|cAMP signaling pathway|Oocyte meiosis|Cellular senescence|Adrenergic signaling in cardiomyocytes|Vascular smooth muscle contraction|Hippo signaling pathway|Focal adhesion|Platelet activation|Long-term potentiation|Dopaminergic synapse|Inflammatory mediator regulation of TRP channels|Regulation of actin cytoskeleton|Insulin signaling pathway|Oxy…
	4.93202e-77	0.0022134	0.152	0.3	8.2483e-73	2	0.507	LOC692361	ATP-dependent RNA helicase DDX3X isoform X1 [Bombyx mori]	--	GO:0000070,GO:0002168,GO:0003723,GO:0004004,GO:0005524,GO:0005737,GO:0005829,GO:0007283,GO:0010468,GO:0016246,GO:0016442,GO:0035072,GO:0036098,GO:0043025,GO:0043186,GO:0048477	mitotic sister chromatid segregation|instar larval development|RNA binding|ATP-dependent RNA helicase activity|ATP binding|cytoplasm|cytosol|spermatogenesis|regulation of gene expression|RNA interference|RISC complex|ecdysone-mediated induction of salivary gland cell autophagic cell death|male germ-line stem cell population maintenance|neuronal cell body|P granule|oogenesis	ko04622,ko05161,ko05203	RIG-I-like receptor signaling pathway|Hepatitis B|Viral carcinogenesis
	1.05858e-76	0.660579	0.658	0.698	1.77037e-72	2	0.943	LOC101737919	nesprin-1-like isoform X1 [Bombyx mandarina]	ENSTNIP00000021779	GO:0000932,GO:0002053,GO:0003779,GO:0005102,GO:0005521,GO:0005635,GO:0005640,GO:0005654,GO:0005730,GO:0005737,GO:0005794,GO:0005819,GO:0007030,GO:0007097,GO:0007283,GO:0016021,GO:0019899,GO:0030017,GO:0030496,GO:0031965,GO:0034993,GO:0042692,GO:0042802,GO:0042803,GO:0043197,GO:0044327,GO:0045211,GO:0048260,GO:0048471,GO:0048814,GO:0051015,GO:0051642,GO:0061886,GO:0090286,GO:0090292,GO:0099149,GO:…	P-body|positive regulation of mesenchymal cell proliferation|actin binding|signaling receptor binding|lamin binding|nuclear envelope|nuclear outer membrane|nucleoplasm|nucleolus|cytoplasm|Golgi apparatus|spindle|Golgi organization|nuclear migration|spermatogenesis|integral component of membrane|enzyme binding|sarcomere|midbody|nuclear membrane|meiotic nuclear membrane microtubule tethering comple…	--	--
	1.20002e-74	0.0853435	0.166	0.32	2.00691e-70	2	0.519	LOC101738175	spectrin beta chain [Bombyx mori]	ENSTNIP00000021779	GO:0003779,GO:0005200,GO:0005516,GO:0005546,GO:0005886,GO:0007009,GO:0007026,GO:0007274,GO:0007399,GO:0007409,GO:0007411,GO:0008017,GO:0008091,GO:0008092,GO:0016199,GO:0016327,GO:0016328,GO:0030424,GO:0030506,GO:0031594,GO:0042062,GO:0045169,GO:0045170,GO:0048790,GO:0050807,GO:0051693,GO:0072499	actin binding|structural constituent of cytoskeleton|calmodulin binding|phosphatidylinositol-4,5-bisphosphate binding|plasma membrane|plasma membrane organization|negative regulation of microtubule depolymerization|neuromuscular synaptic transmission|nervous system development|axonogenesis|axon guidance|microtubule binding|spectrin|cytoskeletal protein binding|axon midline choice point recognitio…	--	--
	1.71346e-74	0.0111157	0.192	0.357	2.86559e-70	2	0.538	PH	polyhomeotic isoform X6 [Bombyx mori]	ENSLOCP00000005003	GO:0000070,GO:0003677,GO:0003682,GO:0005634,GO:0005730,GO:0008270,GO:0016458,GO:0021954,GO:0030708,GO:0030713,GO:0035075,GO:0035102,GO:0035186,GO:0044547,GO:0045892,GO:0051087	mitotic sister chromatid segregation|DNA binding|chromatin binding|nucleus|nucleolus|zinc ion binding|gene silencing|central nervous system neuron development|germarium-derived female germ-line cyst encapsulation|ovarian follicle cell stalk formation|response to ecdysone|PRC1 complex|syncytial blastoderm mitotic cell cycle|DNA topoisomerase binding|negative regulation of transcription, DNA-templa…	--	--
	3.00899e-74	0.0272292	0.216	0.395	5.03224e-70	2	0.547	LOC733136	hepatoma-derived growth factor-related protein 3 isoform X1 [Bombyx mori]	--	GO:0003682,GO:0005634,GO:0005654,GO:0005737,GO:0005829,GO:0007026,GO:0008017,GO:0008083,GO:0008283,GO:0015631,GO:0031175,GO:0046785	chromatin binding|nucleus|nucleoplasm|cytoplasm|cytosol|negative regulation of microtubule depolymerization|microtubule binding|growth factor activity|cell proliferation|tubulin binding|neuron projection development|microtubule polymerization	--	--
	6.25761e-72	0.0515781	0.199	0.365	1.04652e-67	2	0.545	LOC101745406	myb-like protein X isoform X1 [Bombyx mori]	--	--	--	--	--
	6.94723e-70	0.0171728	0.255	0.45	1.16186e-65	2	0.567	LOC101745449	protein lingerer isoform X1 [Bombyx mori]	--	GO:0005737,GO:0007610,GO:0007620	cytoplasm|behavior|copulation	--	--
	8.2585e-70	0.0259489	0.151	0.288	1.38115e-65	2	0.524	DnaJ-9	DnaJ (Hsp40) homolog 9 [Bombyx mori]	ENSXETP00000016095	GO:0001671,GO:0005654,GO:0005737,GO:0005829,GO:0005856,GO:0006457,GO:0016020,GO:0031072,GO:0051085,GO:0070062,GO:1900034	ATPase activator activity|nucleoplasm|cytoplasm|cytosol|cytoskeleton|protein folding|membrane|heat shock protein binding|chaperone cofactor-dependent protein refolding|extracellular exosome|regulation of cellular response to heat	--	--
	1.68049e-69	0.0443559	0.201	0.363	2.81044e-65	2	0.554	LOC101741306	LOW QUALITY PROTEIN: supporter of activation of yellow protein [Bombyx mori]	ENSP00000252268	GO:0000123,GO:0000790,GO:0004402,GO:0005634,GO:0007399,GO:0042393,GO:0045892,GO:0045944,GO:0046872,GO:0071564	histone acetyltransferase complex|nuclear chromatin|histone acetyltransferase activity|nucleus|nervous system development|histone binding|negative regulation of transcription, DNA-templated|positive regulation of transcription by RNA polymerase II|metal ion binding|npBAF complex	ko05225	Hepatocellular carcinoma
	6.4376e-69	0.0546892	0.196	0.358	1.07662e-64	2	0.547	LOC101738347	uncharacterized protein LOC101738347 isoform X1 [Bombyx mori]	--	--	--	--	--
	2.77271e-68	0.00662398	0.226	0.401	4.63707e-64	2	0.564	LOC692937	eukaryotic peptide chain release factor subunit 1 isoform X1 [Bombyx mori]	--	GO:0002184,GO:0005829,GO:0006415,GO:0007224,GO:0008079,GO:0016149,GO:0018444,GO:1990825	cytoplasmic translational termination|cytosol|translational termination|smoothened signaling pathway|translation termination factor activity|translation release factor activity, codon specific|translation release factor complex|sequence-specific mRNA binding	ko03015	mRNA surveillance pathway
	2.84969e-68	0.0698135	0.129	0.255	4.76583e-64	2	0.506	LOC101742281	uncharacterized protein LOC101742281 isoform X2 [Bombyx mori]	--	--	--	--	--
	4.84248e-67	0.0424333	0.185	0.339	8.09857e-63	2	0.546	LOC101739310	ubiquitin carboxyl-terminal hydrolase 7 isoform X1 [Bombyx mori]	--	GO:0004197,GO:0004843,GO:0005634,GO:0005694,GO:0005829,GO:0006283,GO:0006511,GO:0007275,GO:0008134,GO:0010216,GO:0016579,GO:0016605,GO:0031647,GO:0035616,GO:0042803,GO:0043065,GO:0050821,GO:0051090,GO:0101005,GO:1901537,GO:1990380	cysteine-type endopeptidase activity|thiol-dependent ubiquitin-specific protease activity|nucleus|chromosome|cytosol|transcription-coupled nucleotide-excision repair|ubiquitin-dependent protein catabolic process|multicellular organism development|transcription factor binding|maintenance of DNA methylation|protein deubiquitination|PML body|regulation of protein stability|histone H2B conserved C-te…	ko04068,ko05169,ko05203	FoxO signaling pathway|Epstein-Barr virus infection|Viral carcinogenesis
	2.0707e-65	0.0644089	0.178	0.327	3.46303e-61	2	0.544	LOC101743337	ubiquitin-conjugating enzyme E2-24 kDa isoform X1 [Bombyx mori]	--	GO:0000209,GO:0004842,GO:0005524,GO:0019915,GO:0061631	protein polyubiquitination|ubiquitin-protein transferase activity|ATP binding|lipid storage|ubiquitin conjugating enzyme activity	ko04120	Ubiquitin mediated proteolysis
	3.65778e-65	0.0986439	0.188	0.342	6.11727e-61	2	0.55	LOC101742231	histone-lysine N-methyltransferase trithorax isoform X1 [Bombyx mandarina]	ENSGALP00000010110	GO:0000123,GO:0001654,GO:0003682,GO:0003700,GO:0005634,GO:0005700,GO:0007411,GO:0007482,GO:0008023,GO:0008157,GO:0008270,GO:0008354,GO:0016571,GO:0016573,GO:0032968,GO:0035097,GO:0042800,GO:0042802,GO:0042803,GO:0043565,GO:0043966,GO:0044665,GO:0045893,GO:0045944,GO:0051568	histone acetyltransferase complex|eye development|chromatin binding|DNA-binding transcription factor activity|nucleus|polytene chromosome|axon guidance|haltere development|transcription elongation factor complex|protein phosphatase 1 binding|zinc ion binding|germ cell migration|histone methylation|histone acetylation|positive regulation of transcription elongation from RNA polymerase II promoter|…	--	--
	1.25052e-64	0.0810178	0.168	0.312	2.09137e-60	2	0.538	CKIalpha	casein kinase I-like isoform X2 [Bombyx mandarina]	--	GO:0000777,GO:0000902,GO:0004672,GO:0004674,GO:0005524,GO:0005813,GO:0005829,GO:0005847,GO:0006468,GO:0007030,GO:0007049,GO:0016055,GO:0016607,GO:0018105,GO:0030877,GO:0032436,GO:0036064,GO:0045095,GO:0045104,GO:0051301,GO:0090090,GO:1904424,GO:1990904	condensed chromosome kinetochore|cell morphogenesis|protein kinase activity|protein serine/threonine kinase activity|ATP binding|centrosome|cytosol|mRNA cleavage and polyadenylation specificity factor complex|protein phosphorylation|Golgi organization|cell cycle|Wnt signaling pathway|nuclear speck|peptidyl-serine phosphorylation|beta-catenin destruction complex|positive regulation of proteasomal …	ko04310,ko04340,ko04341,ko05010,ko05165,ko05224,ko05225,ko05226	Wnt signaling pathway|Hedgehog signaling pathway|Hedgehog signaling pathway - fly|Alzheimer disease|Human papillomavirus infection|Breast cancer|Hepatocellular carcinoma|Gastric cancer
	1.63344e-64	0.0910734	0.197	0.354	2.73177e-60	2	0.556	LOC101744401	E3 SUMO-protein ligase RanBP2 [Bombyx mori]	--	GO:0005634,GO:0005643,GO:0005737,GO:0005813,GO:0006606,GO:0006607,GO:0007419,GO:0008284,GO:0008536,GO:0010628,GO:0016740,GO:0035626,GO:0043547,GO:0046833,GO:0046872,GO:0051028,GO:1900182,GO:1903827	nucleus|nuclear pore|cytoplasm|centrosome|protein import into nucleus|NLS-bearing protein import into nucleus|ventral cord development|positive regulation of cell proliferation|Ran GTPase binding|positive regulation of gene expression|transferase activity|juvenile hormone mediated signaling pathway|positive regulation of GTPase activity|positive regulation of RNA export from nucleus|metal ion bin…	ko03013	RNA transport
	3.12264e-63	0.0370184	0.158	0.294	5.2223e-59	2	0.537	LOC101736010	cytosolic non-specific dipeptidase [Bombyx mori]	--	GO:0004180,GO:0005654,GO:0005829,GO:0008237,GO:0046872,GO:0102008,GO:0103046	carboxypeptidase activity|nucleoplasm|cytosol|metallopeptidase activity|metal ion binding|cytosolic dipeptidase activity|alanylglutamate dipeptidase activity	ko00330,ko00340,ko00410	Arginine and proline metabolism|Histidine metabolism|beta-Alanine metabolism
	2.38528e-59	0.071844	0.144	0.268	3.98914e-55	2	0.537	LOC101736197	tumor protein D54 isoform X1 [Bombyx mori]	--	GO:0003723,GO:0003824,GO:0005737,GO:0042127,GO:0042803,GO:0046982,GO:0048471	RNA binding|catalytic activity|cytoplasm|regulation of cell proliferation|protein homodimerization activity|protein heterodimerization activity|perinuclear region of cytoplasm	--	--
	1.7848e-56	0.111815	0.219	0.379	2.98489e-52	2	0.578	LOC101742438	uncharacterized protein LOC114239622 [Bombyx mandarina]	--	--	--	--	--
	2.08298e-56	0.0346402	0.184	0.323	3.48357e-52	2	0.57	LOC101739389	ubiquitin-like modifier-activating enzyme 1 isoform X1 [Bombyx mandarina]	--	GO:0000792,GO:0004839,GO:0005524,GO:0005634,GO:0005654,GO:0005737,GO:0005739,GO:0005765,GO:0005829,GO:0006974,GO:0010008,GO:0016567,GO:0030057,GO:0030867	heterochromatin|ubiquitin activating enzyme activity|ATP binding|nucleus|nucleoplasm|cytoplasm|mitochondrion|lysosomal membrane|cytosol|cellular response to DNA damage stimulus|endosome membrane|protein ubiquitination|desmosome|rough endoplasmic reticulum membrane	ko04120,ko05012	Ubiquitin mediated proteolysis|Parkinson disease
	2.90035e-56	0.081486	0.194	0.339	4.85054e-52	2	0.572	LOC101746736	upstream activation factor subunit spp27 [Bombyx mori]	--	GO:0006325,GO:0007399,GO:0016514,GO:0071564,GO:0071565	chromatin organization|nervous system development|SWI/SNF complex|npBAF complex|nBAF complex	--	--
	4.13568e-56	0.0611938	0.223	0.382	6.91652e-52	2	0.584	eIF3c	eukaryotic translation initiation factor 3 subunit C isoform X1 [Bombyx mori]	--	GO:0001732,GO:0003743,GO:0005852,GO:0016282,GO:0031369,GO:0033290	formation of cytoplasmic translation initiation complex|translation initiation factor activity|eukaryotic translation initiation factor 3 complex|eukaryotic 43S preinitiation complex|translation initiation factor binding|eukaryotic 48S preinitiation complex	ko03013	RNA transport
	2.11732e-54	0.085832	0.225	0.384	3.541e-50	2	0.586	LOC101743989	ataxin-2-like protein isoform X1 [Bombyx mandarina]	--	GO:0005737,GO:0007616,GO:0009994,GO:0022416,GO:0030833,GO:0032092,GO:0042051,GO:0045475,GO:0046959,GO:0048749,GO:0051823,GO:0060965,GO:0090328,GO:0097167,GO:1901216	cytoplasm|long-term memory|oocyte differentiation|chaeta development|regulation of actin filament polymerization|positive regulation of protein binding|compound eye photoreceptor development|locomotor rhythm|habituation|compound eye development|regulation of synapse structural plasticity|negative regulation of gene silencing by miRNA|regulation of olfactory learning|circadian regulation of transl…	ko04711	Circadian rhythm - fly
	3.46395e-54	0.045052	0.138	0.253	5.79312e-50	2	0.545	LOC101745746	paired amphipathic helix protein Sin3a [Bombyx mandarina]	--	GO:0000122,GO:0000776,GO:0000785,GO:0000976,GO:0001102,GO:0001103,GO:0001701,GO:0002218,GO:0002230,GO:0002244,GO:0003677,GO:0003682,GO:0003700,GO:0003714,GO:0003723,GO:0005634,GO:0005654,GO:0005667,GO:0005730,GO:0006260,GO:0006355,GO:0006476,GO:0007568,GO:0008134,GO:0010243,GO:0010817,GO:0010971,GO:0016575,GO:0016580,GO:0017053,GO:0031937,GO:0032991,GO:0033558,GO:0034613,GO:0042754,GO:0043066,GO:…	negative regulation of transcription by RNA polymerase II|kinetochore|chromatin|transcription regulatory region sequence-specific DNA binding|RNA polymerase II activating transcription factor binding|RNA polymerase II repressing transcription factor binding|in utero embryonic development|activation of innate immune response|positive regulation of defense response to virus by host|hematopoietic pr…	ko04919,ko05016,ko05169,ko05202	Thyroid hormone signaling pathway|Huntington disease|Epstein-Barr virus infection|Transcriptional misregulation in cancer
	7.83007e-54	0.0839118	0.16	0.287	1.3095e-49	2	0.557	LOC101736594	zinc finger protein on ecdysone puffs isoform X1 [Bombyx mori]	--	GO:0000398,GO:0003677,GO:0003697,GO:0003727,GO:0005694,GO:0046872,GO:0048024,GO:0071011,GO:0071013	mRNA splicing, via spliceosome|DNA binding|single-stranded DNA binding|single-stranded RNA binding|chromosome|metal ion binding|regulation of mRNA splicing, via spliceosome|precatalytic spliceosome|catalytic step 2 spliceosome	--	--
	3.46077e-52	0.0958752	0.169	0.297	5.7878e-48	2	0.569	LOC101736289	enhancer of rudimentary homolog [Bombyx mori]	--	GO:0006221,GO:0007049,GO:0045747	pyrimidine nucleotide biosynthetic process|cell cycle|positive regulation of Notch signaling pathway	--	--
	7.47109e-52	0.365054	0.446	0.385	1.24947e-47	2	1.158	LOC101736196	glucose-6-phosphate 1-epimerase [Bombyx mori]	--	--	--	ko00010	Glycolysis / Gluconeogenesis
	1.10962e-50	0.0387348	0.281	0.46	1.85573e-46	2	0.611	LOC692797	chaperonin containing t-complex polypeptide 1 beta subunit [Bombyx mori]	--	GO:0002199,GO:0005524,GO:0005832,GO:0005874,GO:0007339,GO:0031625,GO:0032212,GO:0043209,GO:0044183,GO:0044297,GO:0050821,GO:0051082,GO:0051086,GO:0051131,GO:0051973,GO:0090666,GO:1901998,GO:1904851,GO:1904874	zona pellucida receptor complex|ATP binding|chaperonin-containing T-complex|microtubule|binding of sperm to zona pellucida|ubiquitin protein ligase binding|positive regulation of telomere maintenance via telomerase|myelin sheath|protein binding involved in protein folding|cell body|protein stabilization|unfolded protein binding|chaperone mediated protein folding independent of cofactor|chaperone-…	--	--
	3.43703e-49	0.55473	0.474	0.452	5.74808e-45	2	1.049	LOC101745047	hypothetical protein evm-014645 [Chilo suppressalis]	ENSGMOP00000013480	GO:0003729,GO:0003730,GO:0005634,GO:0005654,GO:0005829,GO:0010494,GO:0010610,GO:0010976,GO:0017148,GO:0022013,GO:0030027,GO:0030175,GO:0030426,GO:0045182,GO:0048027,GO:0048471,GO:0051028,GO:0070934,GO:0070937,GO:0097150	mRNA binding|mRNA 3'-UTR binding|nucleus|nucleoplasm|cytosol|cytoplasmic stress granule|regulation of mRNA stability involved in response to stress|positive regulation of neuron projection development|negative regulation of translation|pallium cell proliferation in forebrain|lamellipodium|filopodium|growth cone|translation regulator activity|mRNA 5'-UTR binding|perinuclear region of cytoplasm|mRN…	ko05206	MicroRNAs in cancer
	8.3511e-49	0.0857229	0.205	0.347	1.39664e-44	2	0.591	LOC101741423	protein arginine N-methyltransferase 1 [Bombyx mori]	--	GO:0005829,GO:0005886,GO:0006355,GO:0006479,GO:0008469,GO:0008757,GO:0016571,GO:0018216,GO:0019919,GO:0034969,GO:0035241,GO:0035242,GO:0042802,GO:0042803,GO:0046982,GO:0051260,GO:0098753,GO:1904047	cytosol|plasma membrane|regulation of transcription, DNA-templated|protein methylation|histone-arginine N-methyltransferase activity|S-adenosylmethionine-dependent methyltransferase activity|histone methylation|peptidyl-arginine methylation|peptidyl-arginine methylation, to asymmetrical-dimethyl arginine|histone arginine methylation|protein-arginine omega-N monomethyltransferase activity|protein-…	ko04068,ko04922	FoxO signaling pathway|Glucagon signaling pathway
	1.69043e-48	0.0850309	0.169	0.292	2.82708e-44	2	0.579	LOC101742720	regulator of chromosome condensation [Bombyx mori]	--	GO:0005085,GO:0005634,GO:0005694,GO:0005737,GO:0007049,GO:0051301	guanyl-nucleotide exchange factor activity|nucleus|chromosome|cytoplasm|cell cycle|cell division	--	--
	2.97021e-47	0.111449	0.192	0.324	4.96738e-43	2	0.593	LOC101735966	uncharacterized protein LOC101735966 [Bombyx mori]	--	--	--	--	--
	9.3239e-47	0.473937	0.583	0.647	1.55933e-42	2	0.901	LOC101746425	A-kinase anchor protein 200 [Bombyx mandarina]	--	--	--	--	--
	1.79346e-46	0.0626402	0.302	0.491	2.99939e-42	2	0.615	LOC101744203	rho GDP-dissociation inhibitor 1 isoform X1 [Bombyx mandarina]	--	GO:0005094,GO:0005096,GO:0005829,GO:0005856,GO:0007162,GO:0007266,GO:0016020,GO:0035023,GO:0043066,GO:0048365,GO:0050771,GO:0050772,GO:0051056,GO:0070062,GO:0071526,GO:2000249	Rho GDP-dissociation inhibitor activity|GTPase activator activity|cytosol|cytoskeleton|negative regulation of cell adhesion|Rho protein signal transduction|membrane|regulation of Rho protein signal transduction|negative regulation of apoptotic process|Rac GTPase binding|negative regulation of axonogenesis|positive regulation of axonogenesis|regulation of small GTPase mediated signal transduction|…	ko04722,ko04962	Neurotrophin signaling pathway|Vasopressin-regulated water reabsorption
	2.57593e-46	0.0903493	0.174	0.295	4.30798e-42	2	0.59	LOC101743319	serine/arginine-rich splicing factor 1A [Bombyx mandarina]	--	GO:0000381,GO:0003723,GO:0005737,GO:0016607,GO:0045292	regulation of alternative mRNA splicing, via spliceosome|RNA binding|cytoplasm|nuclear speck|mRNA cis splicing, via spliceosome	ko03040,ko04657,ko05168	Spliceosome|IL-17 signaling pathway|Herpes simplex virus 1 infection
	1.3961e-45	0.108932	0.195	0.327	2.33484e-41	2	0.596	LOC100862773	HMGB protein isoform X1 [Bombyx mori]	FBpp0288398	GO:0000122,GO:0000790,GO:0003677,GO:0003697,GO:0005634,GO:0005654,GO:0005700,GO:0005737,GO:0006268,GO:0006310,GO:0006338,GO:0006357,GO:0007379,GO:0008134,GO:0008301,GO:0008348,GO:0017025,GO:0017055,GO:0032502,GO:0035218,GO:0043388,GO:0045089,GO:0045892,GO:0045944	negative regulation of transcription by RNA polymerase II|nuclear chromatin|DNA binding|single-stranded DNA binding|nucleus|nucleoplasm|polytene chromosome|cytoplasm|DNA unwinding involved in DNA replication|DNA recombination|chromatin remodeling|regulation of transcription by RNA polymerase II|segment specification|transcription factor binding|DNA binding, bending|negative regulation of antimicr…	--	--
	1.55599e-45	0.101695	0.211	0.35	2.60223e-41	2	0.603	Psi	P-element somatic inhibitor isoform X1 [Bombyx mori]	ENSP00000389536	GO:0003730,GO:0005634,GO:0005737,GO:0006355,GO:0008298,GO:0010586,GO:0035925,GO:0043488,GO:0045019,GO:0051028,GO:0061014,GO:0061158,GO:0071345	mRNA 3'-UTR binding|nucleus|cytoplasm|regulation of transcription, DNA-templated|intracellular mRNA localization|miRNA metabolic process|mRNA 3'-UTR AU-rich region binding|regulation of mRNA stability|negative regulation of nitric oxide biosynthetic process|mRNA transport|positive regulation of mRNA catabolic process|3'-UTR-mediated mRNA destabilization|cellular response to cytokine stimulus	--	--
	1.92421e-45	0.151587	0.218	0.365	3.21806e-41	2	0.597	LOC101737576	TOX high mobility group box family member 3 [Bombyx mori]	ENSTNIP00000007696	GO:0003677,GO:0005634,GO:0030098,GO:0032825,GO:0048535,GO:0048541	DNA binding|nucleus|lymphocyte differentiation|positive regulation of natural killer cell differentiation|lymph node development|Peyer's patch development	--	--
	3.71058e-43	0.105949	0.154	0.263	6.20558e-39	2	0.586	LOC692916	UDP-galactose 4-epimerase isoform X1 [Bombyx mori]	--	--	--	--	--
	1.62195e-42	0.135554	0.15	0.257	2.71255e-38	2	0.584	LOC101740250	uncharacterized protein LOC101740250 isoform X1 [Bombyx mori]	--	GO:0003779,GO:0005635,GO:0005640,GO:0005737,GO:0005856,GO:0006997,GO:0007010,GO:0016021,GO:0035046,GO:0048471,GO:0051087,GO:0051179,GO:0051647	actin binding|nuclear envelope|nuclear outer membrane|cytoplasm|cytoskeleton|nucleus organization|cytoskeleton organization|integral component of membrane|pronuclear migration|perinuclear region of cytoplasm|chaperone binding|localization|nucleus localization	--	--
	4.33631e-42	0.105679	0.187	0.309	7.25205e-38	2	0.605	LOC101740408	methionine aminopeptidase 2 [Bombyx mandarina]	--	GO:0005737,GO:0046872,GO:0070006,GO:0070084	cytoplasm|metal ion binding|metalloaminopeptidase activity|protein initiator methionine removal	--	--
	2.11645e-40	0.107468	0.19	0.312	3.53955e-36	2	0.609	LOC101744205	LOW QUALITY PROTEIN: la-related protein 1 [Bombyx mandarina]	--	GO:0000001,GO:0003723,GO:0005737,GO:0005739,GO:0005829,GO:0007053,GO:0007140,GO:0035186	mitochondrion inheritance|RNA binding|cytoplasm|mitochondrion|cytosol|spindle assembly involved in male meiosis|male meiotic nuclear division|syncytial blastoderm mitotic cell cycle	--	--
	6.02944e-40	0.158878	0.767	0.801	1.00836e-35	2	0.958	Tub2	RecName: Full=Tubulin beta-1 chain; AltName: Full=Beta-1-tubulin [Manduca sexta]	--	GO:0003924,GO:0005200,GO:0005525,GO:0005737,GO:0005874,GO:0007017	GTPase activity|structural constituent of cytoskeleton|GTP binding|cytoplasm|microtubule|microtubule-based process	ko04145,ko04540,ko05010,ko05016,ko05130	Phagosome|Gap junction|Alzheimer disease|Huntington disease|Pathogenic Escherichia coli infection
	4.9258e-39	0.0255753	0.278	0.434	8.2379e-35	2	0.641	Tub1	beta-tubulin [Bombyx mori]	--	GO:0003924,GO:0005200,GO:0005525,GO:0005737,GO:0005874,GO:0007017	GTPase activity|structural constituent of cytoskeleton|GTP binding|cytoplasm|microtubule|microtubule-based process	ko04145,ko04540,ko05010,ko05016,ko05130	Phagosome|Gap junction|Alzheimer disease|Huntington disease|Pathogenic Escherichia coli infection
	1.5548e-36	0.764245	0.397	0.391	2.60025e-32	2	1.015	LOC101745176	titin-like isoform X1 [Bombyx mandarina]	ENSTNIP00000021779	GO:0005815,GO:0030036,GO:0031941	microtubule organizing center|actin cytoskeleton organization|filamentous actin	--	--
	7.62281e-36	0.447984	0.424	0.419	1.27484e-31	2	1.012	LOC101740099	protein psiQ [Bombyx mori]	--	--	--	--	--
	1.34524e-35	0.189575	0.194	0.313	2.24978e-31	2	0.62	LOC100127019	calpain-A isoform X2 [Bombyx mori]	ENSP00000219611	GO:0004198,GO:0005509,GO:0005622,GO:0005737,GO:0006508,GO:0007520,GO:0008340,GO:0008345,GO:0009953,GO:0015629,GO:0016322,GO:0016540,GO:0021919,GO:0042335,GO:0043025,GO:0050832	calcium-dependent cysteine-type endopeptidase activity|calcium ion binding|intracellular|cytoplasm|proteolysis|myoblast fusion|determination of adult lifespan|larval locomotory behavior|dorsal/ventral pattern formation|actin cytoskeleton|neuron remodeling|protein autoprocessing|BMP signaling pathway involved in spinal cord dorsal/ventral patterning|cuticle development|neuronal cell body|defense r…	--	--
	1.34665e-35	0.183703	0.229	0.367	2.25214e-31	2	0.624	LOC101739346	cyclin G [Bombyx mori]	--	GO:0000079,GO:0000278,GO:0000307,GO:0000711,GO:0003677,GO:0004864,GO:0005634,GO:0005700,GO:0005737,GO:0006302,GO:0006468,GO:0007088,GO:0007143,GO:0007275,GO:0008284,GO:0008593,GO:0016538,GO:0019901,GO:0045787,GO:0045927,GO:0046628,GO:0051301,GO:0051897,GO:0060429,GO:2000134	regulation of cyclin-dependent protein serine/threonine kinase activity|mitotic cell cycle|cyclin-dependent protein kinase holoenzyme complex|meiotic DNA repair synthesis|DNA binding|protein phosphatase inhibitor activity|nucleus|polytene chromosome|cytoplasm|double-strand break repair|protein phosphorylation|regulation of mitotic nuclear division|female meiotic nuclear division|multicellular org…	ko04068,ko04115	FoxO signaling pathway|p53 signaling pathway
	3.49218e-35	0.154577	0.16	0.262	5.84032e-31	2	0.611	LOC101739199	CCR4-NOT transcription complex subunit 1 isoform X1 [Bombyx mori]	--	GO:0000122,GO:0000289,GO:0000932,GO:0003723,GO:0005615,GO:0005634,GO:0005778,GO:0005829,GO:0006977,GO:0007275,GO:0010606,GO:0016020,GO:0017148,GO:0019904,GO:0030014,GO:0030331,GO:0032947,GO:0033147,GO:0035195,GO:0042974,GO:0048387,GO:0060213,GO:0061014,GO:0070016,GO:0090503,GO:1900153,GO:2000036	negative regulation of transcription by RNA polymerase II|nuclear-transcribed mRNA poly(A) tail shortening|P-body|RNA binding|extracellular space|nucleus|peroxisomal membrane|cytosol|DNA damage response, signal transduction by p53 class mediator resulting in cell cycle arrest|multicellular organism development|positive regulation of cytoplasmic mRNA processing body assembly|membrane|negative regu…	ko03018	RNA degradation
	1.37377e-34	0.127659	0.259	0.403	2.29749e-30	2	0.643	Gal	LOW QUALITY PROTEIN: CAD protein [Bombyx mori]	--	GO:0000050,GO:0004070,GO:0004087,GO:0004088,GO:0004151,GO:0005524,GO:0005737,GO:0006207,GO:0006228,GO:0006526,GO:0006541,GO:0007595,GO:0019240,GO:0033574,GO:0044205,GO:0046872,GO:0051414,GO:0070406,GO:0070409	urea cycle|aspartate carbamoyltransferase activity|carbamoyl-phosphate synthase (ammonia) activity|carbamoyl-phosphate synthase (glutamine-hydrolyzing) activity|dihydroorotase activity|ATP binding|cytoplasm|'de novo' pyrimidine nucleobase biosynthetic process|UTP biosynthetic process|arginine biosynthetic process|glutamine metabolic process|lactation|citrulline biosynthetic process|response to te…	ko00240,ko00250	Pyrimidine metabolism|Alanine, aspartate and glutamate metabolism
	1.30777e-33	0.159058	0.231	0.364	2.18711e-29	2	0.635	LOC119629027	vigilin [Bombyx mandarina]	ENSP00000389536	GO:0003723,GO:0005634,GO:0005829,GO:0005886,GO:0006869,GO:0008203,GO:0008289,GO:0034364,GO:0034384,GO:0045296	RNA binding|nucleus|cytosol|plasma membrane|lipid transport|cholesterol metabolic process|lipid binding|high-density lipoprotein particle|high-density lipoprotein particle clearance|cadherin binding	--	--
	2.66222e-32	0.161719	0.225	0.353	4.4523e-28	2	0.637	LOC101736219	C-terminal-binding protein isoform X1 [Bombyx mori]	F49E10.5a	GO:0000122,GO:0003713,GO:0003714,GO:0005634,GO:0006357,GO:0008134,GO:0016360,GO:0016616,GO:0022416,GO:0031010,GO:0035220,GO:0042802,GO:0042803,GO:0043044,GO:0045892,GO:0045944,GO:0051287,GO:0070491,GO:0090090,GO:0090263	negative regulation of transcription by RNA polymerase II|transcription coactivator activity|transcription corepressor activity|nucleus|regulation of transcription by RNA polymerase II|transcription factor binding|sensory organ precursor cell fate determination|oxidoreductase activity, acting on the CH-OH group of donors, NAD or NADP as acceptor|chaeta development|ISWI-type complex|wing disc deve…	ko04310,ko04330,ko05200,ko05220	Wnt signaling pathway|Notch signaling pathway|Pathways in cancer|Chronic myeloid leukemia
	2.73619e-32	0.145593	0.256	0.397	4.57601e-28	2	0.645	LOC100862754	parp, partial [Bombyx mori]	ENSP00000355759	GO:0003677,GO:0003950,GO:0005634,GO:0006471,GO:0008270,GO:0051287	DNA binding|NAD+ ADP-ribosyltransferase activity|nucleus|protein ADP-ribosylation|zinc ion binding|NAD binding	ko03410,ko04064,ko04210,ko04212,ko04214,ko04217	Base excision repair|NF-kappa B signaling pathway|Apoptosis|Longevity regulating pathway - worm|Apoptosis - fly|Necroptosis
	1.50375e-30	0.219229	0.198	0.311	2.51487e-26	2	0.637	LOC101741061	protein-methionine sulfoxide oxidase mical3a isoform X1 [Bombyx mori]	--	--	--	--	--
	5.3534e-30	0.101584	0.312	0.476	8.95303e-26	2	0.655	eIF3-S9	eukaryotic translation initiation factor 3 subunit B [Bombyx mandarina]	--	GO:0001732,GO:0003743,GO:0005852,GO:0006446,GO:0016282,GO:0031369,GO:0033290	formation of cytoplasmic translation initiation complex|translation initiation factor activity|eukaryotic translation initiation factor 3 complex|regulation of translational initiation|eukaryotic 43S preinitiation complex|translation initiation factor binding|eukaryotic 48S preinitiation complex	ko03013	RNA transport
	2.21542e-29	0.211766	0.185	0.29	3.70506e-25	2	0.638	LOC101736734	ras-related protein Rac1 [Bombyx mori]	--	--	--	ko04010,ko04013,ko04014,ko04015,ko04024,ko04062,ko04071,ko04145,ko04151,ko04310,ko04360,ko04361,ko04370,ko04380,ko04510,ko04520,ko04530,ko04620,ko04650,ko04662,ko04664,ko04666,ko04670,ko04722,ko04810,ko04932,ko04933,ko04972,ko05014,ko05100,ko05120,ko05130,ko05131,ko05132,ko05135,ko05163,ko05167,ko05169,ko05170,ko05200,ko05203,ko05205,ko05210,ko05211,ko05212,ko05231,ko05416,ko05418	MAPK signaling pathway|MAPK signaling pathway - fly|Ras signaling pathway|Rap1 signaling pathway|cAMP signaling pathway|Chemokine signaling pathway|Sphingolipid signaling pathway|Phagosome|PI3K-Akt signaling pathway|Wnt signaling pathway|Axon guidance|Axon regeneration|VEGF signaling pathway|Osteoclast differentiation|Focal adhesion|Adherens junction|Tight junction|Toll-like receptor signaling pa…
	9.26089e-29	0.226912	0.216	0.336	1.54879e-24	2	0.643	ae48	alpha-esterase 47 isoform l [Bombyx mori]	--	GO:0004453	juvenile-hormone esterase activity	--	--
	1.16319e-27	0.185001	0.182	0.281	1.94532e-23	2	0.648	LOC101744798	chromatin-remodeling complex ATPase chain Iswi isoform X1 [Bombyx mandarina]	ENSCPOP00000012245	GO:0000166,GO:0003677,GO:0003678,GO:0005524,GO:0005634,GO:0005667,GO:0005700,GO:0006325,GO:0006333,GO:0006334,GO:0006338,GO:0006351,GO:0006355,GO:0006357,GO:0007283,GO:0008094,GO:0008134,GO:0008623,GO:0016584,GO:0016589,GO:0016590,GO:0031010,GO:0031213,GO:0031491,GO:0035041,GO:0035063,GO:0035076,GO:0035092,GO:0042752,GO:0042766,GO:0043044,GO:0045892,GO:0045893,GO:0045944,GO:0070615	nucleotide binding|DNA binding|DNA helicase activity|ATP binding|nucleus|transcription factor complex|polytene chromosome|chromatin organization|chromatin assembly or disassembly|nucleosome assembly|chromatin remodeling|transcription, DNA-templated|regulation of transcription, DNA-templated|regulation of transcription by RNA polymerase II|spermatogenesis|DNA-dependent ATPase activity|transcriptio…	--	--
	6.39332e-27	0.0929073	0.393	0.571	1.06922e-22	2	0.688	LOC101736421	protein split ends isoform X1 [Bombyx mandarina]	--	GO:0003723,GO:0005634,GO:0006351,GO:0006355,GO:0007173,GO:0007379,GO:0007400,GO:0007403,GO:0007411,GO:0007422,GO:0008586,GO:0035222,GO:0035321,GO:0048106,GO:0048749,GO:0050832,GO:0090263	RNA binding|nucleus|transcription, DNA-templated|regulation of transcription, DNA-templated|epidermal growth factor receptor signaling pathway|segment specification|neuroblast fate determination|glial cell fate determination|axon guidance|peripheral nervous system development|imaginal disc-derived wing vein morphogenesis|wing disc pattern formation|maintenance of imaginal disc-derived wing hair o…	--	--
	4.97888e-26	0.166286	0.293	0.441	8.32668e-22	2	0.664	LOC101743216	claspin [Bombyx mandarina]	--	GO:0000287,GO:0005634,GO:0005737,GO:0019284,GO:0019509,GO:0043715,GO:0043716,GO:0043874	magnesium ion binding|nucleus|cytoplasm|L-methionine salvage from S-adenosylmethionine|L-methionine salvage from methylthioadenosine|2,3-diketo-5-methylthiopentyl-1-phosphate enolase activity|2-hydroxy-3-keto-5-methylthiopentenyl-1-phosphate phosphatase activity|acireductone synthase activity	--	--
	5.19187e-26	0.222224	0.194	0.297	8.68289e-22	2	0.653	LOC733012	heterotrimeric guanine nucleotide-binding protein beta subunit isoform X1 [Bombyx mori]	Y41C4A.11	GO:0007165	signal transduction	ko04014,ko04062,ko04151,ko04371,ko04713,ko04723,ko04724,ko04725,ko04726,ko04727,ko04728,ko04740,ko04744,ko04926,ko05032,ko05034,ko05163,ko05167,ko05170,ko05200	Ras signaling pathway|Chemokine signaling pathway|PI3K-Akt signaling pathway|Apelin signaling pathway|Circadian entrainment|Retrograde endocannabinoid signaling|Glutamatergic synapse|Cholinergic synapse|Serotonergic synapse|GABAergic synapse|Dopaminergic synapse|Olfactory transduction|Phototransduction|Relaxin signaling pathway|Morphine addiction|Alcoholism|Human cytomegalovirus infection|Kaposi …
	1.23105e-25	0.203992	0.184	0.281	2.05882e-21	2	0.655	LOC101744771	uncharacterized protein LOC101744771 isoform X1 [Bombyx mori]	--	--	--	--	--
	3.90656e-25	0.153334	0.281	0.419	6.53333e-21	2	0.671	LOC101745188	pre-mRNA-processing-splicing factor 8 [Bombyx mandarina]	--	GO:0000244,GO:0000375,GO:0000386,GO:0000398,GO:0003723,GO:0005634,GO:0005654,GO:0005682,GO:0006397,GO:0008380,GO:0016020,GO:0016607,GO:0017070,GO:0030619,GO:0030620,GO:0030623,GO:0046540,GO:0070530,GO:0071005,GO:0071007,GO:0071013,GO:0071222,GO:0071356,GO:0097157	spliceosomal tri-snRNP complex assembly|RNA splicing, via transesterification reactions|second spliceosomal transesterification activity|mRNA splicing, via spliceosome|RNA binding|nucleus|nucleoplasm|U5 snRNP|mRNA processing|RNA splicing|membrane|nuclear speck|U6 snRNA binding|U1 snRNA binding|U2 snRNA binding|U5 snRNA binding|U4/U6 x U5 tri-snRNP complex|K63-linked polyubiquitin modification-dep…	ko03040	Spliceosome
	1.28224e-24	0.182328	0.198	0.3	2.14442e-20	2	0.66	Hrp28	heterogeneous nuclear ribonucleoprotein 27C-like isoform X4 [Bombyx mandarina]	ENSRNOP00000066107	GO:0003697,GO:0003723,GO:0003729,GO:0003730,GO:0005634,GO:0005654,GO:0005737,GO:0007283,GO:0007319,GO:0007411,GO:0008266,GO:0032991,GO:0034046,GO:0043186,GO:0045451,GO:0045727,GO:0048024,GO:0048026,GO:0048027,GO:1903688,GO:1990904	single-stranded DNA binding|RNA binding|mRNA binding|mRNA 3'-UTR binding|nucleus|nucleoplasm|cytoplasm|spermatogenesis|negative regulation of oskar mRNA translation|axon guidance|poly(U) RNA binding|protein-containing complex|poly(G) binding|P granule|pole plasm oskar mRNA localization|positive regulation of translation|regulation of mRNA splicing, via spliceosome|positive regulation of mRNA spli…	ko03015	mRNA surveillance pathway
	5.74606e-24	0.202638	0.171	0.261	9.6097e-20	2	0.655	LOC101737820	hypothetical protein evm-009908 [Chilo suppressalis]	ENSTRUP00000040968	GO:0000159,GO:0000775,GO:0000922,GO:0004721,GO:0004722,GO:0005634,GO:0005737,GO:0005829,GO:0006470,GO:0008022,GO:0008637,GO:0010288,GO:0010468,GO:0034976,GO:0042542,GO:0043161,GO:0046580,GO:0046677,GO:0046872,GO:1904528	protein phosphatase type 2A complex|chromosome, centromeric region|spindle pole|phosphoprotein phosphatase activity|protein serine/threonine phosphatase activity|nucleus|cytoplasm|cytosol|protein dephosphorylation|protein C-terminus binding|apoptotic mitochondrial changes|response to lead ion|regulation of gene expression|response to endoplasmic reticulum stress|response to hydrogen peroxide|prot…	ko03015,ko04013,ko04071,ko04114,ko04136,ko04140,ko04151,ko04152,ko04261,ko04350,ko04390,ko04391,ko04530,ko04728,ko04730,ko05142,ko05160,ko05165	mRNA surveillance pathway|MAPK signaling pathway - fly|Sphingolipid signaling pathway|Oocyte meiosis|Autophagy - other|Autophagy - animal|PI3K-Akt signaling pathway|AMPK signaling pathway|Adrenergic signaling in cardiomyocytes|TGF-beta signaling pathway|Hippo signaling pathway|Hippo signaling pathway - fly|Tight junction|Dopaminergic synapse|Long-term depression|Chagas disease (American trypanoso…
	1.19036e-22	0.203798	0.278	0.415	1.99076e-18	2	0.67	LOC105841250	protein PRRC2B-like isoform X1 [Bombyx mandarina]	--	--	--	--	--
	8.41841e-22	0.308871	0.534	0.57	1.4079e-17	2	0.937	LOC692894	LOW QUALITY PROTEIN: notch-like protein isoform X1 [Bombyx mori]	--	GO:0004930,GO:0005509,GO:0005622,GO:0005887,GO:0006954,GO:0007155,GO:0007166,GO:0007189,GO:0016477,GO:0031256,GO:0032587,GO:0035374,GO:0071621	G protein-coupled receptor activity|calcium ion binding|intracellular|integral component of plasma membrane|inflammatory response|cell adhesion|cell surface receptor signaling pathway|adenylate cyclase-activating G protein-coupled receptor signaling pathway|cell migration|leading edge membrane|ruffle membrane|chondroitin sulfate binding|granulocyte chemotaxis	--	--
	6.31251e-20	0.05272	0.428	0.614	1.0557e-15	2	0.697	LOC101737962	protein piccolo [Bombyx mori]	ENSMPUP00000000115	GO:0004722,GO:0005634,GO:0005730,GO:0005739,GO:0006469,GO:0032991,GO:0035690,GO:0035970,GO:0046872,GO:0051496	protein serine/threonine phosphatase activity|nucleus|nucleolus|mitochondrion|negative regulation of protein kinase activity|protein-containing complex|cellular response to drug|peptidyl-threonine dephosphorylation|metal ion binding|positive regulation of stress fiber assembly	--	--
	6.45155e-20	0.243741	0.194	0.285	1.07896e-15	2	0.681	LOC101739040	casein kinase I isoform X1 [Manduca sexta]	--	GO:0000287,GO:0004674,GO:0005524,GO:0005737,GO:0005886,GO:0006468,GO:0006897,GO:0016055,GO:0018105,GO:0018107,GO:0042277,GO:0046777,GO:0051219,GO:0090263	magnesium ion binding|protein serine/threonine kinase activity|ATP binding|cytoplasm|plasma membrane|protein phosphorylation|endocytosis|Wnt signaling pathway|peptidyl-serine phosphorylation|peptidyl-threonine phosphorylation|peptide binding|protein autophosphorylation|phosphoprotein binding|positive regulation of canonical Wnt signaling pathway	ko04340,ko04341	Hedgehog signaling pathway|Hedgehog signaling pathway - fly
	3.0804e-18	0.232043	0.214	0.309	5.15166e-14	2	0.693	TOP2	DNA topoisomerase 2 isoform X1 [Bombyx mandarina]	--	GO:0003677,GO:0003918,GO:0005524,GO:0005634,GO:0006265,GO:0046872	DNA binding|DNA topoisomerase type II (ATP-hydrolyzing) activity|ATP binding|nucleus|DNA topological change|metal ion binding	ko01524	Platinum drug resistance
	1.34475e-17	0.199397	0.215	0.307	2.24897e-13	2	0.7	LOC101741252	transcriptional enhancer factor TEF-1 isoform X2 [Bombyx mandarina]	ENSTNIP00000000328	GO:0000981,GO:0000982,GO:0000987,GO:0001085,GO:0001134,GO:0001223,GO:0003677,GO:0003700,GO:0005634,GO:0005654,GO:0005667,GO:0006367,GO:0035329,GO:0043565,GO:0044212,GO:0045893,GO:0045944,GO:0046982,GO:0065003,GO:0071148,GO:1902895	DNA-binding transcription factor activity, RNA polymerase II-specific|transcription factor activity, RNA polymerase II proximal promoter sequence-specific DNA binding|proximal promoter sequence-specific DNA binding|RNA polymerase II transcription factor binding|transcription regulator recruiting activity|transcription coactivator binding|DNA binding|DNA-binding transcription factor activity|nucle…	ko04390,ko04391,ko04392	Hippo signaling pathway|Hippo signaling pathway - fly|Hippo signaling pathway - multiple species
	2.84923e-17	0.225804	0.207	0.298	4.76505e-13	2	0.695	LOC101743927	brain tumor protein isoform X1 [Bombyx mori]	--	GO:0000209,GO:0003730,GO:0005737,GO:0005829,GO:0006417,GO:0007400,GO:0007402,GO:0007405,GO:0007406,GO:0007411,GO:0007419,GO:0007420,GO:0008270,GO:0008285,GO:0008356,GO:0008582,GO:0009303,GO:0010629,GO:0014016,GO:0014019,GO:0017148,GO:0030182,GO:0030371,GO:0035282,GO:0043025,GO:0043161,GO:0045179,GO:0045180,GO:0045182,GO:0048477,GO:0050767,GO:0055060,GO:0061630,GO:0099738,GO:1900242,GO:1902692	protein polyubiquitination|mRNA 3'-UTR binding|cytoplasm|cytosol|regulation of translation|neuroblast fate determination|ganglion mother cell fate determination|neuroblast proliferation|negative regulation of neuroblast proliferation|axon guidance|ventral cord development|brain development|zinc ion binding|negative regulation of cell proliferation|asymmetric cell division|regulation of synaptic g…	--	--
	2.54402e-15	0.258933	0.192	0.273	4.25462e-11	2	0.703	LOC101736315	U4/U6.U5 small nuclear ribonucleoprotein 27 kDa protein [Bombyx mori]	--	GO:0005634,GO:0006397,GO:0008380	nucleus|mRNA processing|RNA splicing	ko03040	Spliceosome
	1.26594e-12	0.257296	0.184	0.256	2.11716e-08	2	0.719	LOC101738393	dystrophin, isoforms A/C/F/G/H-like isoform X3 [Vanessa tameamea]	ENSTNIP00000021779	GO:0003779,GO:0005198,GO:0005737,GO:0005856,GO:0005938,GO:0007274,GO:0007474,GO:0008092,GO:0008270,GO:0008307,GO:0008586,GO:0016010,GO:0030010,GO:0042383,GO:0045202,GO:0046716,GO:0046928,GO:0048172,GO:0050699	actin binding|structural molecule activity|cytoplasm|cytoskeleton|cell cortex|neuromuscular synaptic transmission|imaginal disc-derived wing vein specification|cytoskeletal protein binding|zinc ion binding|structural constituent of muscle|imaginal disc-derived wing vein morphogenesis|dystrophin-associated glycoprotein complex|establishment of cell polarity|sarcolemma|synapse|muscle cell cellular …	--	--
	1.41905e-12	0.301919	0.18	0.251	2.37321e-08	2	0.717	LOC101739039	headcase protein [Bombyx mori]	--	GO:0002165,GO:0005737,GO:0007430,GO:0016246,GO:0030424,GO:0030425,GO:0035071,GO:0048471,GO:0048675,GO:0050768,GO:1904799	instar larval or pupal development|cytoplasm|terminal branching, open tracheal system|RNA interference|axon|dendrite|salivary gland cell autophagic cell death|perinuclear region of cytoplasm|axon extension|negative regulation of neurogenesis|regulation of neuron remodeling	--	--
	1.87838e-12	0.241425	0.266	0.369	3.14141e-08	2	0.721	LOC101742358	eukaryotic translation initiation factor 4 gamma 3 [Bombyx mori]	--	GO:0000339,GO:0003723,GO:0003729,GO:0003743,GO:0005829,GO:0006446,GO:0008135,GO:0016281	RNA cap binding|RNA binding|mRNA binding|translation initiation factor activity|cytosol|regulation of translational initiation|translation factor activity, RNA binding|eukaryotic translation initiation factor 4F complex	ko03013,ko05416	RNA transport|Viral myocarditis
	1.37052e-10	0.221345	0.302	0.412	2.29207e-06	2	0.733	LOC101738399	uncharacterized protein LOC101738399 isoform X1 [Bombyx mori]	--	--	--	--	--
	3.92005e-10	0.310407	0.284	0.392	6.55589e-06	2	0.724	LOC101740817	uncharacterized protein LOC115447148 isoform X1 [Manduca sexta]	--	GO:0000212,GO:0005198,GO:0005737,GO:0005856,GO:0005886,GO:0007098,GO:0007282,GO:0007294,GO:0007411,GO:0007527,GO:0008302,GO:0014069,GO:0016328,GO:0030507,GO:0030723,GO:0030724,GO:0035183,GO:0044853,GO:0045169,GO:0045170,GO:0045172,GO:0045214,GO:0045478,GO:0048134,GO:0048135,GO:0048477,GO:0051015,GO:0051016,GO:0051017,GO:0061572,GO:0072499,GO:0098793,GO:0098794	meiotic spindle organization|structural molecule activity|cytoplasm|cytoskeleton|plasma membrane|centrosome cycle|cystoblast division|germarium-derived oocyte fate determination|axon guidance|adult somatic muscle development|female germline ring canal formation, actin assembly|postsynaptic density|lateral plasma membrane|spectrin binding|ovarian fusome organization|testicular fusome organization|…	--	--
	4.01213e-10	0.291645	0.257	0.352	6.70989e-06	2	0.73	LOC101740338	proline-rich extensin-like protein EPR1 isoform X1 [Bombyx mandarina]	--	GO:0002039,GO:0004197,GO:0004843,GO:0005634,GO:0005737,GO:0005769,GO:0006281,GO:0006511,GO:0006914,GO:0006974,GO:0010506,GO:0016579,GO:0030330,GO:0036459,GO:0043124,GO:0044325,GO:0071347	p53 binding|cysteine-type endopeptidase activity|thiol-dependent ubiquitin-specific protease activity|nucleus|cytoplasm|early endosome|DNA repair|ubiquitin-dependent protein catabolic process|autophagy|cellular response to DNA damage stimulus|regulation of autophagy|protein deubiquitination|DNA damage response, signal transduction by p53 class mediator|thiol-dependent ubiquitinyl hydrolase activi…	--	--
	5.4338e-10	0.0376423	0.513	0.679	9.08749e-06	2	0.756	Oaz	ornithine decarboxylase antizyme [Bombyx mori]	--	GO:0008073	ornithine decarboxylase inhibitor activity	--	--
	2.615e-09	0.24699	0.259	0.351	4.37332e-05	2	0.738	LOC101736967	LOW QUALITY PROTEIN: extracellular sulfatase SULF-1 homolog [Bombyx mori]	--	GO:0005539,GO:0005615,GO:0005783,GO:0005795,GO:0008045,GO:0008449,GO:0009986,GO:0015015,GO:0016201,GO:0030202,GO:0042059,GO:0045879,GO:0045880,GO:0046872,GO:0048190,GO:0090090	glycosaminoglycan binding|extracellular space|endoplasmic reticulum|Golgi stack|motor neuron axon guidance|N-acetylglucosamine-6-sulfatase activity|cell surface|heparan sulfate proteoglycan biosynthetic process, enzymatic modification|synaptic target inhibition|heparin metabolic process|negative regulation of epidermal growth factor receptor signaling pathway|negative regulation of smoothened sig…	--	--
	3.81857e-09	0.318441	0.213	0.287	6.38618e-05	2	0.742	LOC101736643	myosin heavy chain, non-muscle isoform X1 [Bombyx mandarina]	--	GO:0000281,GO:0001736,GO:0003774,GO:0003779,GO:0005516,GO:0005524,GO:0005826,GO:0005829,GO:0005856,GO:0005929,GO:0005938,GO:0006936,GO:0007297,GO:0007298,GO:0007391,GO:0007395,GO:0007435,GO:0007443,GO:0007455,GO:0007496,GO:0008258,GO:0016318,GO:0016459,GO:0016460,GO:0016461,GO:0030018,GO:0030239,GO:0031036,GO:0031252,GO:0032027,GO:0032154,GO:0032507,GO:0035017,GO:0035159,GO:0035277,GO:0035317,GO:…	mitotic cytokinesis|establishment of planar polarity|motor activity|actin binding|calmodulin binding|ATP binding|actomyosin contractile ring|cytosol|cytoskeleton|cilium|cell cortex|muscle contraction|ovarian follicle cell migration|border follicle cell migration|dorsal closure|dorsal closure, spreading of leading edge cells|salivary gland morphogenesis|Malpighian tubule morphogenesis|eye-antennal…	ko04530,ko05130,ko05132	Tight junction|Pathogenic Escherichia coli infection|Salmonella infection
	2.52548e-08	0.446932	0.355	0.393	0.000422361	2	0.903	LOC101743966	calsyntenin-1 [Bombyx mori]	--	GO:0005509,GO:0005576,GO:0005887,GO:0007156,GO:0009986,GO:0016339,GO:0044331,GO:0045211,GO:0050806,GO:0051965	calcium ion binding|extracellular region|integral component of plasma membrane|homophilic cell adhesion via plasma membrane adhesion molecules|cell surface|calcium-dependent cell-cell adhesion via plasma membrane cell adhesion molecules|cell-cell adhesion mediated by cadherin|postsynaptic membrane|positive regulation of synaptic transmission|positive regulation of synapse assembly	--	--
	2.8201e-07	0.702661	0.267	0.287	0.00471634	2	0.93	LOC101742298	LOW QUALITY PROTEIN: protein 4.1 homolog [Bombyx mori]	--	--	--	--	--
	3.49529e-07	0.15101	0.289	0.372	0.00584553	2	0.777	LOC778502	eukaryotic initiation factor 5C [Bombyx mori]	--	GO:0005737,GO:0007616,GO:0016199,GO:0017148,GO:0030175,GO:0030424,GO:0030707,GO:0031369,GO:0043022,GO:0043024,GO:0043025,GO:0044295,GO:0048149,GO:0048477,GO:0051491	cytoplasm|long-term memory|axon midline choice point recognition|negative regulation of translation|filopodium|axon|ovarian follicle cell development|translation initiation factor binding|ribosome binding|ribosomal small subunit binding|neuronal cell body|axonal growth cone|behavioral response to ethanol|oogenesis|positive regulation of filopodium assembly	--	--
	1.86123e-06	0.191652	0.235	0.301	0.0311272	2	0.781	LOC101743328	zinc finger protein 774 isoform X1 [Bombyx mori]	FBpp0303109	--	--	--	--
	5.58918e-06	0.209712	0.241	0.307	0.0934734	2	0.785	LOC692907	stathmin isoform X1 [Bombyx mori]	--	--	--	--	--
	8.09701e-06	0.284887	0.209	0.268	0.135414	2	0.78	GSTs2	glutathione S-transferase sigma 2 [Bombyx mori]	--	GO:0004364	glutathione transferase activity	ko00480,ko00590,ko00980,ko00982,ko05204	Glutathione metabolism|Arachidonic acid metabolism|Metabolism of xenobiotics by cytochrome P450|Drug metabolism - cytochrome P450|Chemical carcinogenesis
	1.6083e-05	0.390747	0.441	0.512	0.268972	2	0.861	LOC101743552	uncharacterized protein LOC101743552 [Bombyx mori]	ENSCPOP00000012245	GO:0000978,GO:0001501,GO:0001568,GO:0001701,GO:0001974,GO:0003007,GO:0003222,GO:0003226,GO:0004386,GO:0005524,GO:0005634,GO:0005654,GO:0005730,GO:0006338,GO:0006364,GO:0007417,GO:0007512,GO:0007605,GO:0007626,GO:0007628,GO:0008015,GO:0009617,GO:0010880,GO:0021545,GO:0021553,GO:0021772,GO:0030217,GO:0030540,GO:0035116,GO:0035904,GO:0035909,GO:0036302,GO:0040018,GO:0042048,GO:0042471,GO:0042472,GO:…	RNA polymerase II proximal promoter sequence-specific DNA binding|skeletal system development|blood vessel development|in utero embryonic development|blood vessel remodeling|heart morphogenesis|ventricular trabecula myocardium morphogenesis|right ventricular compact myocardium morphogenesis|helicase activity|ATP binding|nucleus|nucleoplasm|nucleolus|chromatin remodeling|rRNA processing|central ne…	--	--
	0.00245145	0.363256	0.272	0.286	1	2	0.951	LOC101735390	hypothetical protein evm-010973 [Chilo suppressalis]	ENSECAP00000023063	GO:0000122,GO:0000978,GO:0001745,GO:0003677,GO:0003700,GO:0005634,GO:0006355,GO:0007472,GO:0007476,GO:0035265,GO:0048066,GO:0048100	negative regulation of transcription by RNA polymerase II|RNA polymerase II proximal promoter sequence-specific DNA binding|compound eye morphogenesis|DNA binding|DNA-binding transcription factor activity|nucleus|regulation of transcription, DNA-templated|wing disc morphogenesis|imaginal disc-derived wing morphogenesis|organ growth|developmental pigmentation|wing disc anterior/posterior pattern f…	ko04013	MAPK signaling pathway - fly
	0.00557014	0.0903367	0.511	0.657	1	2	0.778	LOC101736883	protein DEK-like isoform X3 [Bombyx mandarina]	--	GO:0003677,GO:0005634,GO:0006325,GO:0042393,GO:0043292,GO:2000779,GO:2001032	DNA binding|nucleus|chromatin organization|histone binding|contractile fiber|regulation of double-strand break repair|regulation of double-strand break repair via nonhomologous end joining	--	--
	0	2.77175	0.965	0.472	0	3	2.044	Hsp70	heat shock protein 70 [Bombyx mori]	--	GO:0005524,GO:0005737,GO:0005739,GO:0005829,GO:0006457,GO:0006986,GO:0008340,GO:0016887,GO:0031072,GO:0034605,GO:0034620,GO:0042026,GO:0042594,GO:0042623,GO:0044183,GO:0051082,GO:0051085,GO:0051787	ATP binding|cytoplasm|mitochondrion|cytosol|protein folding|response to unfolded protein|determination of adult lifespan|ATPase activity|heat shock protein binding|cellular response to heat|cellular response to unfolded protein|protein refolding|response to starvation|ATPase activity, coupled|protein binding involved in protein folding|unfolded protein binding|chaperone cofactor-dependent protein…	ko03040,ko04010,ko04141,ko04144,ko04213,ko04612,ko04915,ko05134,ko05145,ko05162	Spliceosome|MAPK signaling pathway|Protein processing in endoplasmic reticulum|Endocytosis|Longevity regulating pathway - multiple species|Antigen processing and presentation|Estrogen signaling pathway|Legionellosis|Toxoplasmosis|Measles
	0	2.04873	0.998	0.928	0	3	1.075	Hsp90	heat shock protein 83 [Bombyx mori]	--	GO:0005524,GO:0005737,GO:0006457,GO:0051082	ATP binding|cytoplasm|protein folding|unfolded protein binding	ko04141,ko04151,ko04217,ko04612,ko04621,ko04657,ko04659,ko04914,ko04915,ko05132,ko05200,ko05215,ko05418	Protein processing in endoplasmic reticulum|PI3K-Akt signaling pathway|Necroptosis|Antigen processing and presentation|NOD-like receptor signaling pathway|IL-17 signaling pathway|Th17 cell differentiation|Progesterone-mediated oocyte maturation|Estrogen signaling pathway|Salmonella infection|Pathways in cancer|Prostate cancer|Fluid shear stress and atherosclerosis
	0	2.11101	0.978	0.633	0	3	1.545	DnaJ-5	DnaJ-5 [Bombyx mori]	ENSCINP00000007593	GO:0005829,GO:0006457,GO:0008134,GO:0009408,GO:0042691,GO:0045746,GO:0050821,GO:0051082,GO:0051085,GO:0051087	cytosol|protein folding|transcription factor binding|response to heat|positive regulation of crystal cell differentiation|negative regulation of Notch signaling pathway|protein stabilization|unfolded protein binding|chaperone cofactor-dependent protein refolding|chaperone binding	--	--
	0	2.24342	0.981	0.632	0	3	1.552	LOC110386217	cytochrome P450, partial [Bombyx mori]	--	--	--	--	--
	0	2.6649	0.964	0.47	0	3	2.051	LOC101735832	heat shock protein 70 [Bombyx mori]	--	GO:0005524,GO:0005737,GO:0005739,GO:0005829,GO:0006457,GO:0006986,GO:0008340,GO:0016887,GO:0031072,GO:0034605,GO:0034620,GO:0042026,GO:0042594,GO:0042623,GO:0044183,GO:0051082,GO:0051085,GO:0051787	ATP binding|cytoplasm|mitochondrion|cytosol|protein folding|response to unfolded protein|determination of adult lifespan|ATPase activity|heat shock protein binding|cellular response to heat|cellular response to unfolded protein|protein refolding|response to starvation|ATPase activity, coupled|protein binding involved in protein folding|unfolded protein binding|chaperone cofactor-dependent protein…	ko03040,ko04010,ko04141,ko04144,ko04213,ko04612,ko04915,ko05134,ko05145,ko05162	Spliceosome|MAPK signaling pathway|Protein processing in endoplasmic reticulum|Endocytosis|Longevity regulating pathway - multiple species|Antigen processing and presentation|Estrogen signaling pathway|Legionellosis|Toxoplasmosis|Measles
	0	2.36736	0.964	0.519	0	3	1.857	Samui	BAG domain-containing protein Samui [Bombyx mandarina]	--	GO:0007275,GO:0030544,GO:0051087	multicellular organism development|Hsp70 protein binding|chaperone binding	--	--
	0	2.46601	0.978	0.626	0	3	1.562	Hsp20.1	heat shock protein hsp20.1 [Bombyx mori]	--	GO:0007275,GO:0009408,GO:0010998,GO:0030018,GO:0042026,GO:0045214,GO:0048471,GO:0051082,GO:0061077	multicellular organism development|response to heat|regulation of translational initiation by eIF2 alpha phosphorylation|Z disc|protein refolding|sarcomere organization|perinuclear region of cytoplasm|unfolded protein binding|chaperone-mediated protein folding	ko04141,ko04213	Protein processing in endoplasmic reticulum|Longevity regulating pathway - multiple species
	0	2.13654	0.966	0.511	0	3	1.89	Hsp19.9	heat shock protein hsp 19.9 [Bombyx mori]	--	GO:0007275,GO:0009408,GO:0010998,GO:0030018,GO:0042026,GO:0045214,GO:0048471,GO:0051082,GO:0061077	multicellular organism development|response to heat|regulation of translational initiation by eIF2 alpha phosphorylation|Z disc|protein refolding|sarcomere organization|perinuclear region of cytoplasm|unfolded protein binding|chaperone-mediated protein folding	ko04141,ko04213	Protein processing in endoplasmic reticulum|Longevity regulating pathway - multiple species
	0	2.78126	0.92	0.386	0	3	2.383	LOC101745500	heat shock protein 68-like isoform X3 [Bombyx mandarina]	--	GO:0005524,GO:0005737,GO:0005739,GO:0005829,GO:0006457,GO:0006986,GO:0008340,GO:0016887,GO:0031072,GO:0034605,GO:0034620,GO:0042026,GO:0042594,GO:0042623,GO:0044183,GO:0051082,GO:0051085,GO:0051787	ATP binding|cytoplasm|mitochondrion|cytosol|protein folding|response to unfolded protein|determination of adult lifespan|ATPase activity|heat shock protein binding|cellular response to heat|cellular response to unfolded protein|protein refolding|response to starvation|ATPase activity, coupled|protein binding involved in protein folding|unfolded protein binding|chaperone cofactor-dependent protein…	ko03040,ko04010,ko04141,ko04144,ko04213,ko04612,ko04915,ko05134,ko05145,ko05162	Spliceosome|MAPK signaling pathway|Protein processing in endoplasmic reticulum|Endocytosis|Longevity regulating pathway - multiple species|Antigen processing and presentation|Estrogen signaling pathway|Legionellosis|Toxoplasmosis|Measles
	0	2.37913	0.927	0.392	0	3	2.365	LOC733093	heat shock protein 68-like [Bombyx mandarina]	--	GO:0005524,GO:0005737,GO:0005739,GO:0005829,GO:0006457,GO:0006986,GO:0008340,GO:0016887,GO:0031072,GO:0034605,GO:0034620,GO:0042026,GO:0042594,GO:0042623,GO:0044183,GO:0051082,GO:0051085,GO:0051787	ATP binding|cytoplasm|mitochondrion|cytosol|protein folding|response to unfolded protein|determination of adult lifespan|ATPase activity|heat shock protein binding|cellular response to heat|cellular response to unfolded protein|protein refolding|response to starvation|ATPase activity, coupled|protein binding involved in protein folding|unfolded protein binding|chaperone cofactor-dependent protein…	ko03040,ko04010,ko04141,ko04144,ko04213,ko04612,ko04915,ko05134,ko05145,ko05162	Spliceosome|MAPK signaling pathway|Protein processing in endoplasmic reticulum|Endocytosis|Longevity regulating pathway - multiple species|Antigen processing and presentation|Estrogen signaling pathway|Legionellosis|Toxoplasmosis|Measles
	0	1.68897	0.95	0.559	0	3	1.699	Mod(mdg4)	uncharacterized protein LOC114239880 isoform X1 [Bombyx mandarina]	FBpp0072535	GO:0000785,GO:0001672,GO:0003677,GO:0003682,GO:0005634,GO:0005700,GO:0005704,GO:0006325,GO:0006915,GO:0007060,GO:0007141,GO:0008354,GO:0010032,GO:0031208,GO:0042803,GO:0046872,GO:0048477	chromatin|regulation of chromatin assembly or disassembly|DNA binding|chromatin binding|nucleus|polytene chromosome|polytene chromosome band|chromatin organization|apoptotic process|male meiosis chromosome segregation|male meiosis I|germ cell migration|meiotic chromosome condensation|POZ domain binding|protein homodimerization activity|metal ion binding|oogenesis	--	--
	0	1.9543	0.9	0.398	0	3	2.261	LOC101738514	uncharacterized protein LOC101738514 [Bombyx mori]	--	--	--	--	--
	0	2.32679	0.924	0.457	0	3	2.022	E(spl)mbeta	enhancer of split mbeta [Bombyx mori]	FBpp0084355	GO:0000122,GO:0000977,GO:0001078,GO:0001756,GO:0002052,GO:0003700,GO:0003714,GO:0005634,GO:0007219,GO:0008134,GO:0030154,GO:0043565,GO:0046983,GO:0048749,GO:0050767,GO:1902692,GO:1990837	negative regulation of transcription by RNA polymerase II|RNA polymerase II regulatory region sequence-specific DNA binding|proximal promoter DNA-binding transcription repressor activity, RNA polymerase II-specific|somitogenesis|positive regulation of neuroblast proliferation|DNA-binding transcription factor activity|transcription corepressor activity|nucleus|Notch signaling pathway|transcription…	--	--
	0	2.78737	0.815	0.315	0	3	2.587	LOC101741436	19.5 kDa heat shock protein [Bombyx mori]	--	--	--	ko04141,ko04213	Protein processing in endoplasmic reticulum|Longevity regulating pathway - multiple species
	0	1.51469	0.843	0.388	0	3	2.173	LOC101735495	B-cell receptor-associated protein 31 [Bombyx mori]	--	GO:0005789,GO:0006886,GO:0006915,GO:0016021,GO:0016192,GO:0033116	endoplasmic reticulum membrane|intracellular protein transport|apoptotic process|integral component of membrane|vesicle-mediated transport|endoplasmic reticulum-Golgi intermediate compartment membrane	ko04141,ko05165	Protein processing in endoplasmic reticulum|Human papillomavirus infection
	0	2.17938	0.813	0.325	0	3	2.502	Hsp23.7	heat shock protein hsp23.7 precursor [Bombyx mori]	--	GO:0007275,GO:0009408,GO:0010998,GO:0030018,GO:0042026,GO:0045214,GO:0048471,GO:0051082,GO:0061077	multicellular organism development|response to heat|regulation of translational initiation by eIF2 alpha phosphorylation|Z disc|protein refolding|sarcomere organization|perinuclear region of cytoplasm|unfolded protein binding|chaperone-mediated protein folding	ko04141,ko04213	Protein processing in endoplasmic reticulum|Longevity regulating pathway - multiple species
	0	2.15735	0.848	0.393	0	3	2.158	E(spl)malpha	enhancer of split malpha protein-like [Bombyx mandarina]	--	--	--	--	--
	0	2.81921	0.694	0.203	0	3	3.419	LOC101742822	alpha-crystallin B chain-like precursor [Bombyx mori]	--	GO:0007275,GO:0009408,GO:0010998,GO:0030018,GO:0042026,GO:0045214,GO:0048471,GO:0051082,GO:0061077	multicellular organism development|response to heat|regulation of translational initiation by eIF2 alpha phosphorylation|Z disc|protein refolding|sarcomere organization|perinuclear region of cytoplasm|unfolded protein binding|chaperone-mediated protein folding	--	--
	0	0.860437	0.997	0.921	0	3	1.083	Hsc70-4	heat shock cognate protein [Bombyx mori]	--	GO:0005524,GO:0005634	ATP binding|nucleus	ko03040,ko04010,ko04141,ko04144,ko04213,ko04612,ko04915,ko05134,ko05145,ko05162	Spliceosome|MAPK signaling pathway|Protein processing in endoplasmic reticulum|Endocytosis|Longevity regulating pathway - multiple species|Antigen processing and presentation|Estrogen signaling pathway|Legionellosis|Toxoplasmosis|Measles
	0	1.71123	0.751	0.312	0	3	2.407	LOC101736835	transcription factor jun-D [Bombyx mandarina]	ENSGMOP00000021128	GO:0000122,GO:0000165,GO:0000790,GO:0000978,GO:0000981,GO:0001736,GO:0003713,GO:0005634,GO:0005654,GO:0005667,GO:0005829,GO:0007254,GO:0007391,GO:0007464,GO:0008134,GO:0008348,GO:0009314,GO:0009612,GO:0010033,GO:0010259,GO:0032496,GO:0032870,GO:0034097,GO:0042060,GO:0042493,GO:0045597,GO:0045823,GO:0045944,GO:0046529,GO:0046843,GO:0046844,GO:0046982,GO:0051124,GO:0051591,GO:0051726	negative regulation of transcription by RNA polymerase II|MAPK cascade|nuclear chromatin|RNA polymerase II proximal promoter sequence-specific DNA binding|DNA-binding transcription factor activity, RNA polymerase II-specific|establishment of planar polarity|transcription coactivator activity|nucleus|nucleoplasm|transcription factor complex|cytosol|JNK cascade|dorsal closure|R3/R4 cell fate commit…	ko01522,ko04010,ko04012,ko04013,ko04024,ko04137,ko04210,ko04214,ko04310,ko04380,ko04510,ko04530,ko04620,ko04621,ko04624,ko04625,ko04657,ko04658,ko04659,ko04660,ko04662,ko04668,ko04722,ko04912,ko04915,ko04921,ko04926,ko04932,ko04933,ko05030,ko05031,ko05120,ko05130,ko05131,ko05132,ko05133,ko05135,ko05140,ko05142,ko05161,ko05162,ko05166,ko05167,ko05169,ko05170,ko05200,ko05203,ko05210,ko05211,ko05224…	Endocrine resistance|MAPK signaling pathway|ErbB signaling pathway|MAPK signaling pathway - fly|cAMP signaling pathway|Mitophagy - animal|Apoptosis|Apoptosis - fly|Wnt signaling pathway|Osteoclast differentiation|Focal adhesion|Tight junction|Toll-like receptor signaling pathway|NOD-like receptor signaling pathway|Toll and Imd signaling pathway|C-type lectin receptor signaling pathway|IL-17 signa…
	0	1.29322	0.803	0.395	0	3	2.033	LOC692640	PIN2/TRF1-interacting protein isoform X1 [Bombyx mori]	ENSAMEP00000016946	GO:0000228,GO:0000776,GO:0000777,GO:0000781,GO:0000784,GO:0005730,GO:0005819,GO:0007004,GO:0007080,GO:0008285,GO:0010521,GO:0010972,GO:0031397,GO:0031647,GO:0032211,GO:0044877,GO:0051972,GO:0051974,GO:0070034,GO:0070198,GO:1902570,GO:1904357,GO:1904744,GO:1904751	nuclear chromosome|kinetochore|condensed chromosome kinetochore|chromosome, telomeric region|nuclear chromosome, telomeric region|nucleolus|spindle|telomere maintenance via telomerase|mitotic metaphase plate congression|negative regulation of cell proliferation|telomerase inhibitor activity|negative regulation of G2/M transition of mitotic cell cycle|negative regulation of protein ubiquitination|…	--	--
	0	1.59067	0.741	0.331	0	3	2.239	LOC101737970	mid1-interacting protein 1A [Bombyx mori]	--	--	--	--	--
	0	1.19716	0.843	0.467	0	3	1.805	CHD1	chromodomain-helicase-DNA-binding protein 1 isoform X1 [Bombyx mandarina]	ENSCPOP00000012245	GO:0003677,GO:0004386,GO:0005524,GO:0005634,GO:0005694,GO:0006325	DNA binding|helicase activity|ATP binding|nucleus|chromosome|chromatin organization	--	--
	0	1.57084	0.724	0.294	0	3	2.463	LOC101743155	transcription factor kayak isoform X3 [Bombyx mandarina]	ENSXETP00000044523	GO:0003677,GO:0003700,GO:0005634,GO:0006357,GO:0009792	DNA binding|DNA-binding transcription factor activity|nucleus|regulation of transcription by RNA polymerase II|embryo development ending in birth or egg hatching	ko04013,ko04214,ko04361,ko04624	MAPK signaling pathway - fly|Apoptosis - fly|Axon regeneration|Toll and Imd signaling pathway
	0	1.45776	0.675	0.261	0	3	2.586	LOC101741347	transcription initiation factor TFIID subunit 7 [Bombyx mori]	--	GO:0003700,GO:0003713,GO:0005634,GO:0005669,GO:0006355,GO:0006357,GO:0006367,GO:0008134,GO:0035035,GO:0044212,GO:0051123	DNA-binding transcription factor activity|transcription coactivator activity|nucleus|transcription factor TFIID complex|regulation of transcription, DNA-templated|regulation of transcription by RNA polymerase II|transcription initiation from RNA polymerase II promoter|transcription factor binding|histone acetyltransferase binding|transcription regulatory region DNA binding|RNA polymerase II prein…	ko03022	Basal transcription factors
	0	1.25057	0.734	0.326	0	3	2.252	LOC101736720	PREDICTED: RNA-directed DNA polymerase from mobile element jockey-like isoform X1 [Papilio machaon]	--	GO:0002946,GO:0016428	tRNA C5-cytosine methylation|tRNA (cytosine-5-)-methyltransferase activity	--	--
	0	0.612397	0.879	0.513	0	3	1.713	LOC692894	LOW QUALITY PROTEIN: notch-like protein isoform X1 [Bombyx mori]	--	GO:0004930,GO:0005509,GO:0005622,GO:0005887,GO:0006954,GO:0007155,GO:0007166,GO:0007189,GO:0016477,GO:0031256,GO:0032587,GO:0035374,GO:0071621	G protein-coupled receptor activity|calcium ion binding|intracellular|integral component of plasma membrane|inflammatory response|cell adhesion|cell surface receptor signaling pathway|adenylate cyclase-activating G protein-coupled receptor signaling pathway|cell migration|leading edge membrane|ruffle membrane|chondroitin sulfate binding|granulocyte chemotaxis	--	--
	0	1.05419	0.761	0.37	0	3	2.057	LOC693109	ras-related protein 2 [Bombyx mori]	--	--	--	ko04530	Tight junction
	0	1.0332	0.81	0.473	0	3	1.712	LOC101741707	60 kDa heat shock protein, mitochondrial [Bombyx mori]	--	GO:0005524,GO:0005739,GO:0005743,GO:0005759,GO:0005829,GO:0006458,GO:0006626,GO:0007005,GO:0008637,GO:0034605,GO:0042026,GO:0045041,GO:0051082	ATP binding|mitochondrion|mitochondrial inner membrane|mitochondrial matrix|cytosol|'de novo' protein folding|protein targeting to mitochondrion|mitochondrion organization|apoptotic mitochondrial changes|cellular response to heat|protein refolding|protein import into mitochondrial intermembrane space|unfolded protein binding	ko03018,ko04212,ko04940,ko05134,ko05152	RNA degradation|Longevity regulating pathway - worm|Type I diabetes mellitus|Legionellosis|Tuberculosis
	0	1.23913	0.671	0.291	0	3	2.306	LOC100101209	double-stranded RNA-specific editase 1 isoform X2 [Bombyx mori]	--	GO:0003723,GO:0003725,GO:0003726,GO:0005634,GO:0005654,GO:0005730,GO:0005737,GO:0006382,GO:0006396,GO:0006397,GO:0007420,GO:0008251,GO:0008285,GO:0016553,GO:0016556,GO:0030336,GO:0042803,GO:0044387,GO:0045070,GO:0046872,GO:0050685,GO:0051726	RNA binding|double-stranded RNA binding|double-stranded RNA adenosine deaminase activity|nucleus|nucleoplasm|nucleolus|cytoplasm|adenosine to inosine editing|RNA processing|mRNA processing|brain development|tRNA-specific adenosine deaminase activity|negative regulation of cell proliferation|base conversion or substitution editing|mRNA modification|negative regulation of cell migration|protein hom…	--	--
	0	1.27316	0.649	0.281	0	3	2.31	CDK12	cyclin dependent kinase 12 isoform X1 [Bombyx mori]	--	GO:0000228,GO:0000307,GO:0000790,GO:0004693,GO:0005524,GO:0005634,GO:0005694,GO:0005700,GO:0005703,GO:0006368,GO:0006468,GO:0008024,GO:0008134,GO:0008353,GO:0019908,GO:0030332,GO:0032968,GO:0044212,GO:0045944,GO:0070816	nuclear chromosome|cyclin-dependent protein kinase holoenzyme complex|nuclear chromatin|cyclin-dependent protein serine/threonine kinase activity|ATP binding|nucleus|chromosome|polytene chromosome|polytene chromosome puff|transcription elongation from RNA polymerase II promoter|protein phosphorylation|cyclin/CDK positive transcription elongation factor complex|transcription factor binding|RNA pol…	--	--
	0	1.08713	0.719	0.352	0	3	2.043	LOC101739878	protein SPT2 homolog [Bombyx mori]	--	GO:0003677,GO:0005730,GO:0006334,GO:0006355,GO:0010847,GO:0042393,GO:0043486	DNA binding|nucleolus|nucleosome assembly|regulation of transcription, DNA-templated|regulation of chromatin assembly|histone binding|histone exchange	--	--
	0	1.37645	0.706	0.348	0	3	2.029	LOC101739441	protein charybde [Bombyx mori]	--	GO:0005737,GO:0006915,GO:0006979,GO:0008258,GO:0009968,GO:0032006,GO:0045926	cytoplasm|apoptotic process|response to oxidative stress|head involution|negative regulation of signal transduction|regulation of TOR signaling|negative regulation of growth	ko04140,ko04150,ko04151,ko05206	Autophagy - animal|mTOR signaling pathway|PI3K-Akt signaling pathway|MicroRNAs in cancer
	0	1.7916	0.63	0.25	0	3	2.52	LOC101741933	uncharacterized protein LOC114242385 [Bombyx mandarina]	--	--	--	--	--
	0	0.938203	0.772	0.423	0	3	1.825	HSP70	heat shock 70 kD protein cognate isoform X1 [Bombyx mori]	--	GO:0005524,GO:0005615,GO:0005634,GO:0005737,GO:0005783,GO:0005788,GO:0006986,GO:0012505,GO:0016020,GO:0016246,GO:0016887,GO:0030431,GO:0030433,GO:0030968,GO:0031072,GO:0034605,GO:0034620,GO:0034663,GO:0034976,GO:0036335,GO:0042026,GO:0042623,GO:0044183,GO:0051082,GO:0051085,GO:0051787	ATP binding|extracellular space|nucleus|cytoplasm|endoplasmic reticulum|endoplasmic reticulum lumen|response to unfolded protein|endomembrane system|membrane|RNA interference|ATPase activity|sleep|ubiquitin-dependent ERAD pathway|endoplasmic reticulum unfolded protein response|heat shock protein binding|cellular response to heat|cellular response to unfolded protein|endoplasmic reticulum chaperon…	ko03060,ko04141,ko04918,ko05020	Protein export|Protein processing in endoplasmic reticulum|Thyroid hormone synthesis|Prion diseases
	0	1.18805	0.614	0.252	0	3	2.437	LOC101742499	Yokozuna [Bombyx mori]	--	GO:0000943,GO:0003676,GO:0004190,GO:0005524,GO:0008270,GO:0015074	retrotransposon nucleocapsid|nucleic acid binding|aspartic-type endopeptidase activity|ATP binding|zinc ion binding|DNA integration	--	--
	0	1.47109	0.541	0.174	0	3	3.109	LOC101740957	zinc finger protein Noc [Bombyx mandarina]	ENSSHAP00000006473	GO:0001752,GO:0003677,GO:0007219,GO:0007420,GO:0007424,GO:0007430,GO:0008056,GO:0008283,GO:0010629,GO:0035214,GO:0035218,GO:0035220,GO:0046872	compound eye photoreceptor fate commitment|DNA binding|Notch signaling pathway|brain development|open tracheal system development|terminal branching, open tracheal system|ocellus development|cell proliferation|negative regulation of gene expression|eye-antennal disc development|leg disc development|wing disc development|metal ion binding	--	--
	0	1.66979	0.554	0.207	0	3	2.676	LOC101742570	growth arrest and DNA damage-inducible protein GADD45 alpha [Bombyx mori]	--	GO:0000185,GO:0000979,GO:0005737,GO:0006469,GO:0007098,GO:0016607,GO:0019900,GO:0042770,GO:0042803,GO:0043065,GO:0046330,GO:0046982,GO:0047485,GO:0071260,GO:0071479,GO:0071850,GO:1900745,GO:2000379	activation of MAPKKK activity|RNA polymerase II core promoter sequence-specific DNA binding|cytoplasm|negative regulation of protein kinase activity|centrosome cycle|nuclear speck|kinase binding|signal transduction in response to DNA damage|protein homodimerization activity|positive regulation of apoptotic process|positive regulation of JNK cascade|protein heterodimerization activity|protein N-te…	ko04010,ko04064,ko04068,ko04110,ko04115,ko04210,ko04218,ko05169,ko05200,ko05202,ko05210,ko05212,ko05213,ko05214,ko05216,ko05217,ko05218,ko05220,ko05222,ko05223,ko05224,ko05225,ko05226	MAPK signaling pathway|NF-kappa B signaling pathway|FoxO signaling pathway|Cell cycle|p53 signaling pathway|Apoptosis|Cellular senescence|Epstein-Barr virus infection|Pathways in cancer|Transcriptional misregulation in cancer|Colorectal cancer|Pancreatic cancer|Endometrial cancer|Glioma|Thyroid cancer|Basal cell carcinoma|Melanoma|Chronic myeloid leukemia|Small cell lung cancer|Non-small cell lun…
	0	1.16633	0.608	0.273	0	3	2.227	LOC101742366	RNA exonuclease 1 homolog [Bombyx mori]	--	GO:0003676,GO:0004527,GO:0005654,GO:0016604	nucleic acid binding|exonuclease activity|nucleoplasm|nuclear body	ko03008	Ribosome biogenesis in eukaryotes
	0	1.02743	0.68	0.339	0	3	2.006	LOC101740607	leukocyte receptor cluster member 8 homolog [Bombyx mori]	--	--	--	--	--
	0	1.12178	0.618	0.278	0	3	2.223	LOC101738424	uncharacterized protein LOC114248892 [Bombyx mandarina]	FBpp0082437	GO:0005634,GO:0007049,GO:0008285,GO:0010941,GO:0030308,GO:0035064,GO:0046872	nucleus|cell cycle|negative regulation of cell proliferation|regulation of cell death|negative regulation of cell growth|methylated histone binding|metal ion binding	--	--
	0	1.22789	0.621	0.289	0	3	2.149	Lpr	lipophorin receptor isoform X4 [Bombyx mori]	--	GO:0001666,GO:0005041,GO:0005509,GO:0005764,GO:0005769,GO:0005770,GO:0005794,GO:0005886,GO:0005901,GO:0005905,GO:0006869,GO:0006897,GO:0007568,GO:0008203,GO:0009725,GO:0009986,GO:0010898,GO:0016021,GO:0032355,GO:0033762,GO:0034362,GO:0043627,GO:0055038	response to hypoxia|low-density lipoprotein particle receptor activity|calcium ion binding|lysosome|early endosome|late endosome|Golgi apparatus|plasma membrane|caveola|clathrin-coated pit|lipid transport|endocytosis|aging|cholesterol metabolic process|response to hormone|cell surface|positive regulation of triglyceride catabolic process|integral component of membrane|response to estradiol|respon…	--	--
	0	1.29535	0.516	0.161	0	3	3.205	LOC101745214	hypothetical protein B5V51-8600 [Heliothis virescens]	C17G10.4b.1	GO:0000922,GO:0004722,GO:0004725,GO:0005634,GO:0005654,GO:0005737,GO:0005813,GO:0005829,GO:0007096,GO:0008138,GO:0016604,GO:0051256,GO:0051301,GO:0060091,GO:0071850,GO:0072686	spindle pole|protein serine/threonine phosphatase activity|protein tyrosine phosphatase activity|nucleus|nucleoplasm|cytoplasm|centrosome|cytosol|regulation of exit from mitosis|protein tyrosine/serine/threonine phosphatase activity|nuclear body|mitotic spindle midzone assembly|cell division|kinocilium|mitotic cell cycle arrest|mitotic spindle	--	--
	0	1.23697	0.538	0.206	0	3	2.612	LOC101741692	zinc finger protein 33A-like [Bombyx mandarina]	ENSORLP00000008834	--	--	--	--
	0	1.20062	0.565	0.239	0	3	2.364	LOC101743607	conserved oligomeric Golgi complex subunit 6 [Bombyx mandarina]	--	GO:0000139,GO:0006891,GO:0015031,GO:0017119	Golgi membrane|intra-Golgi vesicle-mediated transport|protein transport|Golgi transport complex	--	--
	0	0.904092	0.743	0.391	0	3	1.9	LOC101742383	alpha-crystallin B chain-like [Bombyx mandarina]	--	GO:0001540,GO:0001666,GO:0002088,GO:0005212,GO:0005634,GO:0005739,GO:0005794,GO:0005829,GO:0006457,GO:0007021,GO:0007517,GO:0007568,GO:0008017,GO:0008092,GO:0009986,GO:0010259,GO:0010629,GO:0014069,GO:0015630,GO:0030018,GO:0030308,GO:0030424,GO:0031109,GO:0031430,GO:0031674,GO:0032355,GO:0032387,GO:0032432,GO:0032463,GO:0042542,GO:0042803,GO:0043066,GO:0043154,GO:0043197,GO:0043204,GO:0043209,GO:…	amyloid-beta binding|response to hypoxia|lens development in camera-type eye|structural constituent of eye lens|nucleus|mitochondrion|Golgi apparatus|cytosol|protein folding|tubulin complex assembly|muscle organ development|aging|microtubule binding|cytoskeletal protein binding|cell surface|multicellular organism aging|negative regulation of gene expression|postsynaptic density|microtubule cytosk…	ko04141,ko04213	Protein processing in endoplasmic reticulum|Longevity regulating pathway - multiple species
	0	1.03563	0.656	0.329	0	3	1.994	LOC733061	actin-binding LIM protein 2 isoform X4 [Bombyx mandarina]	ENSDARP00000028001	GO:0001725,GO:0003779,GO:0005737,GO:0007010,GO:0007601,GO:0009887,GO:0015629,GO:0030027,GO:0030032,GO:0046872,GO:0051015,GO:0060271	stress fiber|actin binding|cytoplasm|cytoskeleton organization|visual perception|animal organ morphogenesis|actin cytoskeleton|lamellipodium|lamellipodium assembly|metal ion binding|actin filament binding|cilium assembly	ko04360	Axon guidance
	0	0.989392	0.768	0.453	0	3	1.695	LOC101738679	nuclear protein 1 [Bombyx mandarina]	--	GO:0002526,GO:0003677,GO:0003682,GO:0005634,GO:0005829,GO:0006473,GO:0008283,GO:0008584,GO:0009636,GO:0031401,GO:0032993,GO:0035914,GO:0042771,GO:0043065,GO:0045786,GO:0048147,GO:0065003,GO:2000194	acute inflammatory response|DNA binding|chromatin binding|nucleus|cytosol|protein acetylation|cell proliferation|male gonad development|response to toxic substance|positive regulation of protein modification process|protein-DNA complex|skeletal muscle cell differentiation|intrinsic apoptotic signaling pathway in response to DNA damage by p53 class mediator|positive regulation of apoptotic process…	ko05202	Transcriptional misregulation in cancer
	0	0.917563	0.663	0.342	0	3	1.939	LOC110384711	uncharacterized protein LOC110384711 isoform X2 [Bombyx mori]	--	--	--	--	--
	0	0.93085	0.661	0.35	0	3	1.889	CDC2L1	cell division cycle 2 like-1 isoform X1 [Bombyx mori]	--	GO:0000278,GO:0001558,GO:0003723,GO:0004672,GO:0004674,GO:0004693,GO:0005524,GO:0005634,GO:0005737,GO:0006355,GO:0006468,GO:0006915,GO:0008283,GO:0050684	mitotic cell cycle|regulation of cell growth|RNA binding|protein kinase activity|protein serine/threonine kinase activity|cyclin-dependent protein serine/threonine kinase activity|ATP binding|nucleus|cytoplasm|regulation of transcription, DNA-templated|protein phosphorylation|apoptotic process|cell proliferation|regulation of mRNA processing	--	--
	0	1.34873	0.614	0.305	0	3	2.013	LOC693081	extramacrochaetae protein [Bombyx mori]	FBpp0072477	GO:0000122,GO:0001085,GO:0003700,GO:0003714,GO:0005634,GO:0005654,GO:0005737,GO:0007391,GO:0007458,GO:0007460,GO:0007476,GO:0007494,GO:0007530,GO:0007541,GO:0007623,GO:0008134,GO:0008258,GO:0008283,GO:0008407,GO:0008586,GO:0030182,GO:0030381,GO:0042675,GO:0043392,GO:0045466,GO:0045665,GO:0045892,GO:0046552,GO:0046843,GO:0046982,GO:0048056,GO:0051726	negative regulation of transcription by RNA polymerase II|RNA polymerase II transcription factor binding|DNA-binding transcription factor activity|transcription corepressor activity|nucleus|nucleoplasm|cytoplasm|dorsal closure|progression of morphogenetic furrow involved in compound eye morphogenesis|R8 cell fate commitment|imaginal disc-derived wing morphogenesis|midgut development|sex determina…	ko04350	TGF-beta signaling pathway
	0	1.17641	0.512	0.189	0	3	2.709	LOC101739371	zinc finger protein 502 isoform X1 [Bombyx mori]	FBpp0078113	GO:0000981,GO:0003677,GO:0005634,GO:0046872	DNA-binding transcription factor activity, RNA polymerase II-specific|DNA binding|nucleus|metal ion binding	ko05168	Herpes simplex virus 1 infection
	0	1.07406	0.682	0.389	0	3	1.753	LOC101740600	Polyubiquitin-A Ubiquitin [Triplophysa tibetana]	--	GO:0005634,GO:0005737,GO:0016567,GO:0019941,GO:0031386,GO:0031625	nucleus|cytoplasm|protein ubiquitination|modification-dependent protein catabolic process|protein tag|ubiquitin protein ligase binding	ko03320	PPAR signaling pathway
	0	0.932443	0.639	0.332	0	3	1.925	LOC101743644	histone-lysine N-methyltransferase EHMT1 isoform X1 [Bombyx mori]	ENSMPUP00000017908	GO:0000122,GO:0000790,GO:0000977,GO:0002039,GO:0005634,GO:0005654,GO:0006275,GO:0006306,GO:0006357,GO:0007130,GO:0007281,GO:0007286,GO:0007616,GO:0008270,GO:0009267,GO:0009566,GO:0010424,GO:0016279,GO:0016571,GO:0016607,GO:0018024,GO:0018027,GO:0034968,GO:0035265,GO:0035690,GO:0036166,GO:0044030,GO:0045471,GO:0046974,GO:0046976,GO:0048148,GO:0048665,GO:0051567,GO:0051569,GO:0051570,GO:0060992,GO:…	negative regulation of transcription by RNA polymerase II|nuclear chromatin|RNA polymerase II regulatory region sequence-specific DNA binding|p53 binding|nucleus|nucleoplasm|regulation of DNA replication|DNA methylation|regulation of transcription by RNA polymerase II|synaptonemal complex assembly|germ cell development|spermatid development|long-term memory|zinc ion binding|cellular response to s…	--	--
	0	0.91233	0.636	0.334	0	3	1.904	LOC101737477	probable ATP-dependent RNA helicase DDX23 [Bombyx mori]	--	GO:0000354,GO:0000375,GO:0000398,GO:0003723,GO:0004004,GO:0005524,GO:0005634,GO:0005654,GO:0005682,GO:0005730,GO:0008380,GO:0070062,GO:0071013	cis assembly of pre-catalytic spliceosome|RNA splicing, via transesterification reactions|mRNA splicing, via spliceosome|RNA binding|ATP-dependent RNA helicase activity|ATP binding|nucleus|nucleoplasm|U5 snRNP|nucleolus|RNA splicing|extracellular exosome|catalytic step 2 spliceosome	ko03040	Spliceosome
	0	0.821523	0.676	0.375	0	3	1.803	LOC101739897	uncharacterized protein LOC114239330 [Bombyx mandarina]	ENSCPOP00000012245	GO:0000775,GO:0000792,GO:0003677,GO:0004386,GO:0005524,GO:0005634,GO:0005700,GO:0005722,GO:0006281,GO:0006336,GO:0007399,GO:0007411,GO:0008347,GO:0016887,GO:0042585,GO:0046328,GO:0051276,GO:0070868,GO:0097193	chromosome, centromeric region|heterochromatin|DNA binding|helicase activity|ATP binding|nucleus|polytene chromosome|beta-heterochromatin|DNA repair|DNA replication-independent nucleosome assembly|nervous system development|axon guidance|glial cell migration|ATPase activity|germinal vesicle|regulation of JNK cascade|chromosome organization|heterochromatin organization involved in chromatin silenc…	--	--
	0	0.835449	0.657	0.348	0	3	1.888	LOC101738402	serine/threonine-protein phosphatase 1 regulatory subunit 10-like [Bombyx mandarina]	--	GO:0004864,GO:0005634,GO:0046872	protein phosphatase inhibitor activity|nucleus|metal ion binding	--	--
	0	0.950219	0.576	0.286	0	3	2.014	LOC101746869	uncharacterized protein LOC101746869 [Bombyx mori]	--	--	--	--	--
	0	1.00466	0.548	0.244	0	3	2.246	LOC101745688	uncharacterized protein LOC105841473 [Bombyx mori]	--	GO:0000287,GO:0000723,GO:0003677,GO:0004003,GO:0005524,GO:0005657,GO:0005739,GO:0006260,GO:0006281,GO:0006310,GO:0020023,GO:0032508,GO:0043141,GO:0051276	magnesium ion binding|telomere maintenance|DNA binding|ATP-dependent DNA helicase activity|ATP binding|replication fork|mitochondrion|DNA replication|DNA repair|DNA recombination|kinetoplast|DNA duplex unwinding|ATP-dependent 5'-3' DNA helicase activity|chromosome organization	--	--
	0	1.04592	0.524	0.23	0	3	2.278	LOC101742601	tyrosine-protein kinase shark [Bombyx mori]	ENSP00000220429	GO:0004713,GO:0004715,GO:0005524,GO:0005737,GO:0005938,GO:0006468,GO:0007254,GO:0007306,GO:0007391,GO:0007394,GO:0043277,GO:0045199,GO:0046843	protein tyrosine kinase activity|non-membrane spanning protein tyrosine kinase activity|ATP binding|cytoplasm|cell cortex|protein phosphorylation|JNK cascade|eggshell chorion assembly|dorsal closure|dorsal closure, elongation of leading edge cells|apoptotic cell clearance|maintenance of epithelial cell apical/basal polarity|dorsal appendage formation	ko04013	MAPK signaling pathway - fly
	0	0.987463	0.501	0.192	0	3	2.609	LOC101736464	ephrin-B2a [Bombyx mori]	--	GO:0001568,GO:0001756,GO:0002042,GO:0003404,GO:0005886,GO:0007155,GO:0007411,GO:0007412,GO:0008039,GO:0009952,GO:0016021,GO:0021654,GO:0035475,GO:0046875,GO:0048013,GO:0050920	blood vessel development|somitogenesis|cell migration involved in sprouting angiogenesis|optic vesicle morphogenesis|plasma membrane|cell adhesion|axon guidance|axon target recognition|synaptic target recognition|anterior/posterior pattern specification|integral component of membrane|rhombomere boundary formation|angioblast cell migration involved in selective angioblast sprouting|ephrin receptor…	ko04360	Axon guidance
	0	1.01325	0.559	0.27	0	3	2.07	LOC101739953	hypothetical protein RR46-04746 [Papilio xuthus]	--	GO:0004518,GO:0005634,GO:0005815,GO:0005829,GO:0005886,GO:0046872	nuclease activity|nucleus|microtubule organizing center|cytosol|plasma membrane|metal ion binding	--	--
	0	1.16878	0.43	0.135	0	3	3.185	LOC119628796	cysteine-rich with EGF-like domain protein 2 [Bombyx mandarina]	--	GO:0005509,GO:0005576,GO:0005783	calcium ion binding|extracellular region|endoplasmic reticulum	--	--
	0	1.03759	0.47	0.187	0	3	2.513	LOC101740587	protein SDE2 homolog isoform X1 [Bombyx mori]	--	GO:0003677,GO:0005634,GO:0006260,GO:0007049,GO:0051301	DNA binding|nucleus|DNA replication|cell cycle|cell division	--	--
	0	0.978488	0.504	0.224	0	3	2.25	LOC101741711	A-kinase anchor protein 17A isoform X3 [Bombyx mori]	--	GO:0003723,GO:0005634,GO:0005681,GO:0005829,GO:0006355,GO:0006397,GO:0007165,GO:0008380,GO:0016607,GO:0042113,GO:0043484,GO:0051018	RNA binding|nucleus|spliceosomal complex|cytosol|regulation of transcription, DNA-templated|mRNA processing|signal transduction|RNA splicing|nuclear speck|B cell activation|regulation of RNA splicing|protein kinase A binding	--	--
	0	0.974972	0.49	0.213	0	3	2.3	LOC101741647	nuclear receptor-binding factor 2 [Bombyx mori]	--	GO:0005634,GO:0005776,GO:0006914,GO:0031410,GO:0034976,GO:0035032,GO:0043550	nucleus|autophagosome|autophagy|cytoplasmic vesicle|response to endoplasmic reticulum stress|phosphatidylinositol 3-kinase complex, class III|regulation of lipid kinase activity	ko04140,ko05010,ko05016	Autophagy - animal|Alzheimer disease|Huntington disease
	0	1.04329	0.464	0.183	0	3	2.536	LOC101737952	inhibitor of growth protein 5 [Bombyx mori]	--	GO:0005634,GO:0005654,GO:0006260,GO:0006473,GO:0008285,GO:0035064,GO:0043065,GO:0043966,GO:0045893,GO:0045926,GO:0046872,GO:0070776,GO:1901796	nucleus|nucleoplasm|DNA replication|protein acetylation|negative regulation of cell proliferation|methylated histone binding|positive regulation of apoptotic process|histone H3 acetylation|positive regulation of transcription, DNA-templated|negative regulation of growth|metal ion binding|MOZ/MORF histone acetyltransferase complex|regulation of signal transduction by p53 class mediator	--	--
	0	1.1267	0.401	0.102	0	3	3.931	LOC101735998	endoplasmic reticulum metallopeptidase 1 isoform X1 [Bombyx mori]	--	GO:0001541,GO:0005783,GO:0005789,GO:0008237,GO:0016021,GO:0046872	ovarian follicle development|endoplasmic reticulum|endoplasmic reticulum membrane|metallopeptidase activity|integral component of membrane|metal ion binding	--	--
	0	1.11146	0.421	0.133	0	3	3.165	LOC101744539	dihydroxyacetone phosphate acyltransferase isoform X1 [Bombyx mori]	--	GO:0003824,GO:0005102,GO:0005739,GO:0005777,GO:0005778,GO:0005782,GO:0006631,GO:0006650,GO:0007416,GO:0007584,GO:0008611,GO:0008654,GO:0016287,GO:0016290,GO:0021587,GO:0030913,GO:0031966,GO:0042493,GO:0042552,GO:0042594,GO:0061024,GO:0070542	catalytic activity|signaling receptor binding|mitochondrion|peroxisome|peroxisomal membrane|peroxisomal matrix|fatty acid metabolic process|glycerophospholipid metabolic process|synapse assembly|response to nutrient|ether lipid biosynthetic process|phospholipid biosynthetic process|glycerone-phosphate O-acyltransferase activity|palmitoyl-CoA hydrolase activity|cerebellum morphogenesis|paranodal j…	ko00564,ko04146	Glycerophospholipid metabolism|Peroxisome
	0	1.05538	0.452	0.172	0	3	2.628	LOC101735798	exocyst complex component 8 [Bombyx mori]	--	GO:0000145,GO:0006887,GO:0015031,GO:0030426,GO:0048471	exocyst|exocytosis|protein transport|growth cone|perinuclear region of cytoplasm	--	--
	0	0.967686	0.497	0.224	0	3	2.219	LOC105842938	--	--	--	--	--	--
	0	1.05357	0.435	0.15	0	3	2.9	LOC101744180	uncharacterized protein LOC101744180 [Bombyx mori]	ENSP00000316950	GO:0000122,GO:0000978,GO:0001078,GO:0003697,GO:0003729,GO:0005634,GO:0005737,GO:0071014,GO:1990904,GO:2000815	negative regulation of transcription by RNA polymerase II|RNA polymerase II proximal promoter sequence-specific DNA binding|proximal promoter DNA-binding transcription repressor activity, RNA polymerase II-specific|single-stranded DNA binding|mRNA binding|nucleus|cytoplasm|post-mRNA release spliceosomal complex|ribonucleoprotein complex|regulation of mRNA stability involved in response to oxidati…	--	--
	0	1.01078	0.416	0.119	0	3	3.496	LOC101740012	semaphorin-2A isoform X1 [Bombyx mori]	--	GO:0005576,GO:0007399,GO:0030154	extracellular region|nervous system development|cell differentiation	--	--
	0	0.941661	0.479	0.214	0	3	2.238	LOC101742144	nucleoporin GLE1 isoform X1 [Bombyx mori]	--	GO:0000822,GO:0005543,GO:0005643,GO:0005737,GO:0006406,GO:0006446,GO:0006449,GO:0016973,GO:0031369,GO:0044614	inositol hexakisphosphate binding|phospholipid binding|nuclear pore|cytoplasm|mRNA export from nucleus|regulation of translational initiation|regulation of translational termination|poly(A)+ mRNA export from nucleus|translation initiation factor binding|nuclear pore cytoplasmic filaments	--	--
	0	0.991433	0.463	0.194	0	3	2.387	LOC101740742	OTU domain-containing protein 6B [Bombyx mori]	--	GO:0008283,GO:0016579,GO:0017148,GO:0036459,GO:0043248,GO:0045727	cell proliferation|protein deubiquitination|negative regulation of translation|thiol-dependent ubiquitinyl hydrolase activity|proteasome assembly|positive regulation of translation	--	--
	0	1.05241	0.398	0.118	0	3	3.373	LOC101741128	calcium-independent phospholipase A2-gamma [Bombyx mori]	--	GO:0000139,GO:0004622,GO:0005789,GO:0016021,GO:0016042,GO:0048471	Golgi membrane|lysophospholipase activity|endoplasmic reticulum membrane|integral component of membrane|lipid catabolic process|perinuclear region of cytoplasm	--	--
	0	1.09385	0.401	0.127	0	3	3.157	LOC101745832	transcription initiation factor TFIID subunit 7 [Bombyx mori]	--	GO:0003700,GO:0003713,GO:0005634,GO:0005669,GO:0006355,GO:0006357,GO:0006367,GO:0008134,GO:0035035,GO:0044212,GO:0051123	DNA-binding transcription factor activity|transcription coactivator activity|nucleus|transcription factor TFIID complex|regulation of transcription, DNA-templated|regulation of transcription by RNA polymerase II|transcription initiation from RNA polymerase II promoter|transcription factor binding|histone acetyltransferase binding|transcription regulatory region DNA binding|RNA polymerase II prein…	ko03022	Basal transcription factors
	0	0.925272	0.467	0.205	0	3	2.278	LOC101743700	peptidyl-prolyl cis-trans isomerase sig-7 [Bombyx mori]	--	GO:0003723,GO:0003755,GO:0005634,GO:0005654,GO:0005829,GO:1901407	RNA binding|peptidyl-prolyl cis-trans isomerase activity|nucleus|nucleoplasm|cytosol|regulation of phosphorylation of RNA polymerase II C-terminal domain	--	--
	0	1.09419	0.384	0.104	0	3	3.692	LOC101740813	zinc finger protein Elbow [Bombyx mori]	--	GO:0001752,GO:0003677,GO:0007219,GO:0007420,GO:0007424,GO:0007430,GO:0008056,GO:0008283,GO:0010629,GO:0035214,GO:0035218,GO:0035220,GO:0046872	compound eye photoreceptor fate commitment|DNA binding|Notch signaling pathway|brain development|open tracheal system development|terminal branching, open tracheal system|ocellus development|cell proliferation|negative regulation of gene expression|eye-antennal disc development|leg disc development|wing disc development|metal ion binding	--	--
	0	0.9755	0.443	0.175	0	3	2.531	LOC101735995	beta-1,3-galactosyltransferase 5-like [Bombyx mandarina]	--	--	--	ko00601,ko00603	Glycosphingolipid biosynthesis - lacto and neolacto series|Glycosphingolipid biosynthesis - globo and isoglobo series
	0	1.04553	0.411	0.142	0	3	2.894	LOC101741664	calcium uptake protein 1 homolog, mitochondrial isoform X2 [Bombyx mandarina]	--	GO:0005509,GO:0005758,GO:0007615,GO:0036444,GO:0051561,GO:0072375,GO:1990246	calcium ion binding|mitochondrial intermembrane space|anesthesia-resistant memory|calcium import into the mitochondrion|positive regulation of mitochondrial calcium ion concentration|medium-term memory|uniplex complex	--	--
	0	1.00064	0.448	0.193	0	3	2.321	LOC101741788	M-phase phosphoprotein 6 [Bombyx mori]	--	GO:0000176,GO:0000178,GO:0000460,GO:0003723,GO:0005634,GO:0005654,GO:0005730,GO:0005737,GO:0006364	nuclear exosome (RNase complex)|exosome (RNase complex)|maturation of 5.8S rRNA|RNA binding|nucleus|nucleoplasm|nucleolus|cytoplasm|rRNA processing	ko03018	RNA degradation
	0	1.06245	0.367	0.092	0	3	3.989	LOC105841571	uncharacterized protein K02A2.6-like [Bombyx mandarina]	--	GO:0003676,GO:0003964,GO:0004190,GO:0004519,GO:0015074	nucleic acid binding|RNA-directed DNA polymerase activity|aspartic-type endopeptidase activity|endonuclease activity|DNA integration	--	--
	0	1.08845	0.366	0.092	0	3	3.978	LOC105842088	uncharacterized protein LOC105842088 [Bombyx mori]	--	--	--	--	--
	0	0.940842	0.416	0.149	0	3	2.792	LOC101746011	RNA polymerase II-associated protein 1 [Bombyx mori]	--	GO:0003677,GO:0003899,GO:0005634	DNA binding|DNA-directed 5'-3' RNA polymerase activity|nucleus	--	--
	0	0.957225	0.433	0.175	0	3	2.474	LOC110384706	F-BAR domain only protein 2 [Bombyx mandarina]	--	GO:0001786,GO:0005543,GO:0005546,GO:0005737,GO:0005856,GO:0005886,GO:0005905,GO:0008017,GO:0008092,GO:0010324,GO:0015631,GO:0030122,GO:0030136,GO:0035091,GO:0043009,GO:0048268,GO:0048488,GO:0072583,GO:0072659,GO:0097320,GO:0098793	phosphatidylserine binding|phospholipid binding|phosphatidylinositol-4,5-bisphosphate binding|cytoplasm|cytoskeleton|plasma membrane|clathrin-coated pit|microtubule binding|cytoskeletal protein binding|membrane invagination|tubulin binding|AP-2 adaptor complex|clathrin-coated vesicle|phosphatidylinositol binding|chordate embryonic development|clathrin coat assembly|synaptic vesicle endocytosis|cl…	--	--
	0	0.896535	0.431	0.171	0	3	2.52	LOC101745654	transcription initiation factor TFIID subunit 3 [Bombyx mori]	--	GO:0000122,GO:0002039,GO:0005634,GO:0005654,GO:0005669,GO:0006357,GO:0006366,GO:0031965,GO:0043433,GO:0046872,GO:0046982,GO:0051457	negative regulation of transcription by RNA polymerase II|p53 binding|nucleus|nucleoplasm|transcription factor TFIID complex|regulation of transcription by RNA polymerase II|transcription by RNA polymerase II|nuclear membrane|negative regulation of DNA-binding transcription factor activity|metal ion binding|protein heterodimerization activity|maintenance of protein location in nucleus	ko03022	Basal transcription factors
	0	0.875045	0.451	0.188	0	3	2.399	LOC101739353	low-density lipoprotein receptor-related protein 2 [Bombyx mandarina]	--	GO:0001843,GO:0003139,GO:0003148,GO:0003223,GO:0003281,GO:0005509,GO:0005615,GO:0005737,GO:0005768,GO:0005783,GO:0005794,GO:0005903,GO:0005905,GO:0006766,GO:0006897,GO:0006898,GO:0007507,GO:0007605,GO:0008144,GO:0008283,GO:0008584,GO:0009897,GO:0009986,GO:0010165,GO:0016020,GO:0016021,GO:0016197,GO:0016324,GO:0017124,GO:0020028,GO:0030001,GO:0030139,GO:0030165,GO:0030424,GO:0030425,GO:0030492,GO:…	neural tube closure|secondary heart field specification|outflow tract septum morphogenesis|ventricular compact myocardium morphogenesis|ventricular septum development|calcium ion binding|extracellular space|cytoplasm|endosome|endoplasmic reticulum|Golgi apparatus|brush border|clathrin-coated pit|vitamin metabolic process|endocytosis|receptor-mediated endocytosis|heart development|sensory percepti…	ko04340,ko04918,ko04979	Hedgehog signaling pathway|Thyroid hormone synthesis|Cholesterol metabolism
	0	0.903474	0.411	0.154	0	3	2.669	LOC101737443	zinc finger protein 569-like isoform X2 [Bombyx mori]	ENSORLP00000008834	--	--	ko05168	Herpes simplex virus 1 infection
	0	0.939346	0.417	0.167	0	3	2.497	LOC101740589	uncharacterized protein LOC101740589 [Bombyx mori]	--	--	--	--	--
	0	0.919259	0.392	0.137	0	3	2.861	LOC101735644	calcineurin-binding protein cabin-1 [Bombyx mori]	--	GO:0004864,GO:0005634,GO:0005654,GO:0005829,GO:0006336,GO:0007166,GO:0016235	protein phosphatase inhibitor activity|nucleus|nucleoplasm|cytosol|DNA replication-independent nucleosome assembly|cell surface receptor signaling pathway|aggresome	--	--
	0	1.47617	0.408	0.157	0	3	2.599	LOC100302605	enhancer of split mbeta protein [Bombyx mori]	FBpp0084355	GO:0000122,GO:0000977,GO:0001078,GO:0001756,GO:0002052,GO:0003700,GO:0003714,GO:0005634,GO:0007219,GO:0008134,GO:0030154,GO:0043565,GO:0046983,GO:0048749,GO:0050767,GO:1902692,GO:1990837	negative regulation of transcription by RNA polymerase II|RNA polymerase II regulatory region sequence-specific DNA binding|proximal promoter DNA-binding transcription repressor activity, RNA polymerase II-specific|somitogenesis|positive regulation of neuroblast proliferation|DNA-binding transcription factor activity|transcription corepressor activity|nucleus|Notch signaling pathway|transcription…	--	--
	0	1.76	0.372	0.126	0	3	2.952	LOC100862772	heat shock protein 68 [Bombyx mori]	--	GO:0005524,GO:0005737,GO:0005739,GO:0005829,GO:0006457,GO:0006986,GO:0008340,GO:0016887,GO:0031072,GO:0034605,GO:0034620,GO:0042026,GO:0042594,GO:0042623,GO:0044183,GO:0051082,GO:0051085,GO:0051787	ATP binding|cytoplasm|mitochondrion|cytosol|protein folding|response to unfolded protein|determination of adult lifespan|ATPase activity|heat shock protein binding|cellular response to heat|cellular response to unfolded protein|protein refolding|response to starvation|ATPase activity, coupled|protein binding involved in protein folding|unfolded protein binding|chaperone cofactor-dependent protein…	ko03040,ko04010,ko04141,ko04144,ko04213,ko04612,ko04915,ko05134,ko05145,ko05162	Spliceosome|MAPK signaling pathway|Protein processing in endoplasmic reticulum|Endocytosis|Longevity regulating pathway - multiple species|Antigen processing and presentation|Estrogen signaling pathway|Legionellosis|Toxoplasmosis|Measles
	0	0.891022	0.395	0.152	0	3	2.599	LOC101739061	uncharacterized protein LOC101739061 [Bombyx mori]	--	--	--	--	--
	0	0.994824	0.337	0.098	0	3	3.439	LOC101739788	pyridine nucleotide-disulfide oxidoreductase domain-containing protein 1 [Bombyx mori]	--	--	--	--	--
	0	0.926319	0.367	0.137	0	3	2.679	LOC101740439	RNA-binding protein 48 [Bombyx mori]	--	GO:0003723,GO:0005654	RNA binding|nucleoplasm	--	--
	0	0.946383	0.334	0.098	0	3	3.408	LOC119630450	hypothetical protein evm-004515 [Chilo suppressalis]	--	GO:0005634,GO:0005737	nucleus|cytoplasm	--	--
	0	0.902989	0.325	0.079	0	3	4.114	LOC101738915	toll-like receptor Tollo [Bombyx mori]	--	GO:0002227,GO:0003401,GO:0007165,GO:0016021,GO:0016324,GO:0048935,GO:0060026,GO:0060049	innate immune response in mucosa|axis elongation|signal transduction|integral component of membrane|apical plasma membrane|peripheral nervous system neuron development|convergent extension|regulation of protein glycosylation	--	--
	0	0.887845	0.325	0.102	0	3	3.186	LOC101740831	uncharacterized protein LOC101740831 isoform X2 [Bombyx mori]	--	GO:0001525,GO:0001568,GO:0001784,GO:0005070,GO:0005654,GO:0005829,GO:0005886,GO:0006469,GO:0006915,GO:0030097,GO:0030154,GO:0036464,GO:0042100,GO:0045624,GO:0045931,GO:0048514,GO:0050852,GO:0071425,GO:1900194	angiogenesis|blood vessel development|phosphotyrosine residue binding|SH3/SH2 adaptor activity|nucleoplasm|cytosol|plasma membrane|negative regulation of protein kinase activity|apoptotic process|hemopoiesis|cell differentiation|cytoplasmic ribonucleoprotein granule|B cell proliferation|positive regulation of T-helper cell differentiation|positive regulation of mitotic cell cycle|blood vessel mor…	--	--
	0	0.848975	0.311	0.088	0	3	3.534	LOC101739777	zinc finger protein OZF isoform X1 [Bombyx mori]	FBpp0082593	--	--	--	--
	0	0.925873	0.296	0.075	0	3	3.947	LOC101740701	LOW QUALITY PROTEIN: uncharacterized protein LOC101740701 [Bombyx mori]	--	GO:0005737,GO:0005923,GO:0007155,GO:0008022,GO:0014069,GO:0016032,GO:0016324,GO:0016327,GO:0030425,GO:0031410,GO:0043220,GO:0045211	cytoplasm|bicellular tight junction|cell adhesion|protein C-terminus binding|postsynaptic density|viral process|apical plasma membrane|apicolateral plasma membrane|dendrite|cytoplasmic vesicle|Schmidt-Lanterman incisure|postsynaptic membrane	ko04391,ko04530	Hippo signaling pathway - fly|Tight junction
	0	0.855476	0.303	0.087	0	3	3.483	LOC101738193	toll-like receptor 6 [Bombyx mandarina]	--	GO:0002227,GO:0003401,GO:0007165,GO:0016021,GO:0016324,GO:0048935,GO:0060026,GO:0060049	innate immune response in mucosa|axis elongation|signal transduction|integral component of membrane|apical plasma membrane|peripheral nervous system neuron development|convergent extension|regulation of protein glycosylation	--	--
	0	0.92178	0.289	0.076	0	3	3.803	LOC119628385	probable G-protein coupled receptor No9 [Bombyx mandarina]	--	--	--	--	--
	4.12229e-307	0.931915	0.422	0.175	6.89413e-303	3	2.411	LOC105841990	unnamed protein product [Leptidea sinapis]	--	--	--	--	--
	4.10604e-305	0.932859	0.458	0.203	6.86694e-301	3	2.256	LOC101744110	uncharacterized protein LOC101744110 isoform X16 [Bombyx mori]	ENSXMAP00000018181	--	--	--	--
	5.4006e-305	0.93835	0.434	0.185	9.03197e-301	3	2.346	LOC101739524	egl nine homolog 1 isoform X1 [Bombyx mandarina]	--	--	--	ko04066,ko05200,ko05211	HIF-1 signaling pathway|Pathways in cancer|Renal cell carcinoma
	6.96909e-305	0.870422	0.317	0.106	1.16551e-300	3	2.991	LOC101737126	evolutionarily conserved signaling intermediate in Toll pathway, mitochondrial [Bombyx mori]	--	GO:0005634,GO:0005737,GO:0005739,GO:0016651,GO:0045087,GO:0051341	nucleus|cytoplasm|mitochondrion|oxidoreductase activity, acting on NAD(P)H|innate immune response|regulation of oxidoreductase activity	ko04010	MAPK signaling pathway
	8.56539e-305	0.924731	0.377	0.146	1.43248e-300	3	2.582	LOC101746759	uncharacterized protein LOC114249055 [Bombyx mandarina]	--	--	--	--	--
	1.73499e-301	0.798869	0.691	0.387	2.9016e-297	3	1.786	LOC101736043	ribosomal L1 domain-containing protein CG13096-like [Bombyx mandarina]	--	GO:0000470,GO:0003723,GO:0006412,GO:0022625	maturation of LSU-rRNA|RNA binding|translation|cytosolic large ribosomal subunit	--	--
	7.33227e-300	0.898096	0.311	0.1	1.22625e-295	3	3.11	CPR148	cuticular protein RR-3 motif 148 precursor [Bombyx mori]	--	GO:0042302	structural constituent of cuticle	--	--
	1.22826e-296	0.82622	0.412	0.163	2.05415e-292	3	2.528	LOC101746620	uncharacterized protein LOC114249797 isoform X3 [Bombyx mandarina]	--	GO:0000922,GO:0005634,GO:0005814,GO:0007052,GO:0021987,GO:0022008	spindle pole|nucleus|centriole|mitotic spindle organization|cerebral cortex development|neurogenesis	--	--
	3.175e-296	0.892262	0.404	0.164	5.30987e-292	3	2.463	LOC101743591	uncharacterized protein LOC101743591 isoform X1 [Bombyx mori]	--	--	--	--	--
	1.0992e-294	0.885464	0.582	0.307	1.83829e-290	3	1.896	LOC101740233	inosine-5'-monophosphate dehydrogenase [Bombyx mori]	--	GO:0000166,GO:0003938,GO:0005737,GO:0006164,GO:0006177,GO:0006183,GO:0007411,GO:0046872	nucleotide binding|IMP dehydrogenase activity|cytoplasm|purine nucleotide biosynthetic process|GMP biosynthetic process|GTP biosynthetic process|axon guidance|metal ion binding	ko00230,ko00983	Purine metabolism|Drug metabolism - other enzymes
	3.84283e-292	0.804459	0.406	0.162	6.42675e-288	3	2.506	LOC101746092	pleckstrin homology-like domain family B member 1 [Bombyx mandarina]	--	GO:0010470,GO:0010717,GO:0045180,GO:0070507,GO:1904261	regulation of gastrulation|regulation of epithelial to mesenchymal transition|basal cortex|regulation of microtubule cytoskeleton organization|positive regulation of basement membrane assembly involved in embryonic body morphogenesis	--	--
	6.70161e-291	0.875078	0.453	0.203	1.12078e-286	3	2.232	LOC100862759	uncharacterized protein LOC114251842 [Bombyx mandarina]	FBpp0297914	GO:0001078,GO:0001227,GO:0003682,GO:0005634,GO:0016577,GO:0032452,GO:0032454,GO:0033169,GO:0035064,GO:0035097,GO:0045892,GO:0046872,GO:0051864,GO:0070544	proximal promoter DNA-binding transcription repressor activity, RNA polymerase II-specific|DNA-binding transcription repressor activity, RNA polymerase II-specific|chromatin binding|nucleus|histone demethylation|histone demethylase activity|histone demethylase activity (H3-K9 specific)|histone H3-K9 demethylation|methylated histone binding|histone methyltransferase complex|negative regulation of …	--	--
	3.791e-290	0.849821	0.325	0.112	6.34006e-286	3	2.902	LOC119628880	uncharacterized protein LOC110385446, partial [Bombyx mori]	--	--	--	--	--
	2.83806e-289	0.54148	0.857	0.538	4.74638e-285	3	1.593	LOC101742624	uncharacterized protein LOC113494126 isoform X8 [Trichoplusia ni]	ENSTNIP00000021779	GO:0000226,GO:0003779,GO:0005178,GO:0005198,GO:0005509,GO:0005604,GO:0005634,GO:0005635,GO:0005737,GO:0005789,GO:0005829,GO:0005882,GO:0005925,GO:0005938,GO:0007010,GO:0007155,GO:0007229,GO:0008017,GO:0008022,GO:0008090,GO:0009611,GO:0009925,GO:0015629,GO:0015630,GO:0016020,GO:0016021,GO:0030011,GO:0030018,GO:0030056,GO:0030424,GO:0031122,GO:0031252,GO:0031410,GO:0031581,GO:0031673,GO:0035371,GO:…	microtubule cytoskeleton organization|actin binding|integrin binding|structural molecule activity|calcium ion binding|basement membrane|nucleus|nuclear envelope|cytoplasm|endoplasmic reticulum membrane|cytosol|intermediate filament|focal adhesion|cell cortex|cytoskeleton organization|cell adhesion|integrin-mediated signaling pathway|microtubule binding|protein C-terminus binding|retrograde axonal…	--	--
	5.05049e-286	0.802146	0.302	0.099	8.44643e-282	3	3.051	LOC101742370	uncharacterized protein LOC101742370 [Bombyx mori]	--	--	--	ko03440	Homologous recombination
	8.08571e-286	0.869559	0.425	0.182	1.35225e-281	3	2.335	LOC101739654	centrosomal protein of 135 kDa [Bombyx mandarina]	--	GO:0005814,GO:0007099,GO:0010457	centriole|centriole replication|centriole-centriole cohesion	--	--
	1.07801e-285	0.830214	0.338	0.121	1.80286e-281	3	2.793	LOC101739812	leucine-rich repeats and immunoglobulin-like domains protein 3 isoform X1 [Bombyx mandarina]	--	GO:0005886,GO:0016021,GO:0030659,GO:0032474	plasma membrane|integral component of membrane|cytoplasmic vesicle membrane|otolith morphogenesis	--	--
	3.50576e-284	0.894302	0.459	0.213	5.86303e-280	3	2.155	LOC101743185	protein ENL [Bombyx mori]	ENSP00000252674	GO:0003682,GO:0005694,GO:0007379,GO:0008023,GO:0009952,GO:0042393,GO:0045893,GO:0070577,GO:0090090,GO:0140030,GO:2000096	chromatin binding|chromosome|segment specification|transcription elongation factor complex|anterior/posterior pattern specification|histone binding|positive regulation of transcription, DNA-templated|lysine-acetylated histone binding|negative regulation of canonical Wnt signaling pathway|modification-dependent protein binding|positive regulation of Wnt signaling pathway, planar cell polarity path…	ko05202	Transcriptional misregulation in cancer
	3.02798e-282	0.874113	0.336	0.121	5.064e-278	3	2.777	LOC101742044	cytokine receptor isoform X1 [Bombyx mandarina]	--	GO:0001745,GO:0004896,GO:0005622,GO:0005886,GO:0006955,GO:0007259,GO:0007298,GO:0007350,GO:0007424,GO:0007442,GO:0007472,GO:0007616,GO:0008284,GO:0016021,GO:0016324,GO:0016327,GO:0019221,GO:0045475,GO:0046982,GO:0050829,GO:0097677,GO:0097678,GO:1990782	compound eye morphogenesis|cytokine receptor activity|intracellular|plasma membrane|immune response|JAK-STAT cascade|border follicle cell migration|blastoderm segmentation|open tracheal system development|hindgut morphogenesis|wing disc morphogenesis|long-term memory|positive regulation of cell proliferation|integral component of membrane|apical plasma membrane|apicolateral plasma membrane|cytoki…	ko04630	Jak-STAT signaling pathway
	5.481e-282	0.850515	0.557	0.293	9.16643e-278	3	1.901	LOC101745671	U3 small nucleolar ribonucleoprotein protein MPP10 isoform X1 [Bombyx mori]	--	GO:0000375,GO:0003723,GO:0005654,GO:0005694,GO:0005730,GO:0005732,GO:0006364,GO:0006396,GO:0008380,GO:0010923,GO:0032040,GO:0034457	RNA splicing, via transesterification reactions|RNA binding|nucleoplasm|chromosome|nucleolus|small nucleolar ribonucleoprotein complex|rRNA processing|RNA processing|RNA splicing|negative regulation of phosphatase activity|small-subunit processome|Mpp10 complex	ko03008	Ribosome biogenesis in eukaryotes
	1.30617e-280	0.807727	0.643	0.363	2.18444e-276	3	1.771	LOC101740493	DNA ligase 1 [Bombyx mori]	--	--	--	--	--
	4.48464e-280	0.953498	0.324	0.111	7.50011e-276	3	2.919	LOC101740264	uncharacterized protein LOC101740264 [Bombyx mori]	--	--	--	--	--
	5.35713e-280	0.851566	0.601	0.328	8.95926e-276	3	1.832	LOC101739566	bifunctional lysine-specific demethylase and histidyl-hydroxylase NO66 [Bombyx mandarina]	--	GO:0005506,GO:0005634,GO:0016706,GO:0032453,GO:0034720,GO:0045892,GO:0051864,GO:0070544	iron ion binding|nucleus|oxidoreductase activity, acting on paired donors, with incorporation or reduction of molecular oxygen, 2-oxoglutarate as one donor, and incorporation of one atom each of oxygen into both donors|histone demethylase activity (H3-K4 specific)|histone H3-K4 demethylation|negative regulation of transcription, DNA-templated|histone demethylase activity (H3-K36 specific)|histone…	--	--
	5.9026e-280	0.996804	0.288	0.091	9.87151e-276	3	3.165	LOC119628762	hypothetical protein RR48-03506 [Papilio machaon]	--	--	--	--	--
	9.40049e-280	0.876874	0.528	0.26	1.57214e-275	3	2.031	LOC101742880	uncharacterized protein LOC101742880 isoform X1 [Bombyx mori]	--	--	--	--	--
	3.06092e-279	0.773899	0.291	0.094	5.11908e-275	3	3.096	LOC101744231	transcription termination factor 5, mitochondrial-like [Bombyx mori]	--	GO:0003690,GO:0005739,GO:0006260,GO:0006355,GO:0006390,GO:0006393	double-stranded DNA binding|mitochondrion|DNA replication|regulation of transcription, DNA-templated|mitochondrial transcription|termination of mitochondrial transcription	--	--
[truncated: 10,568 more rows]
