# Supplementary material for: A muscle-centered hierarchical breakdown underlies flight loss during silkworm domestication
Source: iScience. 2026 Jan 29;29(2):114846. doi: 10.1016/j.isci.2026.114846 (PMC12915254; doi:10.1016/j.isci.2026.114846)
Supplement: Table S3. Top 20 of GO and KEGG enrichment analysis for each cluster in scRNA-seq data of B. mori, B. mandarina and H. armigera, related to Figures S2 and S9 [file mmc4.xls]

## Sheet: Table S3
	Table S3. Top 20 of GO and KEGG enrichment analysis for each cluster in scRNA-seq data of B. mori, B. mandarina and H. armigera. Related to Figures S2 and S9.
	Samples	Cluster	ID	Term	Category	Pvalue	Enrichment score	Gene
	Top 20 of GO enrichment analysis for each cluster in scRNA-seq data of B. mori, B. mandarina and H. armigera
	B. mori B. mandarina	C1	GO:0006412	translation	biological_process	5.06208e-66	38.9499	RpL23; RpS21; RpL34; RpL13A; RpL35; RpS18; RpL13; RpL27; RpS14; RpL23A; RpL18; RpL14; RpL36A; RpL9; LOC692779; RpL31; RpL27A; RpL21; RpL28; RpS3; RpL7A; RpL5; RpS5; RpL30; RpL8; RpS8; RpL10A; RpL35A; RpSA; RpL22; RpS24; RpL12; RpS7; RpL17; RpS17; RpS15; RpS6; RpS4; RpL26; RpL18A; RpS30; RpS13; RpS27a; RpL32; RpS11
			GO:0002181	cytoplasmic translation	biological_process	2.09354e-26	48.6809	RpL11; RpL19; RpL15; RpS15A; RpL4; RpS28; LOC692779; RpS2e; RpL7A; RpP0; RpL6; RpS19; RpS9; RpL7; RpS12; RpL36
			GO:0000028	ribosomal small subunit assembly	biological_process	1.07499e-08	44.6241	RpS5; RpSA; RpS19; RpS15
			GO:0000027	ribosomal large subunit assembly	biological_process	9.16848e-07	21.1377	RpL11; RpL23A; RpP0; RpL12
			GO:0000184	nuclear-transcribed mRNA catabolic process, nonsense-mediated decay	biological_process	7.06809e-05	13.0962	Sqd; RpL21; LOC119630694
			GO:0017148	negative regulation of translation	biological_process	0.000381437	8.60608	LOC101745047; Sqd; LOC778502
			GO:0000381	regulation of alternative mRNA splicing, via spliceosome	biological_process	0.00243547	5.28443	Eif-4a; Sqd; Rsf1
			GO:0048477	oogenesis	biological_process	0.00550685	3.52296	Eif-4a; Sqd; LOC778502; RpS2e
			GO:0005840	ribosome	cellular_component	1.55706e-56	69.1674	RpL23; RpS21; RpL34; RpS18; RpL13; LOC692701; RpS14; RpL18; RpL14; RpL36A; RpL9; RpS10; RpL31; RpL28; RpL5; RpL30; RpL8; RpS8; RpP0; RpL35A; RpL22; RpS24; RpS7; RpS17; RpS6; RpS4; RpL18A; RpS30; RpS13; RpS27a; RpL32
			GO:0022625	cytosolic large ribosomal subunit	cellular_component	1.20522e-26	57.9255	RpL11; RpL35; RpL19; RpL15; RpL27; RpL23A; RpL4; LOC692779; RpL21; RpL7A; RpP0; RpL6; RpL12; RpL7; RpL36
			GO:0022627	cytosolic small ribosomal subunit	cellular_component	5.446e-20	55.2223	RpS15A; RpS28; LOC692779; RpS2e; RpS5; RpSA; RpS19; RpS9; RpS12; RpS15; RpS11
			GO:0022626	cytosolic ribosome	cellular_component	5.70562e-19	48.0194	RpL11; RpL19; RpS15A; RpL4; RpS2e; RpL7A; RpP0; RpS19; RpS9; RpL7; RpL36
			GO:0015934	large ribosomal subunit	cellular_component	7.75108e-15	86.0608	RpL13A; RpL27; RpL27A; RpL10A; RpL17; RpL26
			GO:0005730	nucleolus	cellular_component	0.190964	1.3082	RpL11; RpS2e; RpS9; RpL36
			GO:0005829	cytosol	cellular_component	0.451273	0.984355	LOC101745047; RpS21; LOC692786; Eif-4a; Lix1; LOC101742495; LOC692779; RpL21; RpP0; RpS9; Fkbp12; LOC100101180; LOC119630694
			GO:0016020	membrane	cellular_component	0.640858	0.6877	RpL21; Crabp; Fkbp12
			GO:0005737	cytoplasm	cellular_component	0.696037	0.868195	LOC101736897; LOC693075; RpL11; 14-3-3zeta; Lix1; Sqd; LOC692848; LOC778502; LOC692779; RpS2e; LOC100101186; Crabp; RpS9; Fkbp12; RpL36; LOC101740408; LOC119630694
			GO:0005654	nucleoplasm	cellular_component	0.833438	0.576208	LOC101745047; Sqd; RpP0; LOC100101180
			GO:0003735	structural constituent of ribosome	molecular_function	3.61644e-90	40.8541	RpL23; RpS21; RpL34; RpL13A; RpL11; RpL35; RpS18; RpL19; RpL13; RpL15; RpL27; RpS14; RpL23A; RpS15A; RpL4; RpS28; RpL18; RpL14; RpL36A; RpL9; LOC692779; RpS2e; RpL31; RpL27A; RpL21; RpL28; RpS3; RpL7A; RpL5; RpS5; RpL30; RpL8; RpS8; RpL10A; RpP0; RpL35A; RpL6; RpSA; RpL22; RpS24; RpS19; RpS9; RpL12; RpL7; RpS12; RpS7; RpL17; RpS17; RpS15; RpS6; RpL36; RpS4; RpL26; RpL18A; RpS30; RpS13; RpS27a; Rp…
			GO:0019843	rRNA binding	molecular_function	3.77095e-15	32.3885	RpL11; RpS18; RpL23A; RpL9; RpS5; RpL8; RpS9; RpL12; RpS4; RpS11
			GO:0003746	translation elongation factor activity	molecular_function	8.55841e-06	21.5152	LOC693075; Ef1beta; Ef-1g
			GO:0003723	RNA binding	molecular_function	3.16439e-05	3.14465	Ybp; Sqd; LOC101742495; RpL15; Rsf1; RpS2e; RpL21; RpS3; RpL7A; RpL30; RpL10A; RpL7; RpS15; LOC119630694
			GO:0003729	mRNA binding	molecular_function	3.17963e-05	6.62006	LOC101745047; RpL35; Sqd; Rsf1; RpS5; LOC119630694
			GO:0003730	mRNA 3'-UTR binding	molecular_function	0.000340423	8.8592	LOC101745047; Sqd; LOC119630694
			GO:0043565	sequence-specific DNA binding	molecular_function	0.223255	1.23956	LOC101740332; Sqd; LOC101735314
			GO:0003677	DNA binding	molecular_function	0.63578	0.739626	Ybp; LOC101740332; LOC101735390; Fkbp45
			GO:0046872	metal ion binding	molecular_function	0.999105	0.240778	LOC692848; LOC101740408; RpS27a
		C2	GO:0017148	negative regulation of translation	biological_process	1.09044e-05	13.3164	LOC101745047; LOC101739199; LOC778502; LOC101743927
			GO:0090090	negative regulation of canonical Wnt signaling pathway	biological_process	8.81342e-05	12.4841	LOC101736967; CKIalpha; LOC101736219
			GO:0090263	positive regulation of canonical Wnt signaling pathway	biological_process	0.000101571	12.0536	LOC101736421; LOC101739040; LOC101736219
			GO:0051028	mRNA transport	biological_process	0.000363809	8.73889	LOC101745047; LOC101744401; Psi
			GO:0006338	chromatin remodeling	biological_process	0.000481783	8.1292	LOC101743552; LOC101744798; LOC100862773
			GO:0045892	negative regulation of transcription, DNA-templated	biological_process	0.000574729	4.16138	PH; LOC101745746; LOC101744798; LOC100862773; LOC101741306; LOC101736219
			GO:0007411	axon guidance	biological_process	0.000993813	4.34771	LOC101736421; LOC101742231; LOC101743927; Hrp28; LOC101740817
			GO:0006325	chromatin organization	biological_process	0.00150264	6.02682	LOC101744798; LOC101736883; LOC101746736
			GO:0045944	positive regulation of transcription by RNA polymerase II	biological_process	0.0015443	2.93128	LOC101745746; LOC101743552; LOC101742231; LOC101744798; LOC100862773; LOC101741252; LOC101741306; LOC101736219
			GO:0006355	regulation of transcription, DNA-templated	biological_process	0.00234606	3.26687	LOC101745746; LOC101736421; LOC101744798; LOC101735390; Psi; LOC101741423
			GO:0070469	respiratory chain	cellular_component	2.39565e-12	40.7815	ND3; ND5; ND4; ND4L; ND1; ND2; COX2
			GO:0005634	nucleus	cellular_component	0.000133174	1.77721	LOC101745047; PH; LOC101739199; LOC101745746; LOC733136; LOC101737820; LOC101736421; LOC101743552; LOC101742231; LOC101745188; LOC101739389; LOC101737962; LOC101737576; LOC119629027; LOC101739346; TOP2; LOC101740338; LOC101744798; LOC100862773; LOC101741252; LOC101744401; LOC101735390; LOC101739310; LOC101741306; LOC101736883; Psi; Hrp28; LOC100862754; LOC101742720; LOC101736315; LOC101743216; LO…
			GO:0005700	polytene chromosome	cellular_component	0.000261778	6.95633	LOC101742231; LOC101739346; LOC101744798; LOC100862773
			GO:0005737	cytoplasm	cellular_component	0.000559607	1.71874	LOC733136; LOC101737820; LOC101736197; LOC101740250; LOC778502; LOC101738393; LOC101739389; Gal; LOC101739346; LOC101744205; LOC101740338; LOC101737919; LOC101739039; LOC100862773; LOC101743927; LOC101744401; LOC101743319; LOC101743989; Psi; Tub2; Tub1; Hrp28; LOC101739040; LOC101740408; LOC100127019; LOC101742720; LOC101740817; LOC101743216; LOC101745449
			GO:0031966	mitochondrial membrane	cellular_component	0.00062476	7.59903	ND3; ND4; ND4L
			GO:0005856	cytoskeleton	cellular_component	0.000918867	4.41358	LOC101740250; LOC101738393; LOC101736643; LOC101744203; LOC101740817
			GO:0005667	transcription factor complex	cellular_component	0.00170483	5.82593	LOC101745746; LOC101744798; LOC101741252
			GO:0005743	mitochondrial inner membrane	cellular_component	0.00234606	3.26687	ND5; ND1; ND2; COX1; COX2; COX3
			GO:0005694	chromosome	cellular_component	0.00385647	4.66074	LOC101739310; LOC101742720; LOC101736594
			GO:0048471	perinuclear region of cytoplasm	cellular_component	0.00696342	2.94239	LOC101745047; LOC101736197; LOC101740250; LOC101737919; LOC101739039
			GO:0008137	NADH dehydrogenase (ubiquinone) activity	molecular_function	5.86895e-09	22.552	ND3; ND5; ND4; ND4L; ND1; ND2
			GO:0031369	translation initiation factor binding	molecular_function	1.01674e-06	34.9556	LOC778502; eIF3c; eIF3-S9
			GO:0003730	mRNA 3'-UTR binding	molecular_function	9.40964e-06	13.7081	LOC101745047; LOC101743927; Psi; Hrp28
			GO:0004129	cytochrome-c oxidase activity	molecular_function	6.5197e-05	13.4444	COX1; COX2; COX3
			GO:0003743	translation initiation factor activity	molecular_function	0.000400526	8.52575	LOC101742358; eIF3c; eIF3-S9
			GO:0003677	DNA binding	molecular_function	0.000665367	2.57499	PH; LOC101745746; LOC101737576; LOC101739346; TOP2; LOC101744798; LOC100862773; LOC101741252; LOC101735390; LOC101736883; LOC100862754; LOC101736594
			GO:0008134	transcription factor binding	molecular_function	0.000690316	4.66074	LOC101745746; LOC101744798; LOC100862773; LOC101739310; LOC101736219
			GO:0003697	single-stranded DNA binding	molecular_function	0.000795522	7.13379	LOC100862773; Hrp28; LOC101736594
			GO:0003723	RNA binding	molecular_function	0.00143613	2.60668	LOC101742358; LOC101739199; LOC101745746; LOC101736421; LOC101736197; LOC101745188; LOC119629027; LOC101744205; LOC101743319; Hrp28
			GO:0003779	actin binding	molecular_function	0.00337548	3.94978	LOC101740250; LOC101738393; LOC101737919; LOC101736643
		C3	GO:0001756	somitogenesis	biological_process	7.05689e-07	38.2622	LOC101736464; LOC100302605; LOC100302603
			GO:0007430	terminal branching, open tracheal system	biological_process	1.64374e-06	31.8851	TOR1; LOC101740813; LOC101740957
			GO:0042026	protein refolding	biological_process	3.16098e-06	17.0054	LOC101742822; LOC100862772; Hsp23.7; LOC119630891
			GO:0010998	regulation of translational initiation by eIF2 alpha phosphorylation	biological_process	7.67181e-06	22.5072	LOC101742822; Hsp23.7; LOC119630891
			GO:0061077	chaperone-mediated protein folding	biological_process	3.8885e-05	15.3049	LOC101742822; Hsp23.7; LOC119630891
			GO:0007424	open tracheal system development	biological_process	5.04145e-05	9.81081	LOC101740813; LOC101740957; LOC101737449; LOC101742044
			GO:0007219	Notch signaling pathway	biological_process	7.23142e-05	9.11004	LOC100302605; LOC100302603; LOC101740813; LOC101740957
			GO:0006357	regulation of transcription by RNA polymerase II	biological_process	8.66729e-05	4.8786	LOC101745832; LOC105841642; LOC101745654; LOC101741347; LOC101745291; LOC101743155; LOC101745160
			GO:0006260	DNA replication	biological_process	0.000291096	6.80216	LOC101737952; LOC101745535; LOC101744231; LOC101740587
			GO:0009408	response to heat	biological_process	0.000311097	9.11004	LOC101742822; Hsp23.7; LOC119630891
			GO:0005669	transcription factor TFIID complex	cellular_component	4.76857e-07	24.2934	LOC101745832; LOC101745654; LOC101741347; LOC101745291
			GO:0016327	apicolateral plasma membrane	cellular_component	1.53418e-05	19.1311	LOC101746256; LOC101740701; LOC101742044
			GO:0016324	apical plasma membrane	cellular_component	4.22842e-05	6.32432	LOC101737163; LOC101738132; LOC101738193; LOC101738915; LOC101740701; LOC101742044
			GO:0000922	spindle pole	cellular_component	0.000406832	8.5027	LOC101745214; LOC101744911; LOC101746620
			GO:0005634	nucleus	cellular_component	0.000714284	1.70216	LOC101745832; LOC101737952; LOC100302605; LOC100302603; TOR1; LOC101740931; LOC101738132; LOC105841642; LOC101745654; LOC101735644; LOC101746157; LOC101739371; LOC101741347; LOC101737449; LOC101736051; LOC101746011; LOC101745291; LOC101737126; LOC101738985; LOC101745214; LOC101740587; LOC101744180; LOC101744911; LOC101746620; LOC119630450; LOC101745525; LOC101743155; LOC101745160
			GO:0030018	Z disc	cellular_component	0.00107286	6.59692	LOC101742822; Hsp23.7; LOC119630891
			GO:0048471	perinuclear region of cytoplasm	cellular_component	0.00448293	3.22072	LOC101742822; LOC101735798; Hsp23.7; LOC101741128; LOC119630891
			GO:0005654	nucleoplasm	cellular_component	0.0445493	1.64686	LOC101737952; LOC101745535; LOC101745654; LOC101735644; LOC101740439; LOC101736051; LOC101745291; LOC101745214; LOC101740831
			GO:0005789	endoplasmic reticulum membrane	cellular_component	0.191772	1.30476	LOC101745294; LOC101735998; LOC101737678; LOC101741128
			GO:0005739	mitochondrion	cellular_component	0.193674	1.26696	LOC101740236; LOC101744231; LOC101737126; LOC100862772; LOC101745525; LOC101744539
			GO:0004722	protein serine/threonine phosphatase activity	molecular_function	7.12968e-05	13.1938	LOC101745294; LOC101736051; LOC101745214
			GO:0003713	transcription coactivator activity	molecular_function	0.000224995	7.18538	LOC101745832; LOC105841642; LOC101741347; LOC101745291
			GO:0008134	transcription factor binding	molecular_function	0.000424842	5.10162	LOC101745832; LOC100302605; LOC100302603; LOC101741347; LOC101745160
			GO:0001078	proximal promoter DNA-binding transcription repressor activity, RNA polymerase II-specific	molecular_function	0.000442951	8.31786	LOC100302605; LOC100302603; LOC101744180
			GO:0051082	unfolded protein binding	molecular_function	0.000493	6.07336	LOC101742822; LOC100862772; Hsp23.7; LOC119630891
			GO:0003677	DNA binding	molecular_function	0.00317309	2.34881	LOC105841642; LOC101745535; LOC101740813; LOC101740957; LOC101746157; LOC101739371; LOC101746011; LOC101745291; LOC101740587; LOC101743155
			GO:0003700	DNA-binding transcription factor activity	molecular_function	0.00493964	3.15694	LOC101745832; LOC100302605; LOC100302603; LOC101741347; LOC101743155
			GO:0046982	protein heterodimerization activity	molecular_function	0.00726321	3.29137	LOC101745654; LOC101745291; LOC101742570; LOC101742044
			GO:0000977	RNA polymerase II regulatory region sequence-specific DNA binding	molecular_function	0.0074812	3.86486	LOC100302605; LOC100302603; LOC101745160
			GO:0005509	calcium ion binding	molecular_function	0.0357375	2.18954	LOC101746185; LOC119628796; LOC101746256; LOC101741664
		C4	GO:0007219	Notch signaling pathway	biological_process	0.000645569	7.54638	LOC100302603; pofut1; LOC101736045
			GO:0006914	autophagy	biological_process	0.00100874	6.70789	LOC692928; LOC100101162; LOC101745412
			GO:0007155	cell adhesion	biological_process	0.0108898	3.46391	Kal-1; LOC101745915; LOC101740079
			GO:0000122	negative regulation of transcription by RNA polymerase II	biological_process	0.0599872	2.03172	LOC100302603; LOC732915; LOC101743280
			GO:0005576	extracellular region	cellular_component	0.000685823	2.54194	LOC101737662; Kal-1; LOC101735759; LOC105841272; BGRP3; LOC101736893; serpin-6; LOC101745915; Y-f2; ITP; LOC101736549; LOC101741770
			GO:0005615	extracellular space	cellular_component	0.00583969	2.54796	LOC101736769; LOC692400; LOC101742643; LOC101740330; serpin-6; LOC101747069; LOC101736045
			GO:0016324	apical plasma membrane	cellular_component	0.0105883	3.49254	LOC101739708; LOC101740079; LOC101741708
			GO:0032991	protein-containing complex	cellular_component	0.037402	2.37414	LOC101736863; LOC101747069; LOC101735591
			GO:0005887	integral component of plasma membrane	cellular_component	0.0643393	1.75643	LOC101738281; LOC101747069; LOC101739708; LOC101740079; LOC101741708
			GO:0016021	integral component of membrane	cellular_component	0.0870968	1.3165	LOC692928; os; LOC101742007; LOC101745538; LOC101737430; LOC105842273; LOC101741447; LOC100101162; LOC101745169; LOC101738147; LOC101742351; LOC101740145; LOC101738575; LOC101739708; LOC101736045; LOC101737909
			GO:0005886	plasma membrane	cellular_component	0.204332	1.19286	LOC105842273; LOC692865; LOC692400; LOC101745169; LOC101745412; LOC101740145; LOC101741803; LOC101736045; LOC101741708; LOC101735591; LOC101737909
			GO:0016020	membrane	cellular_component	0.377848	0.964833	LOC101737662; LOC101739046; LOC101737909
			GO:0005829	cytosol	cellular_component	0.471004	0.956102	LOC101736863; LOC101735759; LOC101745412; LOC101735797; LOC101736893; LOC101747069; LOC732915; LOC101740023; LOC101735591
			GO:0005654	nucleoplasm	cellular_component	0.739259	0.606308	ATOH8; LOC101736893; LOC101742036
			GO:0016491	oxidoreductase activity	molecular_function	0.000839064	7.04328	LOC101746802; LOC101741447; LOC101739565
			GO:0004252	serine-type endopeptidase activity	molecular_function	0.00791325	3.21979	LOC105841272; LOC101745915; LOC101741770; PPAE
			GO:0003924	GTPase activity	molecular_function	0.0168866	3.04027	LOC101739046; LOC101745412; LOC101740625
			GO:0042302	structural constituent of cuticle	molecular_function	0.0241219	2.72643	CPH3; LOC101742643; LOC101740330
			GO:0042802	identical protein binding	molecular_function	0.0266257	2.18058	LOC101737662; LOC101746316; LOC732915; LOC101739708; LOC101743965
			GO:0005525	GTP binding	molecular_function	0.0502366	2.15611	LOC101739046; LOC101745412; LOC101740625
			GO:0046872	metal ion binding	molecular_function	0.170115	1.23863	LOC101736769; LOC692400; LOC101741447; LOC100101162; LOC101741803; LOC101742036; LOC732915; LOC101743280; LOC101739455; LOC101741770; PPAE
			GO:0042803	protein homodimerization activity	molecular_function	0.174718	1.37207	LOC101735759; LOC101746316; LOC101740023
			GO:0003723	RNA binding	molecular_function	0.392526	0.945407	LOC100037420; Ptp-h; LOC119630896
		C5	GO:0042026	protein refolding	biological_process	1.5961e-15	46.4164	HSP70; LOC100862772; Hsp19.9; LOC733093; LOC101745500; Hsp70; LOC101735832; LOC119630891; LOC119630892
			GO:0034620	cellular response to unfolded protein	biological_process	5.50076e-13	71.4098	HSP70; LOC100862772; LOC733093; LOC101745500; Hsp70; LOC101735832
			GO:0019731	antibacterial humoral response	biological_process	3.61232e-12	58.0205	CecA; CECB1; LOC101739536; LOC101739681; LOC101740092; LOC101739958
			GO:0051085	chaperone cofactor-dependent protein refolding	biological_process	6.11018e-12	54.6075	HSP70; LOC100862772; LOC733093; LOC101745500; Hsp70; LOC101735832
			GO:0006986	response to unfolded protein	biological_process	1.97532e-10	35.7049	HSP70; LOC100862772; LOC733093; LOC101745500; Hsp70; LOC101735832
			GO:0034605	cellular response to heat	biological_process	1.97532e-10	35.7049	HSP70; LOC100862772; LOC733093; LOC101745500; Hsp70; LOC101735832
			GO:0045087	innate immune response	biological_process	1.11932e-07	9.67008	CecA; PGRP-S1; Rel; CECB1; LOC101739536; LOC101739681; LOC101740092; LOC101739958
			GO:0061077	chaperone-mediated protein folding	biological_process	4.59177e-07	24.7554	LOC101744795; Hsp19.9; LOC119630891; LOC119630892
			GO:0042594	response to starvation	biological_process	6.38725e-07	15.7879	LOC100862772; LOC733093; LOC101745500; Hsp70; LOC101735832
			GO:0008340	determination of adult lifespan	biological_process	7.27221e-07	11.6041	Glyp; LOC100862772; LOC733093; LOC101745500; Hsp70; LOC101735832
			GO:0030018	Z disc	cellular_component	1.76729e-06	13.338	LOC101744795; LOC101742794; Hsp19.9; LOC119630891; LOC119630892
			GO:0005576	extracellular region	cellular_component	0.000961061	2.5593	LOC101740108; CecA; LOC101746507; LOC101746713; LOC692685; CECB1; LOC101739536; LOC101739681; LOC101740092; LOC101739958; LOC101736559
			GO:0048471	perinuclear region of cytoplasm	cellular_component	0.00168152	3.9071	LOC101735798; LOC101744795; Hsp19.9; LOC119630891; LOC119630892
			GO:0005737	cytoplasm	cellular_component	0.0378894	1.41657	LOC101745159; Btl; Rel; LOC101742474; Glyp; cact; HSP70; LOC101744795; A3; LOC101741471; LOC692881; LOC100862772; LOC101746161; LOC101743592; LOC733093; LOC101745500; Hsp70; LOC101735832
			GO:0005615	extracellular space	cellular_component	0.104092	1.59919	LOC101736639; HSP70; serpin-2; LOC101736559
			GO:0005783	endoplasmic reticulum	cellular_component	0.185712	1.33765	LOC101742474; HSP70; LOC101741441
			GO:0005739	mitochondrion	cellular_component	0.193772	1.28081	LOC100862772; LOC733093; LOC101745500; Hsp70; LOC101735832
			GO:0005829	cytosol	cellular_component	0.492622	0.933462	LOC101738679; Rel; LOC101746507; LOC100862772; LOC733093; LOC101745500; Hsp70; LOC101735832
			GO:0016021	integral component of membrane	cellular_component	0.689691	0.813371	LOC101743042; LOC101736901; LOC100127129; LOC101735495; LOC101745612; LOC101736234; LOC101738602; LOC101739197; LOC101746973
			GO:0005634	nucleus	cellular_component	0.731934	0.811218	LOC101738402; LOC101738679; Rel; CREB; LOC101742474; HSP70; Ets; LOC101740678; LOC101743155; LOC101739106; LOC101737038
			GO:0051787	misfolded protein binding	molecular_function	5.50076e-13	71.4098	HSP70; LOC100862772; LOC733093; LOC101745500; Hsp70; LOC101735832
			GO:0044183	protein binding involved in protein folding	molecular_function	1.09464e-12	66.3091	HSP70; LOC100862772; LOC733093; LOC101745500; Hsp70; LOC101735832
			GO:0042623	ATPase activity, coupled	molecular_function	7.47365e-11	40.3621	HSP70; LOC100862772; LOC733093; LOC101745500; Hsp70; LOC101735832
			GO:0051082	unfolded protein binding	molecular_function	1.12318e-10	16.5773	HSP70; LOC100862772; Hsp19.9; LOC733093; LOC101745500; Hsp70; LOC101735832; LOC119630891; LOC119630892
			GO:0031072	heat shock protein binding	molecular_function	4.32673e-09	23.8033	HSP70; LOC100862772; LOC733093; LOC101745500; Hsp70; LOC101735832
			GO:0016887	ATPase activity	molecular_function	5.10632e-07	12.2148	HSP70; LOC100862772; LOC733093; LOC101745500; Hsp70; LOC101735832
			GO:0003700	DNA-binding transcription factor activity	molecular_function	0.00186133	3.82974	Rel; CREB; LOC101742474; Ets; LOC101743155
			GO:0003779	actin binding	molecular_function	0.00700393	3.93359	LOC101746507; LOC101735654; LOC101742794
			GO:0005524	ATP binding	molecular_function	0.00971175	1.93182	Btl; HSP70; LOC101736234; A3; LOC100862772; LOC101743592; LOC101739106; LOC733093; LOC101745500; Hsp70; LOC101735832
			GO:0000981	DNA-binding transcription factor activity, RNA polymerase II-specific	molecular_function	0.0162331	3.07393	Rel; LOC101742474; Ets
		C6	GO:0007160	cell-matrix adhesion	biological_process	1.11622e-05	20.8651	LOC100313953; LOC101743745; LOC101743908
			GO:0045087	innate immune response	biological_process	1.35951e-05	7.49841	LOC101739885; PGRP-S2; LOC101738421; LOC101740348; LOC101742127; LOC101742278
			GO:0050830	defense response to Gram-positive bacterium	biological_process	2.17138e-05	17.774	LOC101739885; LOC101738421; LOC101742127
			GO:0006508	proteolysis	biological_process	0.000646812	5.71308	LOC101738421; LOC101743260; LOC101740348; LOC100862834
			GO:0006357	regulation of transcription by RNA polymerase II	biological_process	0.0272238	2.6224	LOC101740476; LOC101740201; LOC101741483
			GO:0007275	multicellular organism development	biological_process	0.0534775	1.95081	ICE; LOC101740201; LOC101737730; Nanoso
			GO:0070062	extracellular exosome	cellular_component	0.000419101	5.09446	LOC101744216; LOC101740201; LOC101743908; LOC101746161; LOC101739962
			GO:0005576	extracellular region	cellular_component	0.00243296	2.40551	LOC101739885; LOC101740108; LOC101740201; LOC101746507; LOC101738421; LOC101743260; LOC101742127; LOC101742278; LOC100862834; LOC101739962
			GO:0005764	lysosome	cellular_component	0.00265867	5.1602	LOC101743731; LOC101743908; LOC692881
			GO:0005615	extracellular space	cellular_component	0.010027	2.48009	LOC101739885; LOC101740201; LOC101743908; LOC101740348; Tf; serpin-7
			GO:0005887	integral component of plasma membrane	cellular_component	0.0383574	1.99459	LOC101744427; NGR-A24; LOC101743745; LOC101743908; LOC101738080
			GO:0005737	cytoplasm	cellular_component	0.233948	1.13913	LOC101744216; ICE; LOC101743020; LOC101743908; LOC101737730; LOC101741280; GSTz2; Nanoso; LOC101735679; LOC692881; LOC101746161; LOC101737060; LOC101735325; Mtap
			GO:0005739	mitochondrion	cellular_component	0.325736	1.05938	ICE; GSTz2; LOC101737060; LOC101739225
			GO:0005886	plasma membrane	cellular_component	0.575706	0.862019	LOC101746663; NGR-A24; LOC101743745; LOC101743908; LOC101738829; LOC100302610; LOC101735325
			GO:0005829	cytosol	cellular_component	0.600395	0.844467	LOC101742414; LOC101744216; ICE; LOC101746507; LOC101735679; LOC101745091; Mtap
			GO:0016021	integral component of membrane	cellular_component	0.767294	0.747505	LOC101744356; LOC101746663; NGR-A24; LOC119628993; LOC101736567; LOC101738829; LOC732926; LOC101742342
			GO:0008236	serine-type peptidase activity	molecular_function	8.6764e-05	12.6289	LOC101743731; LOC101743260; LOC100862834
			GO:0008233	peptidase activity	molecular_function	0.000276495	9.40977	LOC101738421; LOC101743260; LOC100862834
			GO:0008270	zinc ion binding	molecular_function	0.00453753	2.64719	LOC101739885; PGRP-S2; LOC101743020; LOC100526775; Nanoso; Gata-beta; LOC732960
			GO:0004252	serine-type endopeptidase activity	molecular_function	0.00461736	3.65637	LOC101738421; LOC101743260; LOC101740348; LOC100862834
			GO:0043565	sequence-specific DNA binding	molecular_function	0.0175781	2.63319	LOC101747006; Gata-beta; LOC100302610; LOC101737038
			GO:0003700	DNA-binding transcription factor activity	molecular_function	0.0371796	2.37573	LOC101747006; Gata-beta; LOC100302610
			GO:0042803	protein homodimerization activity	molecular_function	0.12594	1.55811	LOC101742414; LOC101744216; LOC101737038
			GO:0042802	identical protein binding	molecular_function	0.142616	1.48575	LOC101744356; LOC101746161; LOC101739225
			GO:0003677	DNA binding	molecular_function	0.443207	0.883791	LOC101747006; LOC101740476; LOC100302610
			GO:0046872	metal ion binding	molecular_function	0.530396	0.895094	LOC101740108; LOC101746507; LOC101736567; LOC101745091; LOC101738080; LOC101746161; Tf
		C7	GO:0042026	protein refolding	biological_process	1.64104e-14	37.2553	LOC101742822; HSP70; Hsp19.9; LOC733093; LOC101745500; Hsp70; LOC101735832; Hsp23.7; Hsp20.1
			GO:0006457	protein folding	biological_process	1.1759e-12	17.0753	DnaJ-5; ERp57; LOC101742383; LOC101745690; LOC101745352; LOC101743498; Crt; LOC733093; LOC101745500; Hsp70; LOC101735832
			GO:0051085	chaperone cofactor-dependent protein refolding	biological_process	3.01932e-11	43.8297	DnaJ-5; HSP70; LOC733093; LOC101745500; Hsp70; LOC101735832
			GO:0034620	cellular response to unfolded protein	biological_process	3.66058e-10	47.7632	HSP70; LOC733093; LOC101745500; Hsp70; LOC101735832
			GO:0061077	chaperone-mediated protein folding	biological_process	3.49954e-08	24.8368	LOC101742822; Ppib; Hsp19.9; Hsp23.7; Hsp20.1
			GO:0006986	response to unfolded protein	biological_process	4.52048e-08	23.8816	HSP70; LOC733093; LOC101745500; Hsp70; LOC101735832
			GO:0034605	cellular response to heat	biological_process	4.52048e-08	23.8816	HSP70; LOC733093; LOC101745500; Hsp70; LOC101735832
			GO:0010998	regulation of translational initiation by eIF2 alpha phosphorylation	biological_process	1.70058e-07	29.2198	LOC101742822; Hsp19.9; Hsp23.7; Hsp20.1
			GO:0009408	response to heat	biological_process	9.30127e-07	14.7838	DnaJ-5; LOC101742822; Hsp19.9; Hsp23.7; Hsp20.1
			GO:0042594	response to starvation	biological_process	4.28702e-05	10.1375	LOC733093; LOC101745500; Hsp70; LOC101735832
			GO:0005788	endoplasmic reticulum lumen	cellular_component	5.70765e-13	27.2599	LOC101737662; LOC101745692; ERp57; LOC101745690; LOC101740785; HSP70; Ppib; LOC101743498; Crt
			GO:0034663	endoplasmic reticulum chaperone complex	cellular_component	1.92973e-08	74.5105	HSP70; Ppib; LOC101743498
			GO:0042470	melanosome	cellular_component	4.25551e-07	16.7817	ERp57; LOC693101; LOC692847; Ppib; LOC101743498
			GO:0030018	Z disc	cellular_component	6.48136e-06	10.7055	LOC101742822; LOC101742383; Hsp19.9; Hsp23.7; Hsp20.1
			GO:0005783	endoplasmic reticulum	cellular_component	1.87559e-05	3.93668	LOC101745692; LOC100286767; LOC119628334; ERp57; LOC101746261; LOC101745690; LOC101746272; HSP70; LOC110386877; LOC101737070; LOC101744776
			GO:0048471	perinuclear region of cytoplasm	cellular_component	2.77597e-05	5.01754	LOC100286767; LOC101742822; LOC101746272; Ppib; LOC101743498; Hsp19.9; Hsp23.7; Hsp20.1
			GO:0005615	extracellular space	cellular_component	0.000248184	3.20889	LOC100286767; LOC692887; ERp57; LOC693101; HSP70; LOC733010; LOC101745556; serpin-1; LOC101741531; serpin-5
			GO:0012505	endomembrane system	cellular_component	0.000290593	6.80461	LOC101745692; LOC101745690; HSP70; LOC101737303
			GO:0005840	ribosome	cellular_component	0.000450492	8.27895	RpS21; RpS16; RpL38
			GO:0009986	cell surface	cellular_component	0.000556684	4.85095	LOC101745692; ERp57; LOC101742383; LOC693101; LOC692847
			GO:0051082	unfolded protein binding	molecular_function	8.69449e-17	20.6974	DnaJ-5; LOC101742822; LOC101742383; HSP70; Ppib; LOC101743498; Crt; Hsp19.9; LOC733093; LOC101745500; Hsp70; LOC101735832; Hsp23.7; Hsp20.1
			GO:0051787	misfolded protein binding	molecular_function	3.66058e-10	47.7632	HSP70; LOC733093; LOC101745500; Hsp70; LOC101735832
			GO:0044183	protein binding involved in protein folding	molecular_function	6.36528e-10	44.3515	HSP70; LOC733093; LOC101745500; Hsp70; LOC101735832
			GO:0042623	ATPase activity, coupled	molecular_function	2.02034e-08	26.9966	HSP70; LOC733093; LOC101745500; Hsp70; LOC101735832
			GO:0031072	heat shock protein binding	molecular_function	5.89659e-07	15.9211	HSP70; LOC733093; LOC101745500; Hsp70; LOC101735832
			GO:0016887	ATPase activity	molecular_function	3.1219e-05	8.17001	HSP70; LOC733093; LOC101745500; Hsp70; LOC101735832
			GO:0003735	structural constituent of ribosome	molecular_function	0.000157654	5.13866	RpS21; RpL37A; RpS16; RpL38; RpL29; RpS12
			GO:0004867	serine-type endopeptidase inhibitor activity	molecular_function	0.00111038	6.53601	LOC101739069; serpin-1; serpin-5
			GO:0008134	transcription factor binding	molecular_function	0.0180859	2.98042	E(spl)mbeta; LOC100302605; DnaJ-5
			GO:0005509	calcium ion binding	molecular_function	0.118092	1.59894	LOC101746261; LOC692894; Crt
		C8	GO:0007155	cell adhesion	biological_process	0.0145798	3.17921	LOC101736464; LOC692894; Tinag
			GO:0030154	cell differentiation	biological_process	0.0649389	1.97889	LOC101739980; E74; LOC105842657
			GO:0006355	regulation of transcription, DNA-templated	biological_process	0.0836069	1.81244	Stat; LOC101735390; LOC101737263
			GO:0045944	positive regulation of transcription by RNA polymerase II	biological_process	0.0992372	1.62626	LOC101743853; Stat; LOC101740969; E74
			GO:0070469	respiratory chain	cellular_component	6.18073e-09	32.3219	ND3; ND5; ND4L; ND2; COX2
			GO:0016324	apical plasma membrane	cellular_component	0.000331288	5.34247	LOC733121; LOC101739980; LOC101739353; LOC101738228; LOC101741708
			GO:0005576	extracellular region	cellular_component	0.000488863	2.52743	LOC101738343; LOC101737662; LOC101738434; LOC100134928; serpin-3; LOC101746366; LOC101740969; CLIP11; LOC732916; LOC733001; LOC692888; LOC732993; LOC101743966
			GO:0005615	extracellular space	cellular_component	0.00283888	2.67261	LOC101739845; serpin-3; LOC101739353; brP-2095; LOC733010; serpin-9; Tinag; serpin-1
			GO:0005743	mitochondrial inner membrane	cellular_component	0.00610026	3.02074	ND5; ND2; COX1; COX2; COX3
			GO:0009986	cell surface	cellular_component	0.0171088	3.03018	LOC101739353; LOC101740576; LOC101743966
			GO:0005622	intracellular	cellular_component	0.0372162	2.37953	LOC692894; Hsp21.4; LOC732993
			GO:0032991	protein-containing complex	cellular_component	0.0487556	2.17901	LOC101739353; LOC101737263; LOC101746660
			GO:0005887	integral component of plasma membrane	cellular_component	0.0892485	1.61207	LOC733121; LOC692894; LOC101740576; LOC101741708; LOC101743966
			GO:0005794	Golgi apparatus	cellular_component	0.0992372	1.62626	LOC101739353; LOC101737919; LOC101740969; LOC101740576
			GO:0008137	NADH dehydrogenase (ubiquinone) activity	molecular_function	3.50088e-06	16.6823	ND3; ND5; ND4L; ND2
			GO:0004867	serine-type endopeptidase inhibitor activity	molecular_function	4.61748e-06	11.341	LOC101738434; LOC101739845; serpin-3; serpin-9; serpin-1
			GO:0004129	cytochrome-c oxidase activity	molecular_function	4.32947e-05	14.9178	COX1; COX2; COX3
			GO:0051015	actin filament binding	molecular_function	0.000892905	6.92613	LOC101746366; LOC101737919; LOC733061
			GO:0042302	structural constituent of cuticle	molecular_function	0.00122466	4.17057	LOC733010; CPR21; CPR46; CPR42; CPR148
			GO:0003779	actin binding	molecular_function	0.00214144	4.38263	LOC101741026; LOC101746366; LOC101737919; LOC733061
			GO:0003682	chromatin binding	molecular_function	0.0051927	3.56656	Stat; LOC101736876; LOC105842657; LOC101737263
			GO:0000978	RNA polymerase II proximal promoter sequence-specific DNA binding	molecular_function	0.00764806	3.84023	Stat; LOC101740969; LOC101735390
			GO:0004252	serine-type endopeptidase activity	molecular_function	0.0463055	2.21636	CLIP11; LOC733001; PPAE
			GO:0003700	DNA-binding transcription factor activity	molecular_function	0.0708905	1.92011	Stat; LOC101736876; LOC101735390
		C9	GO:0007411	axon guidance	biological_process	4.48723e-11	10.9765	LOC101742469; LOC101742566; LOC101740689; LOC101742035; LOC101735614; LOC101741577; LOC101745884; LOC101736604; 18w; LOC101742691; LOC101736444; LOC101740079
			GO:0016339	calcium-dependent cell-cell adhesion via plasma membrane cell adhesion molecules	biological_process	1.1913e-08	29.1837	LOC101741348; LOC101743222; LOC101745884; LOC101745605; LOC101744743
			GO:0007156	homophilic cell adhesion via plasma membrane adhesion molecules	biological_process	1.47251e-07	11.44	LOC101741348; LOC101735614; LOC101743222; LOC101745884; LOC101745605; LOC101744743; LOC101739440
			GO:0044331	cell-cell adhesion mediated by cadherin	biological_process	1.92929e-06	30.6429	LOC101741348; LOC101743222; LOC101744743
			GO:0031290	retinal ganglion cell axon guidance	biological_process	2.76952e-06	28.2857	LOC101742469; LOC101742035; LOC101742691
			GO:0007155	cell adhesion	biological_process	6.18301e-06	7.03279	LOC101745995; LOC101742035; LOC101746432; LOC101744743; LOC101740067; LOC101742691; LOC101740079
			GO:0035159	regulation of tube length, open tracheal system	biological_process	1.44655e-05	19.3534	LOC101739362; LOC101745884; LOC101743662
			GO:0048675	axon extension	biological_process	1.79703e-05	18.3857	LOC101744239; LOC101741402; LOC101742035
			GO:0008045	motor neuron axon guidance	biological_process	2.13002e-05	11.6735	LOC101740689; LOC101742035; LOC101746432; LOC101747207
			GO:0070593	dendrite self-avoidance	biological_process	3.84483e-05	15.3214	LOC101740689; LOC101735614; LOC101745884
			GO:0016021	integral component of membrane	cellular_component	3.89122e-10	2.64903	LOC101741679; LOC101740431; LOC110385294; LOC101737155; LOC101746093; LOC101742593; LOC101743271; LOC101743977; LOC100884166; LOC101740724; LOC101741638; LOC101737507; LOC101744081; LOC119628654; LOC101744239; LOC101736066; LOC101742035; LOC101740210; LOC101735613; LOC101739362; LOC101746432; LOC101741533; LOC101744232; LOC101739270; LOC101746167; LOC101743623; LOC101743390; LOC101745884; LOC1017…
			GO:0005886	plasma membrane	cellular_component	5.0457e-07	2.54767	LOC101742469; LOC101742593; LOC101743271; LOC101740689; LOC100884166; LOC101744081; LOC119628654; LOC101741481; LOC101745995; LOC101735614; LOC101739362; LOC101743222; LOC101744232; LOC101743390; LOC101745884; LOC101737934; LOC101745580; LOC101745879; LOC101740067; LOC101736712; LOC101742691; LOC101736444; LOC101737153; LOC101743662; LOC101737173; LOC101743303; LOC101747207
			GO:0005887	integral component of plasma membrane	cellular_component	6.44395e-07	4.2793	LOC101742469; LOC101740689; InR; LOC101741348; LOC101741402; LOC101735614; LOC101743222; LOC101740131; LOC101745884; LOC101745605; LOC101744743; LOC101744837; LOC101742691; LOC101740079
			GO:0031012	extracellular matrix	cellular_component	7.73775e-06	10.3874	LOC101743271; LOC101746432; LOC101736604; 18w; LOC101740079
			GO:0005912	adherens junction	cellular_component	0.000140047	11.1429	LOC101736066; LOC101739362; LOC101743514
			GO:0030054	cell junction	cellular_component	0.000782233	3.53086	LOC101736066; LOC101746432; LOC101746167; LOC101743390; LOC101745580; LOC101736712; LOC101739440
			GO:0005615	extracellular space	cellular_component	0.00112627	2.8505	LOC101739275; LOC101744081; LOC101743162; LOC101741481; LOC101741577; LOC101746167; LOC101736604; 18w; LOC101741510
			GO:0031225	anchored component of membrane	cellular_component	0.00132703	6.23245	LOC101745995; LOC101740067; LOC101743303
			GO:0030424	axon	cellular_component	0.00215253	3.73693	LOC101742469; LOC101742035; LOC101735614; LOC101746432; LOC101747207
			GO:0016020	membrane	cellular_component	0.00281898	2.51859	LOC101737109; LOC101743271; LOC101744793; LOC101737507; LOC119628654; LOC101741402; LOC101740210; LOC101746167; LOC101745580
			GO:0008201	heparin binding	molecular_function	1.51518e-07	19.7696	LOC105841828; LOC101742035; LOC101739270; LOC101736444; LOC101740079
			GO:0005509	calcium ion binding	molecular_function	3.43639e-07	5.78663	LOC101737155; LOC101743977; LOC101741348; LOC101743222; LOC101746167; LOC101745884; LOC101745605; LOC101744743; LOC101739440; LOC101736444; LOC101743303
			GO:0030215	semaphorin receptor binding	molecular_function	5.00316e-07	40.8571	LOC101744239; LOC101741577; LOC101742691
			GO:0004714	transmembrane receptor protein tyrosine kinase activity	molecular_function	1.19344e-06	20.4286	LOC101742469; LOC101741679; LOC101745605; LOC101742691
			GO:0050839	cell adhesion molecule binding	molecular_function	7.33106e-06	14.4202	LOC101743222; LOC101745884; LOC101739440; LOC101742691
			GO:0038023	signaling receptor activity	molecular_function	4.12706e-05	10.2143	LOC101744081; LOC101739440; LOC101742691; LOC101740079
			GO:0004888	transmembrane signaling receptor activity	molecular_function	5.55491e-05	9.61345	LOC101742469; LOC101742593; LOC101745884; LOC101745605
			GO:0030246	carbohydrate binding	molecular_function	8.75055e-05	8.7551	LOC110385294; LOC101735613; LOC101739362; LOC101737173
			GO:0004713	protein tyrosine kinase activity	molecular_function	0.000157743	10.8151	LOC101742469; LOC100862753; LOC101745605
			GO:0004930	G protein-coupled receptor activity	molecular_function	0.000329212	6.62548	LOC101742593; LOC119628654; LOC101745884; LOC101745879
		C10	GO:0033627	cell adhesion mediated by integrin	biological_process	1.23594e-07	31.3035	LOC101742998; LOC101746961; LOC101746113; LOC692392
			GO:0034446	substrate adhesion-dependent cell spreading	biological_process	3.95953e-06	26.4123	LOC101742998; LOC101746961; LOC692392
			GO:0008406	gonad development	biological_process	1.03176e-05	21.1299	Btl; LOC101742904; LOC692392
			GO:0060548	negative regulation of cell death	biological_process	1.26773e-05	20.1237	LOC101741075; LOC692390; LOC101737711
			GO:0007498	mesoderm development	biological_process	6.31825e-05	13.6322	LOC101742998; LOC101740657; LOC101742904
			GO:0016477	cell migration	biological_process	7.33491e-05	9.08811	Btl; LOC101746113; LOC692392; LOC101745869
			GO:0008045	motor neuron axon guidance	biological_process	0.000211954	10.0618	LOC101736589; LOC101742904; LOC101737256
			GO:0007155	cell adhesion	biological_process	0.000216222	5.77318	LOC692743; LOC101737256; LOC101746713; LOC101743002; LOC101738149
			GO:0030198	extracellular matrix organization	biological_process	0.000232451	9.82784	LOC692392; LOC101745942; LOC101741233
			GO:0001525	angiogenesis	biological_process	0.000254338	9.60448	LOC101738757; LOC101745869; LOC101745942
			GO:0005604	basement membrane	cellular_component	1.17212e-07	20.7155	LOC101742998; LOC101746961; Let-2; LOC692392; LOC101741233
			GO:0009897	external side of plasma membrane	cellular_component	1.9247e-06	18.7821	LOC101736589; LOC101741075; LOC101740576; LOC692390
			GO:0005576	extracellular region	cellular_component	0.000191732	2.75377	LOC101738162; CLIP3; LOC101736902; LOC105841272; LOC101746713; LOC101740531; LOC692390; Y-b; LOC101743856; LOC101743002; LOC101741742; LOC101740117; p27K
			GO:0005886	plasma membrane	cellular_component	0.000476	2.06039	LOC101740657; LOC101739105; LOC101739037; LOC101738757; LOC101736589; NGR-B1; LOC101746113; LOC101741075; LOC101745869; LOC101737256; LOC101740576; LOC105842482; LOC101738829; LOC101747053; LOC110385485; LOC101746897; LOC100302610; LOC101738149; LOC101737711
			GO:0031012	extracellular matrix	cellular_component	0.000787299	7.16266	LOC101736589; LOC101737256; LOC101738553
			GO:0005925	focal adhesion	cellular_component	0.00120123	6.40299	LOC101746113; LOC101742794; LOC101745942
			GO:0016324	apical plasma membrane	cellular_component	0.00163317	4.65672	LOC101739037; LOC101746113; LOC692390; LOC101745942
			GO:0005887	integral component of plasma membrane	cellular_component	0.00198103	2.81029	LOC101738757; Btl; LOC101737252; LOC101745869; LOC101737256; LOC101740576; LOC101746897; LOC101738278
			GO:0045211	postsynaptic membrane	cellular_component	0.00331921	4.85744	LOC101737252; LOC101737256; LOC101737711
			GO:0005794	Golgi apparatus	cellular_component	0.00709912	2.65784	LOC101736088; LOC101737401; LOC101740576; LOC101743856; Scr-c; LOC101737711
			GO:0030246	carbohydrate binding	molecular_function	2.50429e-06	12.5773	LOC101736088; LOC692743; LOC101737401; LOC101741280; LOC101738829
			GO:0004222	metalloendopeptidase activity	molecular_function	4.09714e-05	10.2448	LOC101736589; LOC101736902; LOC101740117; LOC101738149
			GO:0008201	heparin binding	molecular_function	6.31825e-05	13.6322	LOC101741075; LOC101738829; LOC101743002
			GO:0005201	extracellular matrix structural constituent	molecular_function	9.16454e-05	12.4293	Let-2; LOC101738553; LOC101741233
			GO:0004888	transmembrane signaling receptor activity	molecular_function	0.000451076	8.28622	Btl; LOC101737252; LOC101745869
			GO:0005102	signaling receptor binding	molecular_function	0.0010703	6.60308	LOC101742998; LOC101740576; LOC101737711
			GO:0005509	calcium ion binding	molecular_function	0.00126027	3.62744	LOC101740657; LOC101736902; LOC105842482; LOC101742794; LOC101743002; LOC101738553
			GO:0042802	identical protein binding	molecular_function	0.00193855	3.05282	LOC101739037; LOC101741075; LOC101737256; LOC101745942; LOC101746161; LOC101739225; LOC101737711
			GO:0046982	protein heterodimerization activity	molecular_function	0.00477098	3.63524	LOC101746376; LOC101746113; LOC101737256; LOC105842482
			GO:0046872	metal ion binding	molecular_function	0.0993255	1.35123	CLIP3; LOC101746328; LOC101736088; LOC101742904; LOC101737401; LOC101746713; LOC101740531; LOC101743856; LOC101740117; LOC101746161; LOC101738149; LOC101737711
	H. armigera	C1	GO:0009060	aerobic respiration	biological_process	3.65725e-09	138.389	KEH16-p12; KEH16-p08; KEH16-p01
			GO:0016021	integral component of membrane	cellular_component	0	5.56959	KEH16-p13; KEH16-p12; KEH16-p11; KEH16-p09; KEH16-p08; KEH16-p07; KEH16-p06; KEH16-p05; KEH16-p04; KEH16-p03; KEH16-p02; KEH16-p01
			GO:0070469	respiratory chain	cellular_component	6.17307e-22	415.167	KEH16-p13; KEH16-p11; KEH16-p07; KEH16-p06; KEH16-p05; KEH16-p03; KEH16-p01
			GO:0005743	mitochondrial inner membrane	cellular_component	9.76689e-12	29.3552	KEH16-p13; KEH16-p12; KEH16-p11; KEH16-p09; KEH16-p06; KEH16-p02; KEH16-p01
			GO:0031966	mitochondrial membrane	cellular_component	3.4218e-07	47	KEH16-p07; KEH16-p05; KEH16-p03
			GO:0008137	NADH dehydrogenase (ubiquinone) activity	molecular_function	4.5425e-19	215.272	KEH16-p13; KEH16-p07; KEH16-p06; KEH16-p05; KEH16-p04; KEH16-p03; KEH16-p01
			GO:0004129	cytochrome-c oxidase activity	molecular_function	2.17803e-09	155.688	KEH16-p12; KEH16-p11; KEH16-p08
		C2	GO:0009060	aerobic respiration	biological_process	3.65725e-09	138.389	KEH16-p12; KEH16-p08; KEH16-p01
			GO:0016021	integral component of membrane	cellular_component	0	5.56959	KEH16-p13; KEH16-p12; KEH16-p11; KEH16-p09; KEH16-p08; KEH16-p07; KEH16-p06; KEH16-p05; KEH16-p04; KEH16-p03; KEH16-p02; KEH16-p01
			GO:0070469	respiratory chain	cellular_component	6.17307e-22	415.167	KEH16-p13; KEH16-p11; KEH16-p07; KEH16-p06; KEH16-p05; KEH16-p03; KEH16-p01
			GO:0005743	mitochondrial inner membrane	cellular_component	9.76689e-12	29.3552	KEH16-p13; KEH16-p12; KEH16-p11; KEH16-p09; KEH16-p06; KEH16-p02; KEH16-p01
			GO:0031966	mitochondrial membrane	cellular_component	3.4218e-07	47	KEH16-p07; KEH16-p05; KEH16-p03
			GO:0008137	NADH dehydrogenase (ubiquinone) activity	molecular_function	4.5425e-19	215.272	KEH16-p13; KEH16-p07; KEH16-p06; KEH16-p05; KEH16-p04; KEH16-p03; KEH16-p01
			GO:0004129	cytochrome-c oxidase activity	molecular_function	2.17803e-09	155.688	KEH16-p12; KEH16-p11; KEH16-p08
		C3	GO:0015986	ATP synthesis coupled proton transport	biological_process	1.04226e-12	44.7677	LOC110380872; LOC110376153; LOC110378315; LOC110375288; LOC110380551; LOC110377378; LOC110382102
			GO:0001732	formation of cytoplasmic translation initiation complex	biological_process	4.22883e-10	46.7355	LOC110371083; LOC110378916; LOC110374460; LOC110372039; LOC110381592
			GO:0006412	translation	biological_process	4.23111e-10	10.5247	LOC110369959; LOC110373261; LOC110369661; LOC110369610; LOC126054952; LOC110371278; LOC110370414; LOC110370413; LOC110370402; LOC126055771; LOC110381613
			GO:0006754	ATP biosynthetic process	biological_process	4.09752e-09	54.0054	LOC110376153; LOC110379217; LOC110378315; LOC110382102
			GO:1902600	proton transmembrane transport	biological_process	5.20996e-08	23.3677	LOC110379217; LOC110374937; LOC110375288; LOC110377378; LOC110382102
			GO:0046034	ATP metabolic process	biological_process	9.34707e-06	21.4433	LOC110376153; LOC110378315; LOC110380551
			GO:0000398	mRNA splicing, via spliceosome	biological_process	0.000771097	4.56813	LOC110380511; LOC110376929; LOC110370730; LOC110373640; LOC110380969
			GO:0000381	regulation of alternative mRNA splicing, via spliceosome	biological_process	0.00175545	5.7863	LOC110370730; LOC110384356; LOC110373640
			GO:0006364	rRNA processing	biological_process	0.00419453	4.55671	LOC110383918; LOC110382503; LOC110371464
			GO:0048477	oogenesis	biological_process	0.0152095	3.14256	LOC110380511; LOC110373158; LOC110381760
			GO:0033290	eukaryotic 48S preinitiation complex	cellular_component	7.35206e-10	43.3972	LOC110371083; LOC110378916; LOC110374460; LOC110372039; LOC110381592
			GO:0016282	eukaryotic 43S preinitiation complex	cellular_component	1.21733e-09	40.5041	LOC110371083; LOC110378916; LOC110374460; LOC110372039; LOC110381592
			GO:0000275	mitochondrial proton-transporting ATP synthase complex, catalytic core F(1)	cellular_component	1.83293e-09	60.7561	LOC110376153; LOC110378315; LOC110375288; LOC110382102
			GO:0005852	eukaryotic translation initiation factor 3 complex	cellular_component	8.14226e-09	48.6049	LOC110371083; LOC110374460; LOC110372039; LOC110381592
			GO:0000276	mitochondrial proton-transporting ATP synthase complex, coupling factor F(o)	cellular_component	8.61773e-07	36.4537	LOC110379217; LOC110380551; LOC110377378
			GO:0015934	large ribosomal subunit	cellular_component	2.00598e-06	30.378	LOC110369610; LOC126054952; LOC110370402
			GO:0005840	ribosome	cellular_component	4.86498e-06	11.2511	LOC110373261; LOC110369661; LOC110370414; LOC126055771; LOC110381613
			GO:0022625	cytosolic large ribosomal subunit	cellular_component	4.72519e-05	14.5815	LOC110369959; LOC110371278; LOC110382060
			GO:0071011	precatalytic spliceosome	cellular_component	0.000228864	9.85234	LOC110380511; LOC110376929; LOC110380969
			GO:0005743	mitochondrial inner membrane	cellular_component	0.00118801	3.68219	LOC110376153; LOC110380756; LOC110380750; LOC110375288; LOC110381760; LOC110382037
			GO:0003735	structural constituent of ribosome	molecular_function	4.95601e-10	9.11341	LOC110369959; LOC110373261; LOC110369661; LOC110369610; LOC126054952; LOC110371278; LOC110382060; LOC110370414; LOC110370413; LOC110370402; LOC126055771; LOC110381613
			GO:0003743	translation initiation factor activity	molecular_function	2.07072e-09	19.3315	LOC110371083; LOC110378916; LOC110369963; LOC110374460; LOC110372039; LOC110381592; LOC110374368
			GO:0046933	proton-transporting ATP synthase activity, rotational mechanism	molecular_function	1.48313e-08	44.1863	LOC110376153; LOC110378315; LOC110375288; LOC110382102
			GO:0004129	cytochrome-c oxidase activity	molecular_function	1.35768e-07	30.378	LOC110372868; LOC110371665; LOC110380756; LOC110380750
			GO:0003723	RNA binding	molecular_function	6.73519e-06	3.55893	LOC110376929; LOC110383918; LOC110369963; LOC110370730; LOC110384356; LOC110369610; LOC126054952; LOC110373640; LOC110382060; LOC110370413; LOC110374368; LOC110382503; LOC110380969; LOC110371464
			GO:0015078	proton transmembrane transporter activity	molecular_function	9.34707e-06	21.4433	LOC110380872; LOC110380551; LOC110377378
			GO:0019904	protein domain specific binding	molecular_function	0.00208478	5.52328	LOC110380469; LOC110370730; LOC110370889
			GO:0042802	identical protein binding	molecular_function	0.346038	1.0098	LOC110379734; LOC110372278; LOC110379479
			GO:0005524	ATP binding	molecular_function	0.451844	0.955714	LOC110372888; LOC110379734; LOC110372702; LOC110378160; LOC110373640; LOC110378315; LOC110370204
			GO:0003677	DNA binding	molecular_function	0.705743	0.632876	LOC110373158; LOC110379439; LOC126055716
		C4	GO:0045475	locomotor rhythm	biological_process	5.7843e-05	13.9292	LOC110375458; LOC126055314; LOC110377831
			GO:0034976	response to endoplasmic reticulum stress	biological_process	6.63681e-05	13.4649	LOC126055058; LOC110370532; LOC110381391
			GO:0031175	neuron projection development	biological_process	0.000123293	11.5413	LOC110377007; LOC110381610; LOC110370193
			GO:0007030	Golgi organization	biological_process	0.00017523	7.58584	LOC110377695; LOC110372725; LOC110375594; LOC110384323
			GO:0007517	muscle organ development	biological_process	0.000303926	9.18059	LOC110380888; LOC110376564; LOC110377831
			GO:0008380	RNA splicing	biological_process	0.000647238	5.72973	LOC110375466; LOC110378739; LOC110378859; LOC110370123
			GO:0048813	dendrite morphogenesis	biological_process	0.00330906	4.86682	LOC110380888; LOC110383485; LOC110375009
			GO:0006397	mRNA processing	biological_process	0.00787305	3.81081	LOC110378739; LOC110378859; LOC110370123
			GO:0000122	negative regulation of transcription by RNA polymerase II	biological_process	0.00851409	2.81692	LOC110369605; LOC110375458; LOC110374436; LOC110376564; LOC110377831
			GO:0006281	DNA repair	biological_process	0.0120486	3.36622	LOC110375458; LOC110373729; LOC110380890
			GO:0012505	endomembrane system	cellular_component	0.00016383	7.69421	LOC110380358; LOC110372725; LOC110375109; LOC126055058
			GO:0016604	nuclear body	cellular_component	0.000822309	7.08677	LOC110377257; LOC110374190; LOC110370123
			GO:0005783	endoplasmic reticulum	cellular_component	0.00121954	3.02581	LOC110383774; LOC110372725; LOC126055058; LOC110370532; LOC110381937; LOC110371151; LOC110372002; LOC110381391
			GO:0005634	nucleus	cellular_component	0.00513654	1.54291	LOC110384607; LOC110369605; LOC110375458; LOC110380888; LOC110373729; LOC110371524; LOC110383485; LOC110370670; LOC126055058; LOC110376564; LOC110378739; LOC110380890; LOC110383435; LOC110381969; LOC110378859; LOC110374536; LOC110384112; LOC110381264; LOC110377382; LOC110382380; LOC110371151; LOC110370123; LOC110373700; LOC110377831; LOC110377737; LOC110375171
			GO:0005654	nucleoplasm	cellular_component	0.00573232	2.08611	LOC110384607; LOC110369605; LOC110375466; LOC110375458; LOC110377257; LOC110371524; LOC110374190; LOC110378739; LOC110380890; LOC110372410; LOC110373700
			GO:0005938	cell cortex	cellular_component	0.00688592	3.96025	LOC110377765; LOC110377831; LOC110378508
			GO:0005829	cytosol	cellular_component	0.00999526	1.67082	LOC110384607; LOC110375458; LOC110372528; LOC110371524; LOC110372685; LOC110370670; LOC110374190; LOC110376564; LOC110383435; LOC110378859; LOC110372090; LOC110372784; LOC110382380; LOC110371151; LOC110370193; LOC110372002; LOC110379761
			GO:0030424	axon	cellular_component	0.0114772	2.94314	LOC110372605; LOC110369985; LOC110370670; LOC110380158
			GO:0016020	membrane	cellular_component	0.0169641	2.11807	LOC110377007; LOC126055058; LOC110375594; LOC110373700; LOC110377831; LOC110381391; LOC110371420
			GO:0016607	nuclear speck	cellular_component	0.0236016	2.74793	LOC110384607; LOC110378859; LOC110377873
			GO:0005524	ATP binding	molecular_function	0.0019771	2.11807	LOC110384607; LOC110377777; LOC110377765; LOC110373729; LOC110372528; LOC110371524; LOC110383485; LOC126055058; LOC110375594; LOC110381443; LOC110384323; LOC110373700; LOC110380158; LOC110375171
			GO:0003676	nucleic acid binding	molecular_function	0.00596729	3.45253	LOC110377257; LOC110370539; LOC110381443; LOC110371151
			GO:0005096	GTPase activator activity	molecular_function	0.00665267	3.99946	LOC110372685; LOC110372784; LOC110379761
			GO:0003677	DNA binding	molecular_function	0.00977902	2.10389	LOC110375458; LOC110380888; LOC110373729; LOC110375184; LOC110375594; LOC110380890; LOC110381969; LOC110374536; LOC110375171
			GO:0003723	RNA binding	molecular_function	0.0248696	1.97184	LOC110381580; LOC110375594; LOC110378859; LOC110377382; LOC110370123; LOC110373700; LOC110379761
			GO:0005509	calcium ion binding	molecular_function	0.13134	1.53592	LOC110383871; LOC110383774; LOC110375009
			GO:0008270	zinc ion binding	molecular_function	0.214429	1.25255	LOC110381443; LOC110381969; LOC110374536; LOC110371151
			GO:0046872	metal ion binding	molecular_function	0.303427	1.09148	LOC110375466; LOC110377777; LOC110380888; LOC110383485; LOC110370670; LOC110374436; LOC110383435; LOC110384112; LOC110372410; LOC110377831; LOC110380158
	Top 20 of KEGG enrichment analysis for each cluster in scRNA-seq data of B. mori, B. mandarina and H. armigera
	B. mori B. mandarina	C1	ko03010	Ribosome		1.43546e-84	24.9567	RpL23; RpS21; RpL34; RpL13A; RpL11; RpL35; RpS18; RpL19; RpL13; RpL15; RpL27; LOC692701; RpS14; RpL23A; RpS15A; RpL4; RpS28; RpL18; RpL14; RpL36A; RpL9; LOC692779; RpS2e; RpS10; RpL31; RpL27A; RpL21; RpL28; RpS3; RpL7A; RpL5; RpS5; RpL30; RpL8; RpS8; RpL10A; RpP0; RpL35A; RpL6; RpSA; RpL22; RpS24; RpS19; RpS9; RpL12; RpL7; RpS12; RpS7; RpL17; RpS17; RpS15; RpS6; RpL36; RpS4; RpL26; RpL18A; RpS30;…
			ko05132	Salmonella infection		0.119842	1.58537	LOC692786; RpS3; LOC778509
			ko04714	Thermogenesis		0.589358	0.735242	LOC101738009; RpS6; COX2
			ko05010	Alzheimer disease		0.633419	0.743322	LOC692786; LOC101738009; LOC692927; COX2
		C2	ko05012	Parkinson disease		8.03557e-07	5.65217	LOC101739389; ND3; ND5; ND4; ND4L; ND1; ND2; COX1; COX2; COX3
			ko05016	Huntington disease		1.595e-06	4.3583	LOC101745746; Tub2; Tub1; ND3; ND5; ND4; ND4L; ND1; ND2; COX1; COX2; COX3
			ko05010	Alzheimer disease		4.50532e-06	3.97516	Tub2; Tub1; CKIalpha; ND3; ND5; ND4; ND4L; ND1; ND2; COX1; COX2; COX3
			ko00190	Oxidative phosphorylation		6.59176e-06	5.08696	ND3; ND5; ND4; ND4L; ND1; ND2; COX1; COX2; COX3
			ko04723	Retrograde endocannabinoid signaling		7.02899e-06	6.66362	LOC733012; ND3; ND5; ND4; ND4L; ND1; ND2
			ko04714	Thermogenesis		6.3167e-05	3.93195	ND3; ND5; ND4; ND4L; ND1; ND2; COX1; COX2; COX3
			ko05130	Pathogenic Escherichia coli infection		0.00224523	4.25575	LOC101736643; LOC101736734; Tub2; Tub1
			ko03015	mRNA surveillance pathway		0.00431148	4.44761	LOC101737820; Hrp28; LOC692937
			ko04260	Cardiac muscle contraction		0.0057199	4.11067	COX1; COX2; COX3
			ko05169	Epstein-Barr virus infection		0.00740778	3.82119	LOC101745746; LOC101739310; LOC101736734
			ko03013	RNA transport		0.00851164	3.11844	LOC101742358; LOC101744401; eIF3c; eIF3-S9
			ko04530	Tight junction		0.00897398	3.61739	LOC101737820; LOC101736643; LOC101736734
			ko04145	Phagosome		0.0102814	3.47826	LOC101736734; Tub2; Tub1
			ko04013	MAPK signaling pathway - fly		0.0107433	3.43423	LOC101737820; LOC101735390; LOC101736734
			ko04310	Wnt signaling pathway		0.0117071	3.34944	LOC101736734; CKIalpha; LOC101736219
			ko04068	FoxO signaling pathway		0.0155147	3.083	LOC101739346; LOC101739310; LOC101741423
			ko04932	Non-alcoholic fatty liver disease (NAFLD)		0.01922	2.54746	LOC101736734; COX1; COX2; COX3
			ko03040	Spliceosome		0.0370888	2.35917	LOC101745188; LOC101743319; LOC101736315
			ko04151	PI3K-Akt signaling pathway		0.0566481	2.05534	LOC101737820; LOC101736734; LOC733012
			ko05200	Pathways in cancer		0.212236	1.26188	LOC101736734; LOC101736219; LOC733012
		C3	ko03022	Basal transcription factors		0.000128765	11.123	LOC101745832; LOC101745654; LOC101741347
			ko04213	Longevity regulating pathway - multiple species		0.000799153	5.30781	LOC101741436; LOC100862772; Hsp23.7; LOC119630891
			ko05168	Herpes simplex virus 1 infection		0.00313283	3.90886	LOC101740401; LOC101737443; Dredd; LOC101739371
			ko04141	Protein processing in endoplasmic reticulum		0.00459799	3.57619	LOC101741436; LOC100862772; Hsp23.7; LOC119630891
			ko04010	MAPK signaling pathway		0.0153462	3.07465	LOC101737126; LOC100862772; LOC101742570
		C4	ko00520	Amino sugar and nucleotide sugar metabolism		0.000282663	9.09621	LOC119629767; LOC101746316; LOC101743965
		C5	ko04141	Protein processing in endoplasmic reticulum		1.74693e-12	10.9585	LOC101741436; LOC101735495; LOC101742474; HSP70; LOC101741441; LOC100862772; Hsp19.9; LOC733093; LOC101745500; Hsp70; LOC101735832; LOC119630891; LOC119630892
			ko05134	Legionellosis		4.04721e-11	28.6897	Rel; cact; LOC100862772; LOC733093; LOC101745500; Hsp70; LOC101735832
			ko04612	Antigen processing and presentation		6.82662e-10	28.5257	LOC100862772; Bcp; LOC733093; LOC101745500; Hsp70; LOC101735832
			ko05145	Toxoplasmosis		1.26034e-09	19.3488	Rel; cact; LOC100862772; LOC733093; LOC101745500; Hsp70; LOC101735832
			ko05162	Measles		1.53147e-09	18.9091	Rel; cact; LOC100862772; LOC733093; LOC101745500; Hsp70; LOC101735832
			ko04213	Longevity regulating pathway - multiple species		2.73952e-09	11.2602	LOC101741436; LOC100862772; Hsp19.9; LOC733093; LOC101745500; Hsp70; LOC101735832; LOC119630891; LOC119630892
			ko04624	Toll and Imd signaling pathway		2.15743e-06	12.381	CecA; PGRP-S1; Rel; cact; LOC101743155
			ko04010	MAPK signaling pathway		5.60195e-06	6.76423	Btl; Rel; LOC100862772; LOC733093; LOC101745500; Hsp70; LOC101735832
			ko04915	Estrogen signaling pathway		7.41351e-06	10.0726	LOC100862772; LOC733093; LOC101745500; Hsp70; LOC101735832
			ko04210	Apoptosis		4.13962e-05	9.90476	Rel; cact; LOC101735654; Bcp
			ko04144	Endocytosis		6.56552e-05	5.65986	Btl; LOC100862772; LOC733093; LOC101745500; Hsp70; LOC101735832
			ko03040	Spliceosome		0.000330118	5.1677	LOC100862772; LOC733093; LOC101745500; Hsp70; LOC101735832
			ko05203	Viral carcinogenesis		0.00127046	4.80231	Rel; LOC101746507; cact; LOC101742794
			ko05215	Prostate cancer		0.00155991	5.84543	Btl; Rel; cact
			ko04931	Insulin resistance		0.00233483	5.2437	Rel; Glyp; cact
			ko04810	Regulation of actin cytoskeleton		0.00721325	3.8341	Btl; LOC101746507; LOC101742794
			ko05131	Shigellosis		0.0102926	3.46186	Rel; cact; LOC101742794
			ko04024	cAMP signaling pathway		0.0128926	3.24156	Rel; cact; LOC101736234
			ko04142	Lysosome		0.0231023	2.72192	Sap-r; LOC692685; Bcp
			ko05200	Pathways in cancer		0.104103	1.65847	Btl; Rel; cact
		C6	ko04810	Regulation of actin cytoskeleton		0.00463962	4.32882	LOC100313953; LOC101743745; LOC101746507
			ko05205	Proteoglycans in cancer		0.00762552	3.76244	LOC100313953; LOC101743908; LOC732926
		C7	ko04141	Protein processing in endoplasmic reticulum		1.68786e-20	13.7226	LOC101741436; LOC101745692; ERp57; LOC101742383; LOC101746261; LOC100101160; LOC101735495; HSP70; LOC101737303; LOC101743498; Crt; LOC101738119; LOC101736224; Hsp19.9; LOC733093; LOC101745500; Hsp70; LOC101735832; Hsp23.7; Hsp20.1
			ko04612	Antigen processing and presentation		6.24547e-11	27.0884	ERp57; Crt; Bcp; LOC733093; LOC101745500; Hsp70; LOC101735832
			ko04213	Longevity regulating pathway - multiple species		2.46118e-08	9.16524	LOC101741436; LOC101742383; Hsp19.9; LOC733093; LOC101745500; Hsp70; LOC101735832; Hsp23.7; Hsp20.1
			ko04915	Estrogen signaling pathway		1.73684e-06	9.83839	LOC101743498; CatD; LOC733093; LOC101745500; Hsp70; LOC101735832
			ko05134	Legionellosis		9.18606e-06	13.344	LOC733093; LOC101745500; Hsp70; LOC101735832
			ko05145	Toxoplasmosis		6.69015e-05	8.99946	LOC733093; LOC101745500; Hsp70; LOC101735832
			ko05162	Measles		7.49039e-05	8.79493	LOC733093; LOC101745500; Hsp70; LOC101735832
			ko03010	Ribosome		0.00023283	4.68117	RpS21; RpL37A; RpS16; RpL38; RpL29; RpS12
			ko04142	Lysosome		0.000327107	4.43103	LOC693101; LOC692847; LOC101735445; Bcp; CatD; LOC732993
			ko03040	Spliceosome		0.00615752	3.36502	LOC733093; LOC101745500; Hsp70; LOC101735832
			ko04010	MAPK signaling pathway		0.00815668	3.14615	LOC733093; LOC101745500; Hsp70; LOC101735832
			ko04144	Endocytosis		0.00901132	3.07124	LOC733093; LOC101745500; Hsp70; LOC101735832
			ko05205	Proteoglycans in cancer		0.0236526	2.71245	LOC693101; LOC692847; Bcp
		C8	ko00190	Oxidative phosphorylation		3.89846e-05	5.2	ND3; ND5; ND4L; ND2; COX1; COX2; COX3
			ko05012	Parkinson disease		3.89846e-05	5.2	ND3; ND5; ND4L; ND2; COX1; COX2; COX3
			ko05016	Huntington disease		0.000152259	3.8187	Tub1; ND3; ND5; ND4L; ND2; COX1; COX2; COX3
			ko04714	Thermogenesis		0.000241136	4.01932	ND3; ND5; ND4L; ND2; COX1; COX2; COX3
			ko05010	Alzheimer disease		0.000306649	3.48299	Tub1; ND3; ND5; ND4L; ND2; COX1; COX2; COX3
			ko04979	Cholesterol metabolism		0.000680337	7.27697	LOC101739353; LOC101740576; LOC732993
			ko04723	Retrograde endocannabinoid signaling		0.00105438	5.00451	ND3; ND5; ND4L; ND2
			ko04260	Cardiac muscle contraction		0.00209107	5.4026	COX1; COX2; COX3
			ko04142	Lysosome		0.00435657	3.62923	LOC693032; LOC101740969; LOC101740545; LOC732993
			ko04932	Non-alcoholic fatty liver disease (NAFLD)		0.0299931	2.51107	COX1; COX2; COX3
		C9	ko04360	Axon guidance		1.70061e-07	10.7059	LOC101742469; LOC101740689; LOC101739275; LOC101741638; LOC101744239; LOC101743390; LOC101736444
			ko00514	Other types of O-glycan biosynthesis		8.01851e-05	12.48	LOC110385294; LOC101744474; LOC101735613
			ko04926	Relaxin signaling pathway		8.88605e-05	8.4898	LOC101741679; LOC101742113; LOC101741402; LOC100862753
			ko05226	Gastric cancer		0.000130012	7.84906	LOC101741679; LOC101742113; LOC101742593; LOC105841828
			ko04520	Adherens junction		0.000427556	8.21053	LOC101741679; LOC101742113; LOC101742035
			ko04925	Aldosterone synthesis and secretion		0.000486473	5.94286	LOC101741402; LOC101744837; LOC101737153; LOC101743662
			ko04934	Cushing syndrome		0.000900596	5.2	LOC101741679; LOC101742593; LOC101741402; LOC101744837
			ko04912	GnRH signaling pathway		0.00132287	6.11765	LOC101741679; LOC101741402; LOC100862753
			ko04141	Protein processing in endoplasmic reticulum		0.00202064	3.68794	LOC101737155; Ero1; LOC101740210; LOC100862753; LOC101738074
			ko04371	Apelin signaling pathway		0.00213977	5.37931	LOC101742113; LOC101741402; LOC101737153
			ko05224	Breast cancer		0.00257792	5.11475	LOC101741679; LOC101742593; LOC105841828
			ko04976	Bile secretion		0.00307431	4.875	LOC101741402; LOC101744837; LOC101743662
			ko04931	Insulin resistance		0.0038331	4.58824	LOC101737109; LOC101742035; LOC101737153
			ko04390	Hippo signaling pathway		0.00404098	4.52174	LOC101742113; LOC101742593; LOC101739275
			ko04530	Tight junction		0.00545102	4.16	LOC100862753; LOC101745580; LOC101737153
			ko04361	Axon regeneration		0.0057143	4.10526	LOC101742469; LOC100862753; LOC101736444
			ko05225	Hepatocellular carcinoma		0.0057143	4.10526	LOC101741679; LOC101742113; LOC101742593
			ko04010	MAPK signaling pathway		0.00598228	3.38211	LOC101741679; LOC101742113; LOC105841828; LOC100862753
			ko04013	MAPK signaling pathway - fly		0.00655505	3.94937	LOC101741679; LOC100862753; LOC101736712
			ko04022	cGMP-PKG signaling pathway		0.00685266	3.9	LOC101741402; LOC101737153; LOC101743662
		C10	ko04512	ECM-receptor interaction		2.20811e-10	33.1034	LOC101742998; LOC101746961; LOC101736620; LOC101746113; LOC692392; LOC101743002
			ko04510	Focal adhesion		8.53866e-10	15.2381	LOC101742998; LOC101746961; LOC101736620; LOC101746113; LOC692392; LOC101745869; LOC101742794; LOC101743002
			ko04151	PI3K-Akt signaling pathway		2.53975e-09	10.9091	LOC101742998; LOC101746961; LOC101736620; Btl; LOC101746113; LOC692392; LOC101745869; LOC101743002; LOC100037427
			ko05146	Amoebiasis		1.10403e-08	28.5714	LOC101742998; LOC101746961; LOC101736620; LOC692392; LOC101742794
			ko00512	Mucin type O-glycan biosynthesis		2.45621e-07	48	LOC101746328; LOC101736088; LOC101737401
			ko05222	Small cell lung cancer		2.77291e-06	16.8421	LOC101742998; LOC101746961; LOC101736620; LOC692392
			ko00514	Other types of O-glycan biosynthesis		1.3883e-05	19.2	LOC101746328; LOC101736088; LOC101737401
			ko05165	Human papillomavirus infection		2.89681e-05	6.27451	LOC101742998; LOC101746961; LOC101736620; LOC101746113; LOC692392; LOC101743002
			ko05145	Toxoplasmosis		0.000125473	11.1628	LOC101742998; LOC101746961; LOC692392
			ko05200	Pathways in cancer		0.00171102	3.72093	LOC101742998; LOC101746961; LOC101736620; Btl; LOC692392
			ko04810	Regulation of actin cytoskeleton		0.00240052	5.16129	Btl; LOC101746113; LOC101742794
	H. armigera	C1	ko00190	Oxidative phosphorylation		0	32.1926	KEH16-p13; KEH16-p12; KEH16-p11; KEH16-p09; KEH16-p08; KEH16-p07; KEH16-p06; KEH16-p05; KEH16-p04; KEH16-p03; KEH16-p02; KEH16-p01
			ko04714	Thermogenesis		0	23.4919	KEH16-p13; KEH16-p12; KEH16-p11; KEH16-p09; KEH16-p08; KEH16-p07; KEH16-p06; KEH16-p05; KEH16-p04; KEH16-p03; KEH16-p02; KEH16-p01
			ko05010	Alzheimer disease		0	17.5242	KEH16-p13; KEH16-p12; KEH16-p11; KEH16-p09; KEH16-p08; KEH16-p07; KEH16-p06; KEH16-p05; KEH16-p04; KEH16-p03; KEH16-p02; KEH16-p01
			ko05012	Parkinson disease		0	31.4928	KEH16-p13; KEH16-p12; KEH16-p11; KEH16-p09; KEH16-p08; KEH16-p07; KEH16-p06; KEH16-p05; KEH16-p04; KEH16-p03; KEH16-p02; KEH16-p01
			ko05016	Huntington disease		0	18.6524	KEH16-p13; KEH16-p12; KEH16-p11; KEH16-p09; KEH16-p08; KEH16-p07; KEH16-p06; KEH16-p05; KEH16-p04; KEH16-p03; KEH16-p02; KEH16-p01
			ko04723	Retrograde endocannabinoid signaling		1.94601e-11	26.408	KEH16-p13; KEH16-p07; KEH16-p06; KEH16-p05; KEH16-p04; KEH16-p03; KEH16-p01
			ko04260	Cardiac muscle contraction		1.49868e-07	27.859	KEH16-p12; KEH16-p11; KEH16-p08; KEH16-p02
			ko04932	Non-alcoholic fatty liver disease (NAFLD)		7.4491e-06	12.8201	KEH16-p12; KEH16-p11; KEH16-p08; KEH16-p02
		C2	ko00190	Oxidative phosphorylation		0	32.1926	KEH16-p13; KEH16-p12; KEH16-p11; KEH16-p09; KEH16-p08; KEH16-p07; KEH16-p06; KEH16-p05; KEH16-p04; KEH16-p03; KEH16-p02; KEH16-p01
			ko04714	Thermogenesis		0	23.4919	KEH16-p13; KEH16-p12; KEH16-p11; KEH16-p09; KEH16-p08; KEH16-p07; KEH16-p06; KEH16-p05; KEH16-p04; KEH16-p03; KEH16-p02; KEH16-p01
			ko05010	Alzheimer disease		0	17.5242	KEH16-p13; KEH16-p12; KEH16-p11; KEH16-p09; KEH16-p08; KEH16-p07; KEH16-p06; KEH16-p05; KEH16-p04; KEH16-p03; KEH16-p02; KEH16-p01
			ko05012	Parkinson disease		0	31.4928	KEH16-p13; KEH16-p12; KEH16-p11; KEH16-p09; KEH16-p08; KEH16-p07; KEH16-p06; KEH16-p05; KEH16-p04; KEH16-p03; KEH16-p02; KEH16-p01
			ko05016	Huntington disease		0	18.6524	KEH16-p13; KEH16-p12; KEH16-p11; KEH16-p09; KEH16-p08; KEH16-p07; KEH16-p06; KEH16-p05; KEH16-p04; KEH16-p03; KEH16-p02; KEH16-p01
			ko04723	Retrograde endocannabinoid signaling		1.94601e-11	26.408	KEH16-p13; KEH16-p07; KEH16-p06; KEH16-p05; KEH16-p04; KEH16-p03; KEH16-p01
			ko04260	Cardiac muscle contraction		1.49868e-07	27.859	KEH16-p12; KEH16-p11; KEH16-p08; KEH16-p02
			ko04932	Non-alcoholic fatty liver disease (NAFLD)		7.4491e-06	12.8201	KEH16-p12; KEH16-p11; KEH16-p08; KEH16-p02
		C3	ko00190	Oxidative phosphorylation		7.72343e-10	6.82873	LOC110380872; LOC110372868; LOC110376153; LOC110371665; LOC110379217; LOC110378315; LOC110374937; LOC110380756; LOC110380750; LOC110375288; LOC110380551; LOC110377378; LOC110382102; LOC110375979
			ko05012	Parkinson disease		1.03245e-08	6.20312	LOC110375794; LOC110380872; LOC110372868; LOC110376153; LOC110371665; LOC110378315; LOC110380756; LOC110380750; LOC110375288; LOC110381760; LOC110377378; LOC110382102; LOC110375979
			ko03010	Ribosome		7.04207e-08	5.8532	LOC110369959; LOC110373261; LOC110369661; LOC110369610; LOC126054952; LOC110371278; LOC110382060; LOC110370414; LOC110370413; LOC110370402; LOC126055771; LOC110381613
			ko04714	Thermogenesis		4.34167e-07	4.62719	LOC110380872; LOC110372868; LOC110376153; LOC110371665; LOC110379217; LOC110378315; LOC110380756; LOC110380750; LOC110375288; LOC110380551; LOC110377378; LOC110382102; LOC110375979
			ko03013	RNA transport		9.48883e-07	5.67659	LOC110371083; LOC110378916; LOC110372579; LOC110369963; LOC110374460; LOC110373640; LOC110372039; LOC110381592; LOC110374368; LOC110372131
			ko05016	Huntington disease		1.28122e-06	3.95656	LOC110375794; LOC110380872; LOC110372868; LOC110376153; LOC110371665; LOC110378315; LOC110380756; LOC110380750; LOC110375288; LOC110377870; LOC110381760; LOC110377378; LOC110382102; LOC110375979
			ko05010	Alzheimer disease		2.8268e-06	3.71725	LOC110377691; LOC110375794; LOC110380872; LOC110372868; LOC110376153; LOC110371665; LOC110378315; LOC110380756; LOC110380750; LOC110375288; LOC110381760; LOC110377378; LOC110382102; LOC110375979
			ko04260	Cardiac muscle contraction		0.000114705	6.33159	LOC110372868; LOC110371665; LOC110380756; LOC110380750; LOC110375979
			ko05132	Salmonella infection		0.00118421	3.62469	LOC110377691; LOC110371924; LOC110376864; LOC110372361; LOC110378690; LOC110382630
			ko03008	Ribosome biogenesis in eukaryotes		0.00323757	3.93125	LOC110372579; LOC110382503; LOC110377059; LOC110371464
			ko04217	Necroptosis		0.00530139	4.20309	LOC110375794; LOC110379734; LOC110381760
			ko04932	Non-alcoholic fatty liver disease (NAFLD)		0.00691058	2.91365	LOC110372868; LOC110371665; LOC110380756; LOC110380750; LOC110375979
			ko05418	Fluid shear stress and atherosclerosis		0.0263502	2.63394	LOC110375102; LOC110372131; LOC110382630
			ko03040	Spliceosome		0.0345904	2.19495	LOC110376929; LOC110370730; LOC110373640; LOC110380969
			ko04013	MAPK signaling pathway - fly		0.0392525	2.32406	LOC110371924; LOC110380469; LOC110378160
			ko04120	Ubiquitin mediated proteolysis		0.0392525	2.32406	LOC110372702; LOC110378160; LOC110372361
			ko05170	Human immunodeficiency virus 1 infection		0.0452693	2.21961	LOC110372361; LOC110370257; LOC110381486
			ko05131	Shigellosis		0.0938068	1.73285	LOC110371924; LOC110378160; LOC110372361
			ko05166	Human T-cell leukemia virus 1 infection		0.10084	1.68842	LOC110375794; LOC110372579; LOC110381760
			ko05200	Pathways in cancer		0.455225	0.870244	LOC110375102; LOC110372361; LOC110370257
		C4	ko04810	Regulation of actin cytoskeleton		0.0017075	5.67857	LOC110384607; LOC110378508; LOC110379761
			ko04141	Protein processing in endoplasmic reticulum		0.0080415	3.69558	LOC110372725; LOC126055058; LOC110381937
			ko05168	Herpes simplex virus 1 infection		0.0102164	3.44921	LOC110375364; LOC110382843; LOC110381264
