# Supplementary material for: A muscle-centered hierarchical breakdown underlies flight loss during silkworm domestication
Source: iScience. 2026 Jan 29;29(2):114846. doi: 10.1016/j.isci.2026.114846 (PMC12915254; doi:10.1016/j.isci.2026.114846)
Supplement: Table S4. Marker genes for each cluster of stRNA-seq data in flight organs of B. mori and B. mandarina, related to Figure 1 [file mmc5.xls]

## Sheet: Table S4
	Table S4. Marker genes for each cluster of stRNA-seq data in flight organs of B. mori and B. mandarina. Related to Figure 1.
	Pct1 , percent of cells in the cluster that express the gene, Pct.2 percent of cells in theremaining clusters that express the gene.
	Pvalue	Avg_log2FC	Pct.1	Pct.2	Pvalue_adj	Cluster	Gene diff	NCBI_Gene_ID	Description	TFs Family	GO ID	GO term	Pathway	Pathway description	Silkdb_genenames
	0	0.704825	0.293	0.067	0	1	4.373	LOC101744509	serine protease snake-like [Bombyx mandarina]	--	GO:0004252,GO:0005576,GO:0006508,GO:0007311,GO:0008063,GO:0008233,GO:0008236,GO:0009950,GO:0016485	serine-type endopeptidase activity|extracellular region|proteolysis|maternal specification of dorsal/ventral axis, oocyte, germ-line encoded|Toll signaling pathway|peptidase activity|serine-type peptidase activity|dorsal/ventral axis specification|protein processing	--	--	BMSK0006780
	3.24391e-41	0.531546	1	1	2.76932e-37	1	1	Crabp	cellular retinoic acid binding protein [Bombyx mori]	--	GO:0005737,GO:0008289,GO:0016020	cytoplasm|lipid binding|membrane	ko03320	PPAR signaling pathway	BMSK0009461
	9.06645e-31	0.443496	1	0.995	7.74003e-27	1	1.005	Hmga	high mobility group protein A [Bombyx mori]	--	--	--	ko05202,ko05206	Transcriptional misregulation in cancer|MicroRNAs in cancer	BMSK0012861
	9.26791e-29	0.436113	1	0.995	7.91202e-25	1	1.005	LOC101742445	--	--	--	--	--	--	BMSK0008199
	2.30579e-28	2.15294	1	1	1.96846e-24	1	1	CPG17	--	--	--	--	--	--
	3.89585e-24	2.02171	0.978	0.718	3.32589e-20	1	1.362	LOC101739363	uncharacterized protein LOC101739363 [Bombyx mori]	--	GO:0008234	cysteine-type peptidase activity	--	--	BMSK0011938
	1.11924e-22	0.557645	1	0.976	9.55494e-19	1	1.025	LOC692894	LOW QUALITY PROTEIN: notch-like protein isoform X1 [Bombyx mori]	--	GO:0004930,GO:0005509,GO:0005622,GO:0005887,GO:0006954,GO:0007155,GO:0007166,GO:0007189,GO:0016477,GO:0031256,GO:0032587,GO:0035374,GO:0071621	G protein-coupled receptor activity|calcium ion binding|intracellular|integral component of plasma membrane|inflammatory response|cell adhesion|cell surface receptor signaling pathway|adenylate cyclase-activating G protein-coupled receptor signaling pathway|cell migration|leading edge membrane|ruffle membrane|chondroitin sulfate binding|granulocyte chemotaxis	--	--	BMSK0005551
	1.36195e-22	0.416781	1	0.952	1.1627e-18	1	1.05	LOC101735576	uncharacterized protein LOC101735576 [Bombyx mori]	--	--	--	--	--	BMSK0000903
	1.58265e-22	1.22966	1	0.967	1.35111e-18	1	1.034	LOC101739980	large neutral amino acids transporter small subunit 1 [Bombyx mori]	--	GO:0005829,GO:0005886,GO:0006520,GO:0007399,GO:0015171,GO:0015175,GO:0015179,GO:0015804,GO:0016020,GO:0016021,GO:0016324,GO:0030154,GO:0042605,GO:0043231,GO:0050900,GO:0070062	cytosol|plasma membrane|cellular amino acid metabolic process|nervous system development|amino acid transmembrane transporter activity|neutral amino acid transmembrane transporter activity|L-amino acid transmembrane transporter activity|neutral amino acid transport|membrane|integral component of membrane|apical plasma membrane|cell differentiation|peptide antigen binding|intracellular membrane-bo…	ko04150,ko05230	mTOR signaling pathway|Central carbon metabolism in cancer	BMSK0002105
	4.92751e-22	0.838346	1	0.986	4.20661e-18	1	1.014	LOC733001	serine proteinase-like protein isoform X1 [Bombyx mori]	--	GO:0004252,GO:0005576,GO:0045087,GO:0046872	serine-type endopeptidase activity|extracellular region|innate immune response|metal ion binding	--	--	BMSK0014074
	6.47428e-22	1.84915	0.989	0.804	5.5271e-18	1	1.23	Cb10	wing disc-specific protein [Bombyx mori]	--	--	--	--	--	BMSK0002727
	7.59607e-22	1.70364	0.957	0.579	6.48477e-18	1	1.653	LOC101740723	synaptic vesicle glycoprotein 2B [Bombyx mori]	--	GO:0001504,GO:0001669,GO:0007268,GO:0008021,GO:0016020,GO:0016021,GO:0022857,GO:0030054,GO:0030285,GO:0030672,GO:0043005,GO:0043195	neurotransmitter uptake|acrosomal vesicle|chemical synaptic transmission|synaptic vesicle|membrane|integral component of membrane|transmembrane transporter activity|cell junction|integral component of synaptic vesicle membrane|synaptic vesicle membrane|neuron projection|terminal bouton	ko04512	ECM-receptor interaction	BMSK0003144
	4.08809e-21	1.47612	0.978	0.789	3.49e-17	1	1.24	LOC101741708	b(0,+)-type amino acid transporter 1 isoform X1 [Bombyx mori]	--	GO:0005886,GO:0005887,GO:0015175,GO:0015179,GO:0015184,GO:0015804,GO:0015811,GO:0016324,GO:0031526,GO:0042605,GO:0050900,GO:0065003	plasma membrane|integral component of plasma membrane|neutral amino acid transmembrane transporter activity|L-amino acid transmembrane transporter activity|L-cystine transmembrane transporter activity|neutral amino acid transport|L-cystine transport|apical plasma membrane|brush border membrane|peptide antigen binding|leukocyte migration|protein-containing complex assembly	ko04974	Protein digestion and absorption	BMSK0014982
	1.81296e-20	2.04852	0.848	0.469	1.54773e-16	1	1.808	LOC101743739	protein obstructor-E [Bombyx mori]	--	GO:0005615,GO:0006030,GO:0008061,GO:0042302	extracellular space|chitin metabolic process|chitin binding|structural constituent of cuticle	--	--
	2.35706e-20	1.04194	1	1	2.01222e-16	1	1	Lix1	Lix1 protein [Bombyx mori]	--	GO:0005737,GO:0005829,GO:0006914,GO:0007476,GO:0016324,GO:0035003,GO:0097352	cytoplasm|cytosol|autophagy|imaginal disc-derived wing morphogenesis|apical plasma membrane|subapical complex|autophagosome maturation	ko04391	Hippo signaling pathway - fly	BMSK0002960
	2.58181e-20	1.71867	0.946	0.761	2.20409e-16	1	1.243	LOC101738228	multiple inositol polyphosphate phosphatase 1-like [Bombyx mori]	--	GO:0003993,GO:0005886,GO:0007424,GO:0016311,GO:0016323,GO:0016324,GO:0030054,GO:0030175,GO:0031362,GO:0034417,GO:0051491,GO:0052745,GO:0052826,GO:0070062	acid phosphatase activity|plasma membrane|open tracheal system development|dephosphorylation|basolateral plasma membrane|apical plasma membrane|cell junction|filopodium|anchored component of external side of plasma membrane|bisphosphoglycerate 3-phosphatase activity|positive regulation of filopodium assembly|inositol phosphate phosphatase activity|inositol hexakisphosphate 2-phosphatase activity|…	ko00010,ko00562	Glycolysis / Gluconeogenesis|Inositol phosphate metabolism
	4.56797e-20	0.343743	1	0.962	3.89967e-16	1	1.04	LOC101744804	uncharacterized protein LOC101744804 isoform X1 [Bombyx mori]	--	--	--	--	--	BMSK0009062
	1.10124e-19	0.907966	1	0.971	9.4013e-16	1	1.03	LOC732993	ML-domain containing secreted protein precursor [Bombyx mori]	--	GO:0005576,GO:0005622,GO:0032367	extracellular region|intracellular|intracellular cholesterol transport	ko04142,ko04979	Lysosome|Cholesterol metabolism
	1.74354e-19	2.35645	0.978	0.89	1.48846e-15	1	1.099	CPR42	cuticular protein RR-1 motif 42 precursor [Bombyx mori]	--	GO:0042302	structural constituent of cuticle	--	--	BMSK0012732
	3.07391e-19	1.82542	0.957	0.809	2.6242e-15	1	1.183	LOC101740576	uncharacterized protein LOC115442462 [Manduca sexta]	--	GO:0002790,GO:0005102,GO:0005524,GO:0005548,GO:0005794,GO:0005886,GO:0005887,GO:0006497,GO:0006869,GO:0006911,GO:0007040,GO:0007186,GO:0007189,GO:0007584,GO:0008035,GO:0008203,GO:0008509,GO:0009897,GO:0009986,GO:0010875,GO:0015914,GO:0016197,GO:0016887,GO:0017127,GO:0019905,GO:0030139,GO:0030301,GO:0031267,GO:0032367,GO:0032489,GO:0033344,GO:0033700,GO:0034185,GO:0034186,GO:0034188,GO:0034380,GO:…	peptide secretion|signaling receptor binding|ATP binding|phospholipid transporter activity|Golgi apparatus|plasma membrane|integral component of plasma membrane|protein lipidation|lipid transport|phagocytosis, engulfment|lysosome organization|G protein-coupled receptor signaling pathway|adenylate cyclase-activating G protein-coupled receptor signaling pathway|response to nutrient|high-density lip…	ko02010,ko04975,ko04979	ABC transporters|Fat digestion and absorption|Cholesterol metabolism	BMSK0007991
	5.11152e-19	0.432456	1	1	4.3637e-15	1	1	Inx2	innexin 2 [Bombyx mori]	--	GO:0005243,GO:0005886,GO:0005921,GO:0006811,GO:0016021	gap junction channel activity|plasma membrane|gap junction|ion transport|integral component of membrane	--	--	BMSK0008384
	5.71414e-19	0.786258	0.978	0.923	4.87816e-15	1	1.06	LOC101739353	low-density lipoprotein receptor-related protein 2 [Bombyx mandarina]	--	GO:0001843,GO:0003139,GO:0003148,GO:0003223,GO:0003281,GO:0005509,GO:0005615,GO:0005737,GO:0005768,GO:0005783,GO:0005794,GO:0005903,GO:0005905,GO:0006766,GO:0006897,GO:0006898,GO:0007507,GO:0007605,GO:0008144,GO:0008283,GO:0008584,GO:0009897,GO:0009986,GO:0010165,GO:0016020,GO:0016021,GO:0016197,GO:0016324,GO:0017124,GO:0020028,GO:0030001,GO:0030139,GO:0030165,GO:0030424,GO:0030425,GO:0030492,GO:…	neural tube closure|secondary heart field specification|outflow tract septum morphogenesis|ventricular compact myocardium morphogenesis|ventricular septum development|calcium ion binding|extracellular space|cytoplasm|endosome|endoplasmic reticulum|Golgi apparatus|brush border|clathrin-coated pit|vitamin metabolic process|endocytosis|receptor-mediated endocytosis|heart development|sensory percepti…	ko04340,ko04918,ko04979	Hedgehog signaling pathway|Thyroid hormone synthesis|Cholesterol metabolism
	1.20486e-18	0.420564	1	1	1.02859e-14	1	1	LOC101744379	uncharacterized protein LOC101744379 isoform X1 [Bombyx mori]	--	--	--	--	--	BMSK0002840
	1.52124e-18	0.271241	1	0.952	1.29868e-14	1	1.05	LOC101746693	proteoglycan Cow [Bombyx mori]	--	GO:0004867,GO:0005509,GO:0005615,GO:0006858,GO:0007367,GO:0017147,GO:0035592,GO:0048190,GO:0090090,GO:0090263	serine-type endopeptidase inhibitor activity|calcium ion binding|extracellular space|extracellular transport|segment polarity determination|Wnt-protein binding|establishment of protein localization to extracellular region|wing disc dorsal/ventral pattern formation|negative regulation of canonical Wnt signaling pathway|positive regulation of canonical Wnt signaling pathway	--	--	BMSK0004841
	1.61971e-18	1.37006	0.924	0.589	1.38275e-14	1	1.569	LOC692992	protease inhibitor 1 precursor [Bombyx mori]	--	--	--	--	--	BMSK0013359
	2.74766e-18	0.632531	1	0.976	2.34568e-14	1	1.025	LOC732885	uncharacterized protein LOC114250954 isoform X2 [Bombyx mandarina]	--	--	--	--	--	BMSK0001934
	3.52684e-18	1.99997	1	1	3.01087e-14	1	1	LOC100134928	antennal binding protein precursor [Bombyx mori]	--	GO:0005549,GO:0005576,GO:0007606,GO:0007608,GO:0019236,GO:0042048	odorant binding|extracellular region|sensory perception of chemical stimulus|sensory perception of smell|response to pheromone|olfactory behavior	--	--	BMSK0002602
	6.01688e-18	0.293626	1	0.995	5.13661e-14	1	1.005	LOC119628334	uncharacterized protein LOC114244911 [Bombyx mandarina]	--	GO:0001774,GO:0001932,GO:0002224,GO:0002755,GO:0003725,GO:0003727,GO:0004888,GO:0005737,GO:0005764,GO:0005768,GO:0005783,GO:0005789,GO:0005886,GO:0006955,GO:0007249,GO:0007252,GO:0008144,GO:0008329,GO:0016021,GO:0032009,GO:0032722,GO:0032755,GO:0032757,GO:0034154,GO:0035197,GO:0043235,GO:0045078,GO:0045087,GO:0045356,GO:0045359,GO:0045416,GO:0051607,GO:0071260,GO:1901224	microglial cell activation|regulation of protein phosphorylation|toll-like receptor signaling pathway|MyD88-dependent toll-like receptor signaling pathway|double-stranded RNA binding|single-stranded RNA binding|transmembrane signaling receptor activity|cytoplasm|lysosome|endosome|endoplasmic reticulum|endoplasmic reticulum membrane|plasma membrane|immune response|I-kappaB kinase/NF-kappaB signali…	--	--	BMSK0002587
	6.68619e-18	1.86527	0.598	0.234	5.708e-14	1	2.556	LOC101744480	larval cuticle protein 16/17 [Bombyx mori]	--	--	--	--	--
	1.07013e-17	1.81425	1	0.971	9.13569e-14	1	1.03	CPR46	uncharacterized protein LOC114244243 [Bombyx mandarina]	--	GO:0042302	structural constituent of cuticle	--	--	BMSK0012727
	1.15507e-17	0.91645	1	0.971	9.86086e-14	1	1.03	serpin-3	serine protease inhibitor 3 precursor [Bombyx mori]	--	GO:0002213,GO:0004857,GO:0004867,GO:0005576,GO:0005615,GO:0008063,GO:0009611,GO:0009950,GO:0010951,GO:0035006,GO:0035009,GO:0035011,GO:0045861,GO:0048149,GO:0050832	defense response to insect|enzyme inhibitor activity|serine-type endopeptidase inhibitor activity|extracellular region|extracellular space|Toll signaling pathway|response to wounding|dorsal/ventral axis specification|negative regulation of endopeptidase activity|melanization defense response|negative regulation of melanization defense response|melanotic encapsulation of foreign target|negative re…	--	--	BMSK0003812
	1.5734e-17	0.213379	1	0.995	1.34321e-13	1	1.005	LOC100101183	vesicle amine transport protein isoform X1 [Bombyx mori]	--	GO:0008270,GO:0016491	zinc ion binding|oxidoreductase activity	--	--	BMSK0011052
	1.90833e-17	1.20562	0.913	0.488	1.62914e-13	1	1.871	LOC732889	cellular retinaldehyde-binding protein [Bombyx mori]	--	--	--	--	--	BMSK0009263
	2.00857e-17	1.5906	0.75	0.44	1.71472e-13	1	1.705	LOC101744888	basic proline-rich protein-like [Bombyx mandarina]	--	--	--	--	--	BMSK0013007
	3.35885e-17	0.95448	1	0.794	2.86745e-13	1	1.259	LOC101743000	mucin-5AC isoform X1 [Bombyx mori]	--	--	--	--	--
	5.62926e-17	1.42996	0.707	0.411	4.8057e-13	1	1.72	an-0147	juvenile hormone binding protein an-0147 isoform X1 [Bombyx mori]	--	--	--	--	--	BMSK0002689
	6.0314e-17	0.116405	1	0.981	5.149e-13	1	1.019	LOC101742383	alpha-crystallin B chain-like [Bombyx mandarina]	--	GO:0001540,GO:0001666,GO:0002088,GO:0005212,GO:0005634,GO:0005739,GO:0005794,GO:0005829,GO:0006457,GO:0007021,GO:0007517,GO:0007568,GO:0008017,GO:0008092,GO:0009986,GO:0010259,GO:0010629,GO:0014069,GO:0015630,GO:0030018,GO:0030308,GO:0030424,GO:0031109,GO:0031430,GO:0031674,GO:0032355,GO:0032387,GO:0032432,GO:0032463,GO:0042542,GO:0042803,GO:0043066,GO:0043154,GO:0043197,GO:0043204,GO:0043209,GO:…	amyloid-beta binding|response to hypoxia|lens development in camera-type eye|structural constituent of eye lens|nucleus|mitochondrion|Golgi apparatus|cytosol|protein folding|tubulin complex assembly|muscle organ development|aging|microtubule binding|cytoskeletal protein binding|cell surface|multicellular organism aging|negative regulation of gene expression|postsynaptic density|microtubule cytosk…	ko04141,ko04213	Protein processing in endoplasmic reticulum|Longevity regulating pathway - multiple species	BMSK0003007
	1.34566e-16	2.0198	0.967	0.799	1.14879e-12	1	1.21	CPR23	cuticular protein RR-1 motif 23 precursor [Bombyx mori]	--	GO:0042302	structural constituent of cuticle	--	--	BMSK0012752
	1.81749e-16	1.84944	0.924	0.737	1.55159e-12	1	1.254	brP-2095	juvenile hormone binding protein brP-2095 precursor [Bombyx mori]	--	GO:0005615,GO:0007623	extracellular space|circadian rhythm	--	--
	2.5625e-16	0.046934	1	1	2.18761e-12	1	1	Jafrac1	thiol peroxiredoxin isoform X1 [Bombyx mori]	--	GO:0005829,GO:0006979,GO:0007155,GO:0007281,GO:0008340,GO:0008354,GO:0008379,GO:0042594,GO:0042744,GO:0045454	cytosol|response to oxidative stress|cell adhesion|germ cell development|determination of adult lifespan|germ cell migration|thioredoxin peroxidase activity|response to starvation|hydrogen peroxide catabolic process|cell redox homeostasis	ko04146,ko05146	Peroxisome|Amoebiasis	BMSK0009031
	3.17075e-16	0.761961	1	0.967	2.70687e-12	1	1.034	LOC101738343	lysozyme [Bombyx mori]	--	GO:0003796,GO:0004568,GO:0005576,GO:0019835,GO:0042742,GO:0051672	lysozyme activity|chitinase activity|extracellular region|cytolysis|defense response to bacterium|catabolism by organism of cell wall peptidoglycan in other organism	--	--	BMSK0001229
	3.18463e-16	2.23587	0.815	0.517	2.71872e-12	1	1.576	LOC101745980	--	--	--	--	--	--	BMSK0002475
	6.78846e-16	0.76031	1	0.89	5.79531e-12	1	1.124	LOC101742528	uncharacterized protein LOC101742528 [Bombyx mori]	--	--	--	--	--	BMSK0008912
	1.78542e-15	2.09132	0.783	0.598	1.52421e-11	1	1.309	LOC692973	salivary cysteine-rich peptide precursor [Bombyx mori]	--	--	--	--	--	BMSK0011693
	3.10115e-15	0.922724	0.859	0.584	2.64745e-11	1	1.471	LOC101743303	uncharacterized protein LOC101743303 [Bombyx mori]	--	GO:0005509,GO:0005886,GO:0031225,GO:0031514	calcium ion binding|plasma membrane|anchored component of membrane|motile cilium	--	--	BMSK0015541
	3.29641e-15	1.03279	0.989	0.852	2.81414e-11	1	1.161	LOC101745694	ABC transporter G family member 23 isoform X1 [Bombyx mandarina]	--	GO:0005524,GO:0016021,GO:0016887	ATP binding|integral component of membrane|ATPase activity	--	--	BMSK0015080
	5.02251e-15	1.1914	1	0.986	4.28772e-11	1	1.014	LOC101742323	uncharacterized protein LOC101742323 isoform X1 [Bombyx mori]	--	GO:0004558,GO:0032450,GO:1902475	alpha-1,4-glucosidase activity|maltose alpha-glucosidase activity|L-alpha-amino acid transmembrane transport	ko04150,ko04216,ko04974	mTOR signaling pathway|Ferroptosis|Protein digestion and absorption	BMSK0014889
	5.32255e-15	0.00244739	1	1	4.54386e-11	1	1	LOC692701	60S ribosomal protein L24 [Manduca sexta]	--	GO:0005840	ribosome	ko03010	Ribosome	BMSK0004953
	5.66773e-15	0.104023	1	1	4.83854e-11	1	1	RpS12	ribosomal protein S12 [Bombyx mori]	--	GO:0002181,GO:0003735,GO:0022627	cytoplasmic translation|structural constituent of ribosome|cytosolic small ribosomal subunit	ko03010	Ribosome	BMSK0011589
	6.15557e-15	0.999797	1	0.775	5.25501e-11	1	1.29	LOC105841591	unnamed protein product [Leptidea sinapis]	--	--	--	--	--
	9.95669e-15	1.41252	0.707	0.368	8.50002e-11	1	1.921	CPG10	cuticular protein glycine-rich 10 precursor [Bombyx mori]	--	--	--	--	--	BMSK0002559
	1.02025e-14	0.979439	1	0.928	8.70984e-11	1	1.078	CSP5	uncharacterized protein LOC114244799 [Bombyx mandarina]	--	--	--	--	--	BMSK0011152
	1.04761e-14	0.0660854	1	1	8.94343e-11	1	1	LOC692779	ubiquitin-60S ribosomal protein L40 [Helicoverpa armigera]	--	GO:0002181,GO:0003735,GO:0005634,GO:0005737,GO:0005829,GO:0006412,GO:0006464,GO:0006511,GO:0016567,GO:0019941,GO:0022625,GO:0022627,GO:0031386,GO:0031625	cytoplasmic translation|structural constituent of ribosome|nucleus|cytoplasm|cytosol|translation|cellular protein modification process|ubiquitin-dependent protein catabolic process|protein ubiquitination|modification-dependent protein catabolic process|cytosolic large ribosomal subunit|cytosolic small ribosomal subunit|protein tag|ubiquitin protein ligase binding	ko03010	Ribosome	BMSK0007162
	1.1247e-14	0.920763	0.457	0.177	9.60158e-11	1	2.582	LOC101740370	GATA zinc finger domain-containing protein 14 [Bombyx mori]	--	--	--	--	--	BMSK0007802
	1.235e-14	2.49934	0.946	0.842	1.05432e-10	1	1.124	fmxg9M19	uncharacterized protein LOC114250110 [Bombyx mandarina]	--	--	--	--	--	BMSK0002607
	1.32274e-14	0.694254	1	0.861	1.12923e-10	1	1.161	LOC101736549	protein THEM6 [Bombyx mori]	--	GO:0005576	extracellular region	--	--
	2.28676e-14	0.041619	1	1	1.95221e-10	1	1	Rsf1	repressor splicing factor 1 isoform X1 [Bombyx mori]	--	GO:0000381,GO:0001178,GO:0003723,GO:0003729,GO:0005634,GO:0010468,GO:0031440,GO:0045292	regulation of alternative mRNA splicing, via spliceosome|regulation of transcriptional start site selection at RNA polymerase II promoter|RNA binding|mRNA binding|nucleus|regulation of gene expression|regulation of mRNA 3'-end processing|mRNA cis splicing, via spliceosome	--	--	BMSK0007265
	2.42688e-14	5.06379e-05	1	1	2.07183e-10	1	1	RpS24	ribosomal protein S24 [Bombyx mori]	--	GO:0003735,GO:0005840,GO:0006412	structural constituent of ribosome|ribosome|translation	ko03010	Ribosome	BMSK0010322
	2.70376e-14	1.04418	0.989	0.78	2.3082e-10	1	1.268	LOC101737662	carboxylesterase 5A, partial [Bombyx mori]	--	GO:0001540,GO:0003824,GO:0003990,GO:0004104,GO:0005576,GO:0005641,GO:0005788,GO:0007612,GO:0008285,GO:0014016,GO:0016020,GO:0016788,GO:0019695,GO:0019899,GO:0033265,GO:0042802,GO:0043279,GO:0050783,GO:0050805,GO:0051384,GO:0051593,GO:0072562	amyloid-beta binding|catalytic activity|acetylcholinesterase activity|cholinesterase activity|extracellular region|nuclear envelope lumen|endoplasmic reticulum lumen|learning|negative regulation of cell proliferation|neuroblast differentiation|membrane|hydrolase activity, acting on ester bonds|choline metabolic process|enzyme binding|choline binding|identical protein binding|response to alkaloid|…	--	--	BMSK0001270
	2.81593e-14	1.48475	0.957	0.847	2.40396e-10	1	1.13	CPR56	cuticular protein RR-1 motif 56 precursor [Bombyx mori]	--	--	--	--	--	BMSK0009576
	4.33897e-14	1.55804	0.946	0.809	3.70418e-10	1	1.169	CPR21	cuticular protein RR-1 motif 21 isoform X1 [Bombyx mori]	--	GO:0042302	structural constituent of cuticle	--	--	BMSK0012154
	5.07999e-14	0.629394	1	1	4.33679e-10	1	1	LOC732916	zinc finger protein 208-like [Bombyx mori]	ENSMODP00000019450	GO:0004322,GO:0005576,GO:0005623,GO:0006826,GO:0006879,GO:0008199	ferroxidase activity|extracellular region|cell|iron ion transport|cellular iron ion homeostasis|ferric iron binding	ko05168	Herpes simplex virus 1 infection	BMSK0014053
	6.83977e-14	0.223626	1	0.952	5.83912e-10	1	1.05	LOC693032	chitooligosaccharidolytic beta-N-acetylglucosaminidase isoform X1 [Bombyx mori]	--	GO:0000272,GO:0004563,GO:0006032,GO:0102148	polysaccharide catabolic process|beta-N-acetylhexosaminidase activity|chitin catabolic process|N-acetyl-beta-D-galactosaminidase activity	ko00511,ko00513,ko00520,ko00531,ko00603,ko00604,ko04142	Other glycan degradation|Various types of N-glycan biosynthesis|Amino sugar and nucleotide sugar metabolism|Glycosaminoglycan degradation|Glycosphingolipid biosynthesis - globo and isoglobo series|Glycosphingolipid biosynthesis - ganglio series|Lysosome	BMSK0007284
	1.06818e-13	0.00479771	1	1	9.11907e-10	1	1	RpS8	ribosomal protein S8 [Bombyx mori]	--	GO:0003735,GO:0005840,GO:0006412	structural constituent of ribosome|ribosome|translation	ko03010	Ribosome	BMSK0008889
	1.3496e-13	0.256225	1	0.995	1.15216e-09	1	1.005	LOC101743966	calsyntenin-1 [Bombyx mori]	--	GO:0005509,GO:0005576,GO:0005887,GO:0007156,GO:0009986,GO:0016339,GO:0044331,GO:0045211,GO:0050806,GO:0051965	calcium ion binding|extracellular region|integral component of plasma membrane|homophilic cell adhesion via plasma membrane adhesion molecules|cell surface|calcium-dependent cell-cell adhesion via plasma membrane cell adhesion molecules|cell-cell adhesion mediated by cadherin|postsynaptic membrane|positive regulation of synaptic transmission|positive regulation of synapse assembly	--	--	BMSK0015623
	1.39028e-13	0.0376868	1	1	1.18688e-09	1	1	RpL35	ribosomal protein L35 [Bombyx mori]	--	GO:0000463,GO:0003729,GO:0003735,GO:0006412,GO:0022625,GO:0043021	maturation of LSU-rRNA from tricistronic rRNA transcript (SSU-rRNA, 5.8S rRNA, LSU-rRNA)|mRNA binding|structural constituent of ribosome|translation|cytosolic large ribosomal subunit|ribonucleoprotein complex binding	ko03010	Ribosome	BMSK0001949
	1.71442e-13	0.0545284	1	1	1.4636e-09	1	1	RpS25	40S ribosomal protein S25 [Vanessa tameamea]	--	GO:0005840	ribosome	ko03010	Ribosome
	1.87662e-13	0.00844611	1	1	1.60207e-09	1	1	RpL7A	ribosomal protein L7A [Bombyx mori]	--	GO:0000470,GO:0002181,GO:0003723,GO:0003735,GO:0006412,GO:0022625,GO:0022626	maturation of LSU-rRNA|cytoplasmic translation|RNA binding|structural constituent of ribosome|translation|cytosolic large ribosomal subunit|cytosolic ribosome	ko03010	Ribosome	BMSK0008453
	2.31081e-13	1.27249	0.837	0.589	1.97274e-09	1	1.421	LOC101742529	low-density lipoprotein receptor-related protein 2 isoform X3 [Bombyx mori]	--	GO:0005509,GO:0005783,GO:0005886,GO:0005887,GO:0008083,GO:0009235,GO:0010008,GO:0015420,GO:0015889,GO:0016020,GO:0030656,GO:0030890,GO:0031296,GO:0031419	calcium ion binding|endoplasmic reticulum|plasma membrane|integral component of plasma membrane|growth factor activity|cobalamin metabolic process|endosome membrane|cobalamin-transporting ATPase activity|cobalamin transport|membrane|regulation of vitamin metabolic process|positive regulation of B cell proliferation|B cell costimulation|cobalamin binding	--	--
	2.42766e-13	0.0604967	1	1	2.07249e-09	1	1	LOC101735319	T-complex protein 1 subunit eta [Bombyx mandarina]	--	GO:0005524,GO:0005832,GO:0006457,GO:0051082	ATP binding|chaperonin-containing T-complex|protein folding|unfolded protein binding	--	--	BMSK0014459
	3.15118e-13	0.765779	1	0.952	2.69016e-09	1	1.05	LOC101740647	uncharacterized protein LOC114250961 [Bombyx mandarina]	--	--	--	--	--	BMSK0001933
	3.73611e-13	0.915475	1	0.962	3.18951e-09	1	1.04	LOC101736196	glucose-6-phosphate 1-epimerase [Bombyx mori]	--	--	--	ko00010	Glycolysis / Gluconeogenesis
	3.94789e-13	0.0675142	1	1	3.37032e-09	1	1	RpL27A	ribosomal protein L27A [Bombyx mori]	--	GO:0003735,GO:0006412,GO:0015934	structural constituent of ribosome|translation|large ribosomal subunit	ko03010	Ribosome
	5.80669e-13	0.839533	0.924	0.684	4.95717e-09	1	1.351	LOC101745915	limulus clotting factor C isoform X1 [Bombyx mori]	--	GO:0004252,GO:0005576,GO:0007155,GO:0030246,GO:0042381	serine-type endopeptidase activity|extracellular region|cell adhesion|carbohydrate binding|hemolymph coagulation	--	--	BMSK0009206
	7.65971e-13	0.0889519	1	1	6.53909e-09	1	1	RpL37	ribosomal protein L37 [Bombyx mori]	--	GO:0003735,GO:0005840,GO:0006412,GO:0019843,GO:0046872	structural constituent of ribosome|ribosome|translation|rRNA binding|metal ion binding	ko03010	Ribosome	BMSK0012680
	1.00957e-12	0.0219969	1	1	8.61872e-09	1	1	RpS5	ribosomal protein S5 [Bombyx mori]	--	GO:0000028,GO:0003729,GO:0003735,GO:0006412,GO:0006450,GO:0019843,GO:0022627	ribosomal small subunit assembly|mRNA binding|structural constituent of ribosome|translation|regulation of translational fidelity|rRNA binding|cytosolic small ribosomal subunit	ko03010	Ribosome	BMSK0008606
	1.06365e-12	0.0746978	1	1	9.08036e-09	1	1	RpL23A	ribosomal protein L23A [Bombyx mori]	--	GO:0000027,GO:0003735,GO:0005634,GO:0006412,GO:0019843,GO:0022625,GO:1904841	ribosomal large subunit assembly|structural constituent of ribosome|nucleus|translation|rRNA binding|cytosolic large ribosomal subunit|TORC2 complex binding	ko03010	Ribosome	BMSK0005529
	1.38813e-12	0.00141681	1	1	1.18505e-08	1	1	LOC101744114	hypothetical protein HELRODRAFT-157839, partial [Cotesia chilonis]	--	GO:0005634,GO:0005737,GO:0007275,GO:0008283,GO:0008589,GO:0019941,GO:0030162,GO:0030431,GO:0031386,GO:0031625,GO:0031647,GO:0036099,GO:0045116,GO:0051438,GO:2000736	nucleus|cytoplasm|multicellular organism development|cell proliferation|regulation of smoothened signaling pathway|modification-dependent protein catabolic process|regulation of proteolysis|sleep|protein tag|ubiquitin protein ligase binding|regulation of protein stability|female germ-line stem cell population maintenance|protein neddylation|regulation of ubiquitin-protein transferase activity|reg…	--	--	BMSK0002128
	1.49955e-12	0.593719	1	0.957	1.28017e-08	1	1.045	LOC101736967	LOW QUALITY PROTEIN: extracellular sulfatase SULF-1 homolog [Bombyx mori]	--	GO:0005539,GO:0005615,GO:0005783,GO:0005795,GO:0008045,GO:0008449,GO:0009986,GO:0015015,GO:0016201,GO:0030202,GO:0042059,GO:0045879,GO:0045880,GO:0046872,GO:0048190,GO:0090090	glycosaminoglycan binding|extracellular space|endoplasmic reticulum|Golgi stack|motor neuron axon guidance|N-acetylglucosamine-6-sulfatase activity|cell surface|heparan sulfate proteoglycan biosynthetic process, enzymatic modification|synaptic target inhibition|heparin metabolic process|negative regulation of epidermal growth factor receptor signaling pathway|negative regulation of smoothened sig…	--	--	BMSK0008797
	1.70533e-12	0.888685	0.935	0.603	1.45584e-08	1	1.551	LOC101737346	transferrin-like [Bombyx mandarina]	--	GO:0005615,GO:0006811,GO:0046872,GO:0055072	extracellular space|ion transport|metal ion binding|iron ion homeostasis	--	--	BMSK0014363
	1.76556e-12	1.37499	0.554	0.349	1.50726e-08	1	1.587	MS	myosuppressin isoform X1 [Bombyx mori]	--	GO:0005576,GO:0007218	extracellular region|neuropeptide signaling pathway	--	--	BMSK0003718
	2.07148e-12	0.820971	0.989	0.799	1.76842e-08	1	1.238	LOC101741770	phenoloxidase-activating factor 2-like [Bombyx mandarina]	--	GO:0004252,GO:0005576,GO:0045087,GO:0046872	serine-type endopeptidase activity|extracellular region|innate immune response|metal ion binding	--	--	BMSK0013971
	2.09271e-12	0.116989	1	1	1.78654e-08	1	1	LOC778457	unnamed protein product [Sparganum proliferum]	--	GO:0000786,GO:0005634,GO:0006334,GO:0031492,GO:0046982	nucleosome|nucleus|nucleosome assembly|nucleosomal DNA binding|protein heterodimerization activity	ko05034,ko05131,ko05202,ko05322	Alcoholism|Shigellosis|Transcriptional misregulation in cancer|Systemic lupus erythematosus	BMSK0009809
	3.62949e-12	0.984028	0.967	0.789	3.0985e-08	1	1.226	BGRP3	beta-1,3-glucan recognition protein 3 precursor [Bombyx mori]	--	GO:0002752,GO:0004553,GO:0005576,GO:0005975,GO:0008329,GO:0030246,GO:0045087,GO:0045088	cell surface pattern recognition receptor signaling pathway|hydrolase activity, hydrolyzing O-glycosyl compounds|extracellular region|carbohydrate metabolic process|signaling pattern recognition receptor activity|carbohydrate binding|innate immune response|regulation of innate immune response	ko04624	Toll and Imd signaling pathway	BMSK0006299
	4.05561e-12	1.05338	0.967	0.823	3.46228e-08	1	1.175	LOC101736080	probable chitinase 10 isoform X2 [Bombyx mori]	--	GO:0000272,GO:0004568,GO:0005576,GO:0006032,GO:0008061	polysaccharide catabolic process|chitinase activity|extracellular region|chitin catabolic process|chitin binding	ko00520	Amino sugar and nucleotide sugar metabolism	BMSK0009778
	4.20724e-12	1.09304	1	0.933	3.59172e-08	1	1.072	PPAE	RecName: Full=Phenoloxidase-activating enzyme; AltName: Full=Prophenoloxidase-activating enzyme; Contains: RecName: Full=Phenoloxidase-activating enzyme light chain; Contains: RecName: Full=Phenoloxidase-activating enzyme heavy chain; Flags: Precursor [Bombyx mori]	--	GO:0004175,GO:0004252,GO:0008233,GO:0016485,GO:0046872	endopeptidase activity|serine-type endopeptidase activity|peptidase activity|protein processing|metal ion binding	--	--
	7.06446e-12	0.962187	0.489	0.445	6.03093e-08	1	1.099	LOC119628323	glutathione S-transferase delta 2 [Bombyx mori]	--	GO:0004364	glutathione transferase activity	ko00480,ko00980,ko00982,ko00983,ko01524,ko04212,ko05200,ko05204,ko05225,ko05418	Glutathione metabolism|Metabolism of xenobiotics by cytochrome P450|Drug metabolism - cytochrome P450|Drug metabolism - other enzymes|Platinum drug resistance|Longevity regulating pathway - worm|Pathways in cancer|Chemical carcinogenesis|Hepatocellular carcinoma|Fluid shear stress and atherosclerosis	BMSK0003598
	7.27999e-12	0.267097	1	0.99	6.21493e-08	1	1.01	LOC101746425	A-kinase anchor protein 200 [Bombyx mandarina]	--	--	--	--	--
	7.74975e-12	0.0434909	1	1	6.61597e-08	1	1	LOC100101180	actin-depolymerizing factor 1 [Bombyx mori]	--	GO:0000281,GO:0000902,GO:0000915,GO:0001736,GO:0001737,GO:0001745,GO:0003779,GO:0005654,GO:0005829,GO:0007015,GO:0007298,GO:0007409,GO:0008585,GO:0010591,GO:0010669,GO:0015629,GO:0016319,GO:0016363,GO:0030032,GO:0030041,GO:0030042,GO:0033206,GO:0036011,GO:0042052,GO:0042067,GO:0048749,GO:0050714,GO:0051299	mitotic cytokinesis|cell morphogenesis|actomyosin contractile ring assembly|establishment of planar polarity|establishment of imaginal disc-derived wing hair orientation|compound eye morphogenesis|actin binding|nucleoplasm|cytosol|actin filament organization|border follicle cell migration|axonogenesis|female gonad development|regulation of lamellipodium assembly|epithelial structure maintenance|a…	ko04360,ko04666,ko04810,ko05133,ko05170	Axon guidance|Fc gamma R-mediated phagocytosis|Regulation of actin cytoskeleton|Pertussis|Human immunodeficiency virus 1 infection	BMSK0014242
	8.04291e-12	0.121601	1	1	6.86623e-08	1	1	14-3-3zeta	14-3-3 protein zeta isoform X1 [Bombyx mori]	--	GO:0005737,GO:0019904	cytoplasm|protein domain specific binding	ko04013,ko04110,ko04114,ko04151,ko04212,ko04390,ko04391,ko05160,ko05161,ko05203	MAPK signaling pathway - fly|Cell cycle|Oocyte meiosis|PI3K-Akt signaling pathway|Longevity regulating pathway - worm|Hippo signaling pathway|Hippo signaling pathway - fly|Hepatitis C|Hepatitis B|Viral carcinogenesis	BMSK0002637
	8.57211e-12	0.209561	1	1	7.31801e-08	1	1	LOC692892	nucleosome assembly protein isoform X2 [Bombyx mori]	--	GO:0005634,GO:0005737,GO:0006334,GO:0007283,GO:0030154,GO:0030332,GO:0042393,GO:0045944,GO:0051260,GO:0060215	nucleus|cytoplasm|nucleosome assembly|spermatogenesis|cell differentiation|cyclin binding|histone binding|positive regulation of transcription by RNA polymerase II|protein homooligomerization|primitive hemopoiesis	--	--	BMSK0008076
	9.42164e-12	0.0108969	1	1	8.04325e-08	1	1	RpL17	60S ribosomal protein L17 [Bombyx mori]	--	GO:0003735,GO:0006412,GO:0015934	structural constituent of ribosome|translation|large ribosomal subunit	ko03010	Ribosome	BMSK0012034
	1.06611e-11	1.27805	0.848	0.651	9.10135e-08	1	1.303	LOC110386795	uncharacterized protein LOC110386795 [Bombyx mori]	--	--	--	--	--
	1.07295e-11	1.11115	0.902	0.694	9.15976e-08	1	1.3	LOC101741085	protein cueball isoform X2 [Bombyx mandarina]	--	GO:0005886,GO:0007283,GO:0016021,GO:0045938,GO:0048477,GO:0070328	plasma membrane|spermatogenesis|integral component of membrane|positive regulation of circadian sleep/wake cycle, sleep|oogenesis|triglyceride homeostasis	--	--	BMSK0006338
	1.10902e-11	0.00916799	1	1	9.46771e-08	1	1	LOC101746307	proliferation-associated protein 2G4 [Bombyx mori]	--	GO:0000055,GO:0003723,GO:0005730,GO:0005737,GO:0006364,GO:0006417,GO:0043066,GO:0045597	ribosomal large subunit export from nucleus|RNA binding|nucleolus|cytoplasm|rRNA processing|regulation of translation|negative regulation of apoptotic process|positive regulation of cell differentiation	--	--
	1.11168e-11	0.0252835	1	1	9.49043e-08	1	1	RpL11	60S ribosomal protein L11 [Bombyx mandarina]	--	GO:0000027,GO:0002181,GO:0003735,GO:0005730,GO:0005737,GO:0019843,GO:0022625,GO:0022626	ribosomal large subunit assembly|cytoplasmic translation|structural constituent of ribosome|nucleolus|cytoplasm|rRNA binding|cytosolic large ribosomal subunit|cytosolic ribosome	ko03010	Ribosome	BMSK0001352
	1.40099e-11	0.727153	0.989	0.876	1.19603e-07	1	1.129	serpin-10	serine protease inhibitor 10 precursor [Bombyx mori]	--	--	--	--	--	BMSK0003814
	1.67092e-11	0.498723	1	0.833	1.42647e-07	1	1.2	LOC101744953	dentin sialophosphoprotein [Bombyx mori]	--	GO:0005125,GO:0005615,GO:0005634,GO:0005737,GO:0006935	cytokine activity|extracellular space|nucleus|cytoplasm|chemotaxis	ko04060	Cytokine-cytokine receptor interaction	BMSK0002736
	2.30408e-11	1.29627	0.707	0.316	1.96699e-07	1	2.237	LOC101738172	zinc transporter 1 [Bombyx mori]	--	GO:0001701,GO:0005385,GO:0005737,GO:0005783,GO:0005794,GO:0005886,GO:0006829,GO:0006874,GO:0006882,GO:0019855,GO:0030315,GO:0031965,GO:0046929,GO:0070509,GO:0070574,GO:0071584,GO:0071585,GO:0090281,GO:0098685,GO:0099061	in utero embryonic development|zinc ion transmembrane transporter activity|cytoplasm|endoplasmic reticulum|Golgi apparatus|plasma membrane|zinc ion transport|cellular calcium ion homeostasis|cellular zinc ion homeostasis|calcium channel inhibitor activity|T-tubule|nuclear membrane|negative regulation of neurotransmitter secretion|calcium ion import|cadmium ion transmembrane transport|negative reg…	--	--	BMSK0007535
	3.09509e-11	0.674842	1	0.813	2.64228e-07	1	1.23	LOC101743138	uncharacterized protein LOC101743138 isoform X3 [Bombyx mori]	--	--	--	--	--	BMSK0004491
	3.83409e-11	0.036347	1	1	3.27317e-07	1	1	RpS17	ribosomal protein S17 [Bombyx mori]	--	GO:0003735,GO:0005840,GO:0006412	structural constituent of ribosome|ribosome|translation	ko03010	Ribosome	BMSK0012072
	5.0749e-11	0.016219	1	1	4.33244e-07	1	1	LOC101737962	protein piccolo [Bombyx mori]	ENSMPUP00000000115	GO:0004722,GO:0005634,GO:0005730,GO:0005739,GO:0006469,GO:0032991,GO:0035690,GO:0035970,GO:0046872,GO:0051496	protein serine/threonine phosphatase activity|nucleus|nucleolus|mitochondrion|negative regulation of protein kinase activity|protein-containing complex|cellular response to drug|peptidyl-threonine dephosphorylation|metal ion binding|positive regulation of stress fiber assembly	--	--	BMSK0005377
	6.97456e-11	1.16508	0.707	0.349	5.95418e-07	1	2.026	LOC101740827	vitellogenic carboxypeptidase [Bombyx mori]	--	GO:0004185,GO:0005576	serine-type carboxypeptidase activity|extracellular region	--	--	BMSK0009110
	6.99211e-11	0.752602	1	0.957	5.96917e-07	1	1.045	LOC101746063	uncharacterized protein LOC114249105 isoform X1 [Bombyx mandarina]	--	--	--	--	--	BMSK0002729
	8.99857e-11	0.876654	0.924	0.718	7.68208e-07	1	1.287	LOC101744139	UNC93-like protein [Bombyx mori]	--	GO:0005886,GO:0006937,GO:0015459,GO:0016021,GO:0043266,GO:0055120	plasma membrane|regulation of muscle contraction|potassium channel regulator activity|integral component of membrane|regulation of potassium ion transport|striated muscle dense body	--	--	BMSK0000217
	1.0273e-10	0.750417	0.576	0.411	8.77006e-07	1	1.401	LOC101744938	solute carrier family 23 member 2 isoform X1 [Bombyx mori]	--	GO:0005215,GO:0005737,GO:0005886,GO:0005887,GO:0006979,GO:0008520,GO:0009925,GO:0015229,GO:0015882,GO:0016323,GO:0016324,GO:0019852,GO:0043292,GO:0070890,GO:0070904	transporter activity|cytoplasm|plasma membrane|integral component of plasma membrane|response to oxidative stress|L-ascorbate:sodium symporter activity|basal plasma membrane|L-ascorbic acid transmembrane transporter activity|L-ascorbic acid transmembrane transport|basolateral plasma membrane|apical plasma membrane|L-ascorbic acid metabolic process|contractile fiber|sodium-dependent L-ascorbate tr…	ko04977	Vitamin digestion and absorption	BMSK0010351
	1.25455e-10	0.629434	1	0.952	1.07101e-06	1	1.05	LOC101737017	protein serrate [Bombyx mandarina]	--	GO:0005102,GO:0005112,GO:0005509,GO:0005886,GO:0007219,GO:0007423,GO:0007431,GO:0007435,GO:0007436,GO:0007451,GO:0007476,GO:0009986,GO:0014009,GO:0016021,GO:0016324,GO:0016330,GO:0030673,GO:0030718,GO:0035017,GO:0035167,GO:0035170,GO:0035204,GO:0035214,GO:0036011,GO:0042688,GO:0042689,GO:0045746,GO:0046331,GO:0048749	signaling receptor binding|Notch binding|calcium ion binding|plasma membrane|Notch signaling pathway|sensory organ development|salivary gland development|salivary gland morphogenesis|larval salivary gland morphogenesis|dorsal/ventral lineage restriction, imaginal disc|imaginal disc-derived wing morphogenesis|cell surface|glial cell proliferation|integral component of membrane|apical plasma membra…	ko01522,ko04330,ko04371,ko04658,ko04668,ko05165,ko05200,ko05224	Endocrine resistance|Notch signaling pathway|Apelin signaling pathway|Th1 and Th2 cell differentiation|TNF signaling pathway|Human papillomavirus infection|Pathways in cancer|Breast cancer	BMSK0014479
	1.66508e-10	0.77475	0.957	0.789	1.42148e-06	1	1.213	LOC101744837	scavenger receptor class B member 1 isoform X2 [Bombyx mori]	--	GO:0001530,GO:0001540,GO:0001875,GO:0001935,GO:0005737,GO:0005887,GO:0005901,GO:0006707,GO:0008035,GO:0009986,GO:0010867,GO:0010886,GO:0010899,GO:0015914,GO:0015920,GO:0030169,GO:0032497,GO:0033344,GO:0034186,GO:0034375,GO:0034383,GO:0034384,GO:0035461,GO:0042632,GO:0043231,GO:0043534,GO:0043654,GO:0043691,GO:0044406,GO:0050892,GO:0051000,GO:0070328,GO:0070506,GO:0070508	lipopolysaccharide binding|amyloid-beta binding|lipopolysaccharide receptor activity|endothelial cell proliferation|cytoplasm|integral component of plasma membrane|caveola|cholesterol catabolic process|high-density lipoprotein particle binding|cell surface|positive regulation of triglyceride biosynthetic process|positive regulation of cholesterol storage|regulation of phosphatidylcholine cataboli…	ko04145,ko04913,ko04925,ko04927,ko04934,ko04975,ko04976,ko04977,ko04979,ko05160	Phagosome|Ovarian steroidogenesis|Aldosterone synthesis and secretion|Cortisol synthesis and secretion|Cushing syndrome|Fat digestion and absorption|Bile secretion|Vitamin digestion and absorption|Cholesterol metabolism|Hepatitis C	BMSK0013731
	1.77368e-10	1.59684	0.435	0.311	1.51419e-06	1	1.399	Obp6	odorant-binding protein 6 [Bombyx mori]	--	--	--	--	--	BMSK0010591
	2.01579e-10	0.112599	1	1	1.72088e-06	1	1	RpL39	unnamed protein product, partial [Callosobruchus maculatus]	--	GO:0003735,GO:0005840,GO:0006412	structural constituent of ribosome|ribosome|translation	ko03010	Ribosome
	2.10749e-10	0.920325	0.924	0.689	1.79916e-06	1	1.341	LOC101746802	aldo-keto reductase AKR2E4-like [Bombyx mori]	--	GO:0008202,GO:0016491	steroid metabolic process|oxidoreductase activity	--	--	BMSK0001043
	2.23929e-10	0.110422	1	1	1.91168e-06	1	1	Smt3	small ubiquitin-related modifier 3 [Manduca sexta]	--	GO:0005634,GO:0005737,GO:0016605,GO:0016925,GO:0031386	nucleus|cytoplasm|PML body|protein sumoylation|protein tag	ko03013,ko05418	RNA transport|Fluid shear stress and atherosclerosis	BMSK0013379
	2.50452e-10	0.722893	0.348	0.134	2.13811e-06	1	2.597	LOC101736314	LOW QUALITY PROTEIN: cytochrome P450 6B1 [Bombyx mori]	--	GO:0005506,GO:0005789,GO:0020037,GO:0031090,GO:0070330	iron ion binding|endoplasmic reticulum membrane|heme binding|organelle membrane|aromatase activity	--	--	BMSK0012317
	2.6433e-10	0.150367	1	1	2.25658e-06	1	1	RpL38	60S ribosomal protein L38 [Bicyclus anynana]	--	GO:0003735,GO:0005840,GO:0006412	structural constituent of ribosome|ribosome|translation	ko03010	Ribosome	BMSK0013426
	3.72666e-10	0.314803	1	0.986	3.18145e-06	1	1.014	LOC692907	stathmin isoform X1 [Bombyx mori]	--	--	--	--	--	BMSK0001683
	3.73597e-10	0.0361274	1	1	3.1894e-06	1	1	RpL6	ribosomal protein L6 isoform X1 [Bombyx mori]	--	GO:0002181,GO:0003735,GO:0005791,GO:0022625,GO:0042788	cytoplasmic translation|structural constituent of ribosome|rough endoplasmic reticulum|cytosolic large ribosomal subunit|polysomal ribosome	ko03010	Ribosome	BMSK0009129
	3.75475e-10	0.0443792	1	1	3.20543e-06	1	1	RpL31	ribosomal protein L31 [Bombyx mori]	--	GO:0003735,GO:0005840,GO:0006412	structural constituent of ribosome|ribosome|translation	ko03010	Ribosome	BMSK0007663
	3.81022e-10	0.885035	0.772	0.455	3.25278e-06	1	1.697	LOC105842273	facilitated trehalose transporter Tret1 [Bombyx mori]	--	GO:0005886,GO:0015574,GO:0015771,GO:0016021	plasma membrane|trehalose transmembrane transporter activity|trehalose transport|integral component of membrane	--	--	BMSK0003422
	3.82824e-10	0.432016	0.326	0.211	3.26816e-06	1	1.545	LOC692847	tetraspanin E [Bombyx mori]	ENSOCUP00000003414	GO:0002092,GO:0005765,GO:0005887,GO:0007160,GO:0007166,GO:0009986,GO:0015031,GO:0016477,GO:0031226,GO:0031902,GO:0032585,GO:0035646,GO:0042470,GO:0045807,GO:0048757,GO:0070062,GO:0097487,GO:1900746,GO:2001046	positive regulation of receptor internalization|lysosomal membrane|integral component of plasma membrane|cell-matrix adhesion|cell surface receptor signaling pathway|cell surface|protein transport|cell migration|intrinsic component of plasma membrane|late endosome membrane|multivesicular body membrane|endosome to melanosome transport|melanosome|positive regulation of endocytosis|pigment granule m…	ko04142,ko05205	Lysosome|Proteoglycans in cancer
	4.39272e-10	0.0540277	1	1	3.75006e-06	1	1	RpL9	hypothetical protein evm-000521 [Chilo suppressalis]	--	GO:0003735,GO:0005840,GO:0006412,GO:0019843	structural constituent of ribosome|ribosome|translation|rRNA binding	ko03010	Ribosome	BMSK0007017
	4.54034e-10	0.180161	1	0.919	3.87609e-06	1	1.088	LOC101736897	failed axon connections isoform X1 [Bombyx mori]	--	GO:0005737,GO:0005886,GO:0007409,GO:0036099	cytoplasm|plasma membrane|axonogenesis|female germ-line stem cell population maintenance	--	--	BMSK0000288
	4.63195e-10	0.457972	1	0.876	3.95429e-06	1	1.142	LOC101743597	unconventional myosin-IXb [Bombyx mandarina]	--	GO:0003774,GO:0003779,GO:0005524,GO:0005737,GO:0007605,GO:0007626,GO:0016459,GO:0032420,GO:0032421,GO:0042472	motor activity|actin binding|ATP binding|cytoplasm|sensory perception of sound|locomotory behavior|myosin complex|stereocilium|stereocilium bundle|inner ear morphogenesis	ko04391	Hippo signaling pathway - fly	BMSK0006763
	5.0748e-10	0.552822	0.978	0.909	4.33236e-06	1	1.076	LOC101744796	POU domain protein 2-like [Bombyx mandarina]	ENSLACP00000007062	GO:0003700,GO:0005634,GO:0005667,GO:0005737,GO:0007219,GO:0042981,GO:0043565,GO:0045893,GO:0045944,GO:0060019	DNA-binding transcription factor activity|nucleus|transcription factor complex|cytoplasm|Notch signaling pathway|regulation of apoptotic process|sequence-specific DNA binding|positive regulation of transcription, DNA-templated|positive regulation of transcription by RNA polymerase II|radial glial cell differentiation	ko05168	Herpes simplex virus 1 infection
	5.22215e-10	0.918825	0.587	0.225	4.45815e-06	1	2.609	LOC101746805	sensory neuron membrane protein 2-like isoform X1 [Bombyx mandarina]	--	GO:0005886,GO:0007608,GO:0016021,GO:0050896	plasma membrane|sensory perception of smell|integral component of membrane|response to stimulus	ko04142	Lysosome	BMSK0015641
	5.83646e-10	0.767554	0.783	0.483	4.98259e-06	1	1.621	LOC101740450	organic cation/carnitine transporter 7-like [Bombyx mandarina]	--	GO:0016021,GO:0022857	integral component of membrane|transmembrane transporter activity	--	--	BMSK0003147
	6.13194e-10	0.847011	0.978	0.828	5.23484e-06	1	1.181	LOC101742781	hypothetical protein B5X24-HaOG202528 [Helicoverpa armigera]	--	--	--	--	--	BMSK0013106
	8.11439e-10	1.51208	0.696	0.488	6.92726e-06	1	1.426	LOC101743853	protein drumstick isoform X2 [Bombyx mori]	FBpp0077219	GO:0000122,GO:0000977,GO:0005634,GO:0007366,GO:0009880,GO:0016348,GO:0045944,GO:0046872,GO:0048619	negative regulation of transcription by RNA polymerase II|RNA polymerase II regulatory region sequence-specific DNA binding|nucleus|periodic partitioning by pair rule gene|embryonic pattern specification|imaginal disc-derived leg joint morphogenesis|positive regulation of transcription by RNA polymerase II|metal ion binding|embryonic hindgut morphogenesis	--	--	BMSK0001282
	8.68886e-10	0.066829	1	1	7.41768e-06	1	1	RpS18	Ribosomal protein S18 [Operophtera brumata]	--	GO:0003735,GO:0005840,GO:0006412,GO:0019843	structural constituent of ribosome|ribosome|translation|rRNA binding	ko03010	Ribosome	BMSK0002059
	9.20813e-10	0.261754	1	0.976	7.86098e-06	1	1.025	LOC101738976	SH3 domain-binding glutamic acid-rich protein homolog [Bombyx mori]	--	GO:0017124	SH3 domain binding	--	--	BMSK0012853
	9.346e-10	0.042062	1	1	7.97868e-06	1	1	RpL7	ribosomal protein L7 [Bombyx mori]	--	GO:0000463,GO:0002181,GO:0003723,GO:0003735,GO:0022625,GO:0022626,GO:0035073	maturation of LSU-rRNA from tricistronic rRNA transcript (SSU-rRNA, 5.8S rRNA, LSU-rRNA)|cytoplasmic translation|RNA binding|structural constituent of ribosome|cytosolic large ribosomal subunit|cytosolic ribosome|pupariation	ko03010	Ribosome	BMSK0011586
	1.05475e-09	0.2471	1	0.967	9.0044e-06	1	1.034	LOC101743599	uncharacterized protein LOC101743599 [Bombyx mori]	--	--	--	--	--	BMSK0008692
	1.05827e-09	0.338284	1	1	9.03446e-06	1	1	LOC101738922	hypothetical protein RR46-11480 [Papilio xuthus]	--	--	--	--	--
	1.16146e-09	0.583623	1	1	9.9154e-06	1	1	LOC732949	ferritin precursor [Bombyx mori]	--	GO:0005623,GO:0006826,GO:0006879,GO:0008199	cell|iron ion transport|cellular iron ion homeostasis|ferric iron binding	ko04216,ko04217,ko04978	Ferroptosis|Necroptosis|Mineral absorption	BMSK0014055
	1.22857e-09	0.0122823	1	1	1.04883e-05	1	1	RpL18	60S ribosomal protein L18 [Bombyx mori]	--	GO:0003735,GO:0005840,GO:0006412	structural constituent of ribosome|ribosome|translation	ko03010	Ribosome	BMSK0006327
	1.35797e-09	0.329014	1	0.928	1.1593e-05	1	1.078	S	protein star [Bombyx mori]	--	GO:0000139,GO:0001751,GO:0005783,GO:0005794,GO:0005886,GO:0006888,GO:0007421,GO:0007474,GO:0007476,GO:0007601,GO:0016197,GO:0016318,GO:0030176,GO:0031902,GO:0035225,GO:0038004,GO:0043703,GO:0046667,GO:0046843,GO:0048149,GO:0048263,GO:0048865,GO:0050714,GO:0061331,GO:0097038	Golgi membrane|compound eye photoreceptor cell differentiation|endoplasmic reticulum|Golgi apparatus|plasma membrane|ER to Golgi vesicle-mediated transport|stomatogastric nervous system development|imaginal disc-derived wing vein specification|imaginal disc-derived wing morphogenesis|visual perception|endosomal transport|ommatidial rotation|integral component of endoplasmic reticulum membrane|lat…	--	--	BMSK0015070
	1.41018e-09	0.123474	1	1	1.20387e-05	1	1	LOC692926	ATP synthase [Bombyx mori]	--	GO:0000275,GO:0005524,GO:0005739,GO:0006754,GO:0006979,GO:0015986,GO:0019915,GO:0022900,GO:0043531,GO:0046034,GO:0046933,GO:1902769	mitochondrial proton-transporting ATP synthase complex, catalytic core F(1)|ATP binding|mitochondrion|ATP biosynthetic process|response to oxidative stress|ATP synthesis coupled proton transport|lipid storage|electron transport chain|ADP binding|ATP metabolic process|proton-transporting ATP synthase activity, rotational mechanism|regulation of choline O-acetyltransferase activity	ko00190,ko04714,ko05010,ko05012,ko05016	Oxidative phosphorylation|Thermogenesis|Alzheimer disease|Parkinson disease|Huntington disease	BMSK0011011
	1.4799e-09	2.0283	0.37	0.254	1.26339e-05	1	1.457	LOC101735763	general odorant-binding protein 83a-like [Bombyx mandarina]	--	--	--	--	--	BMSK0002608
	1.82473e-09	0.650182	0.446	0.498	1.55777e-05	1	0.896	LOC101736914	homeobox protein cut isoform X4 [Bombyx mori]	FBpp0113105	GO:0000122,GO:0000139,GO:0000278,GO:0000976,GO:0000977,GO:0003677,GO:0005634,GO:0006355,GO:0007417,GO:0007422,GO:0007424,GO:0007443,GO:0007469,GO:0007605,GO:0008585,GO:0008587,GO:0030707,GO:0030713,GO:0035277,GO:0045746,GO:0048098,GO:0048193,GO:0048477,GO:0048813,GO:0060288,GO:0061332,GO:0070983	negative regulation of transcription by RNA polymerase II|Golgi membrane|mitotic cell cycle|transcription regulatory region sequence-specific DNA binding|RNA polymerase II regulatory region sequence-specific DNA binding|DNA binding|nucleus|regulation of transcription, DNA-templated|central nervous system development|peripheral nervous system development|open tracheal system development|Malpighian…	--	--	BMSK0009673
	2.03138e-09	0.231835	1	1	1.73419e-05	1	1	LOC101739845	uncharacterized protein LOC101739845 [Bombyx mori]	--	GO:0001654,GO:0004867,GO:0005615,GO:0005886	eye development|serine-type endopeptidase inhibitor activity|extracellular space|plasma membrane	--	--
	2.11692e-09	0.520908	1	0.914	1.80722e-05	1	1.094	LOC101741638	semaphorin-1A [Bombyx mori]	--	GO:0007399,GO:0016021,GO:0030154	nervous system development|integral component of membrane|cell differentiation	ko04360	Axon guidance
	2.70593e-09	0.0359263	1	1	2.31005e-05	1	1	RpP1	ribosomal protein P1 [Bombyx mori]	--	GO:0002181,GO:0003735,GO:0006414,GO:0022625,GO:0022626,GO:0030295,GO:0043021	cytoplasmic translation|structural constituent of ribosome|translational elongation|cytosolic large ribosomal subunit|cytosolic ribosome|protein kinase activator activity|ribonucleoprotein complex binding	ko03010	Ribosome	BMSK0008916
	2.91667e-09	0.97303	0.859	0.656	2.48996e-05	1	1.309	LOC101740925	LIM domain only protein 3 [Bombyx mori]	ENSLACP00000019313	GO:0046872	metal ion binding	--	--	BMSK0007633
	3.07325e-09	1.00374	0.685	0.359	2.62363e-05	1	1.908	Adgf	adenosine deaminase related growth factor precursor [Bombyx mori]	--	GO:0004000,GO:0005615,GO:0006154,GO:0008201,GO:0008270,GO:0031685,GO:0043394	adenosine deaminase activity|extracellular space|adenosine catabolic process|heparin binding|zinc ion binding|adenosine receptor binding|proteoglycan binding	ko00230	Purine metabolism	BMSK0009410
	3.35765e-09	0.747926	0.967	0.962	2.86643e-05	1	1.005	ND4	NADH dehydrogenase subunit 4 [Bombyx mori]	--	GO:0006120,GO:0008137,GO:0016021,GO:0031966,GO:0070469	mitochondrial electron transport, NADH to ubiquinone|NADH dehydrogenase (ubiquinone) activity|integral component of membrane|mitochondrial membrane|respiratory chain	ko00190,ko04714,ko04723,ko05010,ko05012,ko05016	Oxidative phosphorylation|Thermogenesis|Retrograde endocannabinoid signaling|Alzheimer disease|Parkinson disease|Huntington disease
	3.46835e-09	0.000273016	1	1	2.96093e-05	1	1	RpSA	40S ribosomal protein SA isoform X1 [Bombyx mori]	--	GO:0000028,GO:0003735,GO:0006412,GO:0022627	ribosomal small subunit assembly|structural constituent of ribosome|translation|cytosolic small ribosomal subunit	ko03010	Ribosome	BMSK0009998
	3.70713e-09	0.0171338	1	1	3.16478e-05	1	1	RpL10A	ribosomal protein L10A [Bombyx mori]	--	GO:0003723,GO:0003735,GO:0006412,GO:0015934	RNA binding|structural constituent of ribosome|translation|large ribosomal subunit	ko03010	Ribosome	BMSK0008918
	3.94939e-09	0.0377029	1	1	3.3716e-05	1	1	RpS26	40S ribosomal protein S26 [Bombyx mandarina]	--	GO:0002181,GO:0003729,GO:0003735,GO:0022627,GO:0042788,GO:0098556	cytoplasmic translation|mRNA binding|structural constituent of ribosome|cytosolic small ribosomal subunit|polysomal ribosome|cytoplasmic side of rough endoplasmic reticulum membrane	ko03010	Ribosome	BMSK0001120
	4.13317e-09	0.592537	1	0.923	3.52848e-05	1	1.083	LOC101742065	uncharacterized protein LOC101742065 isoform X1 [Bombyx mori]	--	--	--	--	--	BMSK0008424
	4.24199e-09	0.0243926	1	1	3.62139e-05	1	1	RpL32	ribosomal protein L32 [Bombyx mori]	--	GO:0003735,GO:0005840,GO:0006412	structural constituent of ribosome|ribosome|translation	ko03010	Ribosome	BMSK0014093
	4.46008e-09	0.0605981	0.239	0.306	3.80757e-05	1	0.781	LOC101737920	uncharacterized protein LOC101737920 [Bombyx mori]	ENSP00000263346	GO:0005887,GO:0006857,GO:0015031,GO:0015333,GO:0015334,GO:0016020,GO:0016021,GO:0035673,GO:0042891,GO:0042895,GO:0042938,GO:0071916,GO:1904680	integral component of plasma membrane|oligopeptide transport|protein transport|peptide:proton symporter activity|high-affinity oligopeptide transmembrane transporter activity|membrane|integral component of membrane|oligopeptide transmembrane transporter activity|antibiotic transport|antibiotic transmembrane transporter activity|dipeptide transport|dipeptide transmembrane transporter activity|pept…	--	--	BMSK0000454
	5.22108e-09	0.235463	1	1	4.45723e-05	1	1	Tub2	RecName: Full=Tubulin beta-1 chain; AltName: Full=Beta-1-tubulin [Manduca sexta]	--	GO:0003924,GO:0005200,GO:0005525,GO:0005737,GO:0005874,GO:0007017	GTPase activity|structural constituent of cytoskeleton|GTP binding|cytoplasm|microtubule|microtubule-based process	ko04145,ko04540,ko05010,ko05016,ko05130	Phagosome|Gap junction|Alzheimer disease|Huntington disease|Pathogenic Escherichia coli infection	BMSK0011895
	5.54139e-09	0.859563	0.598	0.273	4.73068e-05	1	2.19	LOC101744120	putative fatty acyl-CoA reductase CG5065 [Bombyx mori]	--	GO:0005777,GO:0005778,GO:0005779,GO:0008611,GO:0010025,GO:0035336,GO:0080019,GO:0102965	peroxisome|peroxisomal membrane|integral component of peroxisomal membrane|ether lipid biosynthetic process|wax biosynthetic process|long-chain fatty-acyl-CoA metabolic process|fatty-acyl-CoA reductase (alcohol-forming) activity|alcohol-forming fatty acyl-CoA reductase activity	ko04146,ko04212	Peroxisome|Longevity regulating pathway - worm	BMSK0013721
	5.69424e-09	0.124982	1	0.99	4.86117e-05	1	1.01	LOC101735337	muscleblind-like protein isoform X1 [Bombyx mandarina]	--	GO:0000381,GO:0001069,GO:0001701,GO:0003723,GO:0003725,GO:0005634,GO:0005654,GO:0005737,GO:0005829,GO:0006397,GO:0007399,GO:0008380,GO:0010494,GO:0030326,GO:0043484,GO:0045445,GO:0046872	regulation of alternative mRNA splicing, via spliceosome|regulatory region RNA binding|in utero embryonic development|RNA binding|double-stranded RNA binding|nucleus|nucleoplasm|cytoplasm|cytosol|mRNA processing|nervous system development|RNA splicing|cytoplasmic stress granule|embryonic limb morphogenesis|regulation of RNA splicing|myoblast differentiation|metal ion binding	--	--	BMSK0001879
	6.58936e-09	0.0142297	1	1	5.62534e-05	1	1	RpS15A	ribosomal protein S15A [Bombyx mori]	--	GO:0002181,GO:0003735,GO:0022626,GO:0022627	cytoplasmic translation|structural constituent of ribosome|cytosolic ribosome|cytosolic small ribosomal subunit	ko03010	Ribosome	BMSK0005571
	6.80778e-09	0.00226964	1	1	5.8118e-05	1	1	LOC101741198	hematological and neurological expressed 1 protein [Bombyx mori]	--	--	--	--	--	BMSK0003692
	7.04741e-09	0.715179	0.359	0.167	6.01638e-05	1	2.15	LOC101739923	retinol dehydrogenase 14-like [Vanessa tameamea]	--	GO:0001917,GO:0004745,GO:0005622,GO:0005789,GO:0016021,GO:0016062,GO:0042572,GO:0042574,GO:0052650	photoreceptor inner segment|retinol dehydrogenase activity|intracellular|endoplasmic reticulum membrane|integral component of membrane|adaptation of rhodopsin mediated signaling|retinol metabolic process|retinal metabolic process|NADP-retinol dehydrogenase activity	--	--
	8.33695e-09	0.112962	1	1	7.11726e-05	1	1	RpL37A	ribosomal protein L37A [Bombyx mori]	--	GO:0002181,GO:0003735,GO:0022625,GO:0046872	cytoplasmic translation|structural constituent of ribosome|cytosolic large ribosomal subunit|metal ion binding	ko03010	Ribosome	BMSK0001399
	8.4538e-09	0.708532	0.978	0.871	7.21701e-05	1	1.123	LOC101740299	uncharacterized protein LOC101740299 [Bombyx mori]	--	--	--	--	--
	8.55651e-09	0.226005	1	1	7.30469e-05	1	1	LOC101738991	heterogeneous nuclear ribonucleoprotein 87F [Bombyx mori]	ENSRNOP00000066107	GO:0003723,GO:0005634	RNA binding|nucleus	ko03040	Spliceosome
	8.76979e-09	0.877626	0.717	0.383	7.48677e-05	1	1.872	LOC101736879	lysozyme 2-like [Bombyx mori]	--	GO:0003796,GO:0005576,GO:0008152,GO:0019835,GO:0042742	lysozyme activity|extracellular region|metabolic process|cytolysis|defense response to bacterium	--	--
	9.57964e-09	0.134079	1	1	8.17814e-05	1	1	LOC692956	nucleoplasmin isoform 2 [Bombyx mori]	--	GO:0003682,GO:0005634,GO:0005654,GO:0005730,GO:0005737,GO:0006338,GO:0035041,GO:0042393	chromatin binding|nucleus|nucleoplasm|nucleolus|cytoplasm|chromatin remodeling|sperm chromatin decondensation|histone binding	--	--	BMSK0015295
	9.83455e-09	0.151376	1	0.88	8.39576e-05	1	1.136	LOC101746048	fasciclin-3 isoform X8 [Bombyx mori]	--	GO:0005737,GO:0005829,GO:0005886,GO:0005918,GO:0005920,GO:0007156,GO:0007411,GO:0007413,GO:0008039,GO:0016021,GO:0016200,GO:0016323,GO:0016328,GO:0030707,GO:0031594,GO:0031965,GO:0055037	cytoplasm|cytosol|plasma membrane|septate junction|smooth septate junction|homophilic cell adhesion via plasma membrane adhesion molecules|axon guidance|axonal fasciculation|synaptic target recognition|integral component of membrane|synaptic target attraction|basolateral plasma membrane|lateral plasma membrane|ovarian follicle cell development|neuromuscular junction|nuclear membrane|recycling end…	--	--	BMSK0013740
	1.20991e-08	0.0886399	1	1	0.00010329	1	1	Ywhae	14-3-3 epsilon protein [Bombyx mori]	--	GO:0000077,GO:0005634,GO:0005654,GO:0005694,GO:0005737,GO:0005813,GO:0005829,GO:0005886,GO:0007088,GO:0007093,GO:0007280,GO:0007294,GO:0007411,GO:0007444,GO:0008103,GO:0008134,GO:0008340,GO:0009314,GO:0009411,GO:0019904,GO:0035332,GO:0040008,GO:0042994,GO:0045172,GO:0045927,GO:0046579,GO:0046982,GO:0048190,GO:0050815	DNA damage checkpoint|nucleus|nucleoplasm|chromosome|cytoplasm|centrosome|cytosol|plasma membrane|regulation of mitotic nuclear division|mitotic cell cycle checkpoint|pole cell migration|germarium-derived oocyte fate determination|axon guidance|imaginal disc development|oocyte microtubule cytoskeleton polarization|transcription factor binding|determination of adult lifespan|response to radiation|…	ko04110,ko04114,ko04151,ko04390,ko04391,ko04621,ko04722,ko05160,ko05203	Cell cycle|Oocyte meiosis|PI3K-Akt signaling pathway|Hippo signaling pathway|Hippo signaling pathway - fly|NOD-like receptor signaling pathway|Neurotrophin signaling pathway|Hepatitis C|Viral carcinogenesis	BMSK0009675
	1.21216e-08	0.0603327	1	1	0.000103482	1	1	RpL36	hypothetical protein evm-010551 [Chilo suppressalis]	--	GO:0002181,GO:0003735,GO:0005730,GO:0005737,GO:0022625,GO:0022626	cytoplasmic translation|structural constituent of ribosome|nucleolus|cytoplasm|cytosolic large ribosomal subunit|cytosolic ribosome	ko03010	Ribosome	BMSK0012298
	1.22748e-08	0.110088	1	1	0.00010479	1	1	RpL29	ribosomal protein L29 [Bombyx mori]	--	GO:0002181,GO:0003682,GO:0003735,GO:0022625	cytoplasmic translation|chromatin binding|structural constituent of ribosome|cytosolic large ribosomal subunit	ko03010	Ribosome
	1.24353e-08	0.0813449	1	1	0.000106161	1	1	RpL23	60S ribosomal protein, partial [Spodoptera littoralis]	--	GO:0003735,GO:0005840,GO:0006412	structural constituent of ribosome|ribosome|translation	ko03010	Ribosome	BMSK0000895
	1.46966e-08	0.751014	0.739	0.502	0.000125465	1	1.472	LOC101741926	uncharacterized protein LOC101741926 [Bombyx mori]	--	--	--	--	--	BMSK0003353
	1.49151e-08	0.00819702	1	1	0.00012733	1	1	RpL5	60S ribosomal protein L5 [Bombyx mandarina]	--	GO:0003735,GO:0005634,GO:0005840,GO:0006412,GO:0008097	structural constituent of ribosome|nucleus|ribosome|translation|5S rRNA binding	ko03010	Ribosome	BMSK0008533
	1.75388e-08	0.186532	1	0.971	0.000149728	1	1.03	Notch	notch homolog isoform X1 [Bombyx mori]	--	GO:0000122,GO:0001708,GO:0001745,GO:0002052,GO:0002213,GO:0003682,GO:0004888,GO:0005509,GO:0005622,GO:0005634,GO:0005654,GO:0005737,GO:0005768,GO:0005770,GO:0005788,GO:0005796,GO:0005829,GO:0005886,GO:0005912,GO:0006110,GO:0007015,GO:0007155,GO:0007157,GO:0007219,GO:0007293,GO:0007297,GO:0007298,GO:0007314,GO:0007346,GO:0007391,GO:0007398,GO:0007400,GO:0007403,GO:0007405,GO:0007411,GO:0007419,GO:…	negative regulation of transcription by RNA polymerase II|cell fate specification|compound eye morphogenesis|positive regulation of neuroblast proliferation|defense response to insect|chromatin binding|transmembrane signaling receptor activity|calcium ion binding|intracellular|nucleus|nucleoplasm|cytoplasm|endosome|late endosome|endoplasmic reticulum lumen|Golgi lumen|cytosol|plasma membrane|adhe…	ko01522,ko04320,ko04330,ko04361,ko04658,ko04919,ko05020,ko05165,ko05200,ko05206,ko05224	Endocrine resistance|Dorso-ventral axis formation|Notch signaling pathway|Axon regeneration|Th1 and Th2 cell differentiation|Thyroid hormone signaling pathway|Prion diseases|Human papillomavirus infection|Pathways in cancer|MicroRNAs in cancer|Breast cancer	BMSK0008433
	1.81952e-08	0.806613	0.946	0.823	0.000155333	1	1.149	LOC101743456	cadherin-related tumor suppressor [Bombyx mandarina]	--	GO:0000904,GO:0001736,GO:0001737,GO:0005509,GO:0005739,GO:0005886,GO:0005887,GO:0007156,GO:0007157,GO:0007164,GO:0007446,GO:0007447,GO:0007476,GO:0008283,GO:0008285,GO:0009888,GO:0010629,GO:0016021,GO:0016324,GO:0016327,GO:0016336,GO:0016339,GO:0018149,GO:0032880,GO:0035159,GO:0035209,GO:0035220,GO:0035332,GO:0040008,GO:0042067,GO:0043065,GO:0044331,GO:0045198,GO:0045296,GO:0045317,GO:0045570,GO:…	cell morphogenesis involved in differentiation|establishment of planar polarity|establishment of imaginal disc-derived wing hair orientation|calcium ion binding|mitochondrion|plasma membrane|integral component of plasma membrane|homophilic cell adhesion via plasma membrane adhesion molecules|heterophilic cell-cell adhesion via plasma membrane cell adhesion molecules|establishment of tissue polari…	ko04391,ko04392	Hippo signaling pathway - fly|Hippo signaling pathway - multiple species	BMSK0007075
	2.10546e-08	0.471154	1	0.938	0.000179743	1	1.066	LOC119629032	endoplasmic reticulum resident protein 44 isoform X1 [Bombyx mori]	--	--	--	--	--	BMSK0011917
	2.11091e-08	0.0662029	1	1	0.000180208	1	1	RpS4	40S ribosomal protein S4 [Bombyx mori]	--	GO:0003735,GO:0005840,GO:0006412,GO:0019843	structural constituent of ribosome|ribosome|translation|rRNA binding	ko03010	Ribosome	BMSK0012993
	2.41632e-08	0.893812	0.902	0.722	0.000206281	1	1.249	LOC101741675	GAS2-like protein pickled eggs [Bombyx mori]	--	GO:0005856,GO:0005938,GO:0008017,GO:0008093,GO:0030707,GO:0030713,GO:0045746	cytoskeleton|cell cortex|microtubule binding|cytoskeletal adaptor activity|ovarian follicle cell development|ovarian follicle cell stalk formation|negative regulation of Notch signaling pathway	--	--	BMSK0009101
	2.50726e-08	0.261277	1	1	0.000214045	1	1	A4	beta-actin, partial [Cotesia chilonis]	--	GO:0005524,GO:0005737,GO:0005856	ATP binding|cytoplasm|cytoskeleton	--	--	BMSK0009902
	2.5495e-08	0.360171	0.989	0.847	0.000217651	1	1.168	LOC692810	EN protein binding/engrailed nuclear homeoprotein-regulated protein [Bombyx mori]	--	--	--	--	--	BMSK0006494
	2.7102e-08	0.113382	1	1	0.00023137	1	1	RpS13	ribosomal protein S13 [Bombyx mori]	--	GO:0003735,GO:0005840,GO:0006412	structural constituent of ribosome|ribosome|translation	ko03010	Ribosome	BMSK0013462
	2.74494e-08	0.60431	0.989	0.856	0.000234336	1	1.155	serpin-6	serine protease inhibitor 6 isoform X1 [Bombyx mori]	--	GO:0002376,GO:0004867,GO:0005576,GO:0005615,GO:0010951,GO:0042438,GO:0045751,GO:0045861,GO:0048526	immune system process|serine-type endopeptidase inhibitor activity|extracellular region|extracellular space|negative regulation of endopeptidase activity|melanin biosynthetic process|negative regulation of Toll signaling pathway|negative regulation of proteolysis|imaginal disc-derived wing expansion	--	--	BMSK0008651
	3.24978e-08	0.304198	1	0.981	0.000277434	1	1.019	LOC101739504	uncharacterized protein LOC114245315 [Bombyx mandarina]	--	GO:0002250,GO:0005886,GO:0016021,GO:0032393,GO:0042288,GO:0042590	adaptive immune response|plasma membrane|integral component of membrane|MHC class I receptor activity|MHC class I protein binding|antigen processing and presentation of exogenous peptide antigen via MHC class I	--	--	BMSK0007658
	3.31285e-08	0.920763	0.707	0.421	0.000282818	1	1.679	LOC101743521	myristoylated alanine-rich C-kinase substrate [Bombyx mori]	--	--	--	--	--
	3.33591e-08	0.191425	1	1	0.000284787	1	1	LOC101737070	transmembrane emp24 domain-containing protein 2 [Bombyx mori]	--	GO:0001843,GO:0001893,GO:0001947,GO:0005783,GO:0005789,GO:0005793,GO:0005794,GO:0006886,GO:0006888,GO:0006903,GO:0007030,GO:0010628,GO:0016021,GO:0030134,GO:0030137,GO:0030663,GO:0032525,GO:0032580,GO:0033116,GO:0034260,GO:0035264,GO:0036342,GO:0042589,GO:0060716,GO:0072659	neural tube closure|maternal placenta development|heart looping|endoplasmic reticulum|endoplasmic reticulum membrane|endoplasmic reticulum-Golgi intermediate compartment|Golgi apparatus|intracellular protein transport|ER to Golgi vesicle-mediated transport|vesicle targeting|Golgi organization|positive regulation of gene expression|integral component of membrane|COPII-coated ER to Golgi transport …	--	--	BMSK0009332
	3.79547e-08	0.423991	1	0.986	0.000324019	1	1.014	LOC101736769	peroxidasin [Bombyx mori]	--	GO:0004601,GO:0005615,GO:0006909,GO:0006979,GO:0020037,GO:0030198,GO:0031012,GO:0042744,GO:0046872	peroxidase activity|extracellular space|phagocytosis|response to oxidative stress|heme binding|extracellular matrix organization|extracellular matrix|hydrogen peroxide catabolic process|metal ion binding	--	--	BMSK0000290
	4.23508e-08	0.364581	1	0.981	0.000361549	1	1.019	LOC692919	Wnt inhibitory factor 1 precursor [Bombyx mori]	--	GO:0005576,GO:0007224,GO:0008039,GO:0008589,GO:0031012,GO:0045880,GO:0050821	extracellular region|smoothened signaling pathway|synaptic target recognition|regulation of smoothened signaling pathway|extracellular matrix|positive regulation of smoothened signaling pathway|protein stabilization	ko04310	Wnt signaling pathway	BMSK0003057
	4.2763e-08	0.0195218	1	1	0.000365068	1	1	EF1a	elongation factor 1-alpha isoform X1 [Bombyx mori]	--	GO:0003746,GO:0003924,GO:0005525,GO:0005737	translation elongation factor activity|GTPase activity|GTP binding|cytoplasm	ko03013,ko05134,ko05140	RNA transport|Legionellosis|Leishmaniasis	BMSK0002952
	4.57985e-08	0.0546659	1	1	0.000390982	1	1	LOC692797	chaperonin containing t-complex polypeptide 1 beta subunit [Bombyx mori]	--	GO:0002199,GO:0005524,GO:0005832,GO:0005874,GO:0007339,GO:0031625,GO:0032212,GO:0043209,GO:0044183,GO:0044297,GO:0050821,GO:0051082,GO:0051086,GO:0051131,GO:0051973,GO:0090666,GO:1901998,GO:1904851,GO:1904874	zona pellucida receptor complex|ATP binding|chaperonin-containing T-complex|microtubule|binding of sperm to zona pellucida|ubiquitin protein ligase binding|positive regulation of telomere maintenance via telomerase|myelin sheath|protein binding involved in protein folding|cell body|protein stabilization|unfolded protein binding|chaperone mediated protein folding independent of cofactor|chaperone-…	--	--	BMSK0007628
	4.59032e-08	0.115362	1	1	0.000391876	1	1	Tua1	tubulin alpha chain [Helicoverpa armigera]	--	GO:0003924,GO:0005200,GO:0005525,GO:0005737,GO:0005874,GO:0007017	GTPase activity|structural constituent of cytoskeleton|GTP binding|cytoplasm|microtubule|microtubule-based process	ko04145,ko04210,ko04530,ko04540,ko05010,ko05016,ko05130	Phagosome|Apoptosis|Tight junction|Gap junction|Alzheimer disease|Huntington disease|Pathogenic Escherichia coli infection	BMSK0015504
	4.75117e-08	0.073131	1	1	0.000405607	1	1	RpS3	ribosomal protein S3 [Bombyx mori]	--	GO:0003723,GO:0003735,GO:0006412,GO:0015935	RNA binding|structural constituent of ribosome|translation|small ribosomal subunit	ko03010,ko05130,ko05132	Ribosome|Pathogenic Escherichia coli infection|Salmonella infection	BMSK0008300
	4.82511e-08	0.099188	1	1	0.00041192	1	1	RpS9	hypothetical protein evm-013697 [Chilo suppressalis]	--	GO:0002181,GO:0003735,GO:0005730,GO:0005737,GO:0005829,GO:0019843,GO:0022626,GO:0022627,GO:0045903	cytoplasmic translation|structural constituent of ribosome|nucleolus|cytoplasm|cytosol|rRNA binding|cytosolic ribosome|cytosolic small ribosomal subunit|positive regulation of translational fidelity	ko03010	Ribosome	BMSK0010922
	5.23392e-08	0.0458914	1	1	0.00044682	1	1	LOC101742097	barrier-to-autointegration factor B [Bombyx mori]	--	GO:0003677,GO:0005635,GO:0005694	DNA binding|nuclear envelope|chromosome	--	--	BMSK0007127
	6.67582e-08	0.0920334	1	1	0.000569915	1	1	RpS19	ribosomal protein S19 [Bombyx mori]	--	GO:0000028,GO:0002181,GO:0003735,GO:0022626,GO:0022627	ribosomal small subunit assembly|cytoplasmic translation|structural constituent of ribosome|cytosolic ribosome|cytosolic small ribosomal subunit	ko03010	Ribosome
	6.76162e-08	0.232364	1	1	0.000577239	1	1	LOC692786	glyceraldehyde-3-phosphate dehydrogenase isoform X1 [Bombyx mori]	--	GO:0004365,GO:0005829,GO:0006006,GO:0006096,GO:0042593,GO:0050661,GO:0051287	glyceraldehyde-3-phosphate dehydrogenase (NAD+) (phosphorylating) activity|cytosol|glucose metabolic process|glycolytic process|glucose homeostasis|NADP binding|NAD binding	ko00010,ko04066,ko05010,ko05130,ko05132	Glycolysis / Gluconeogenesis|HIF-1 signaling pathway|Alzheimer disease|Pathogenic Escherichia coli infection|Salmonella infection	BMSK0001249
	6.85427e-08	0.915429	0.717	0.598	0.000585149	1	1.199	LOC101745514	frizzled-10, partial [Bombyx mori]	--	GO:0004930,GO:0005654,GO:0005737,GO:0005886,GO:0007275,GO:0009986,GO:0016021,GO:0016055,GO:0017147,GO:0032956,GO:0034260,GO:0035567,GO:0038031,GO:0042813,GO:0043507,GO:0043547,GO:0060070	G protein-coupled receptor activity|nucleoplasm|cytoplasm|plasma membrane|multicellular organism development|cell surface|integral component of membrane|Wnt signaling pathway|Wnt-protein binding|regulation of actin cytoskeleton organization|negative regulation of GTPase activity|non-canonical Wnt signaling pathway|non-canonical Wnt signaling pathway via JNK cascade|Wnt-activated receptor activity…	ko04150,ko04310,ko04390,ko04550,ko04916,ko04934,ko05010,ko05165,ko05200,ko05205,ko05217,ko05224,ko05225,ko05226	mTOR signaling pathway|Wnt signaling pathway|Hippo signaling pathway|Signaling pathways regulating pluripotency of stem cells|Melanogenesis|Cushing syndrome|Alzheimer disease|Human papillomavirus infection|Pathways in cancer|Proteoglycans in cancer|Basal cell carcinoma|Breast cancer|Hepatocellular carcinoma|Gastric cancer	BMSK0001074
	8.08954e-08	0.519933	1	0.89	0.000690604	1	1.124	LOC101740330	protein obstructor-E-like [Bombyx mandarina]	--	GO:0005615,GO:0006030,GO:0008061,GO:0042302	extracellular space|chitin metabolic process|chitin binding|structural constituent of cuticle	--	--
	8.224e-08	0.215275	0.272	0.254	0.000702083	1	1.071	LOC101737374	cytochrome P450 4C1 isoform X1 [Bombyx mori]	--	GO:0005506,GO:0005789,GO:0020037,GO:0031090,GO:0070330	iron ion binding|endoplasmic reticulum membrane|heme binding|organelle membrane|aromatase activity	--	--	BMSK0001356
	8.5049e-08	1.27097	0.685	0.445	0.000726063	1	1.539	CPH5	cuticular protein hypothetical 5 precursor [Bombyx mori]	--	--	--	--	--	BMSK0004327
	9.02007e-08	0.389074	1	0.914	0.000770043	1	1.094	LOC101740192	polypyrimidine tract-binding protein 2 isoform X1 [Bombyx mori]	--	GO:0003723,GO:0005634,GO:0006397,GO:0008380,GO:0009653,GO:0033119,GO:0043249,GO:0045595	RNA binding|nucleus|mRNA processing|RNA splicing|anatomical structure morphogenesis|negative regulation of RNA splicing|erythrocyte maturation|regulation of cell differentiation	--	--	BMSK0012827
	1.09898e-07	0.898153	0.587	0.34	0.000938199	1	1.726	LOC101739583	zinc finger protein ZIC 4 [Vanessa tameamea]	FBpp0078477	GO:0000977,GO:0000980,GO:0000981,GO:0001205,GO:0003700,GO:0005634,GO:0007366,GO:0007455,GO:0007494,GO:0008101,GO:0008354,GO:0045944,GO:0046872	RNA polymerase II regulatory region sequence-specific DNA binding|RNA polymerase II distal enhancer sequence-specific DNA binding|DNA-binding transcription factor activity, RNA polymerase II-specific|distal enhancer DNA-binding transcription activator activity, RNA polymerase II-specific|DNA-binding transcription factor activity|nucleus|periodic partitioning by pair rule gene|eye-antennal disc mo…	--	--	BMSK0008726
	1.31421e-07	0.938552	0.674	0.364	0.00112194	1	1.852	LOC101746660	solute carrier family 41 member 1-like isoform X2 [Bombyx mandarina]	--	GO:0005886,GO:0010961,GO:0015095,GO:0015693,GO:0016021,GO:0016323,GO:0022857,GO:0032991,GO:0061768,GO:0070838,GO:0071286,GO:0072509,GO:1903830	plasma membrane|cellular magnesium ion homeostasis|magnesium ion transmembrane transporter activity|magnesium ion transport|integral component of membrane|basolateral plasma membrane|transmembrane transporter activity|protein-containing complex|magnesium:sodium antiporter activity|divalent metal ion transport|cellular response to magnesium ion|divalent inorganic cation transmembrane transporter a…	--	--	BMSK0015724
	1.48519e-07	0.0229658	1	1	0.00126791	1	1	his2Av	H2A histone family member V [Bombyx mori]	--	GO:0000786,GO:0000790,GO:0003677,GO:0006325,GO:0046982	nucleosome|nuclear chromatin|DNA binding|chromatin organization|protein heterodimerization activity	ko04217,ko05034,ko05322	Necroptosis|Alcoholism|Systemic lupus erythematosus
	1.63502e-07	0.948634	0.88	0.656	0.00139582	1	1.341	Kal-1	kal-1 protein isoform X1 [Bombyx mori]	--	GO:0004867,GO:0005576,GO:0007155,GO:0009986	serine-type endopeptidase inhibitor activity|extracellular region|cell adhesion|cell surface	--	--	BMSK0003488
	1.64333e-07	0.211538	1	1	0.00140291	1	1	Ppib	peptidylprolyl isomerase B precursor [Bombyx mori]	--	GO:0000413,GO:0003755,GO:0005634,GO:0005788,GO:0005790,GO:0016018,GO:0032991,GO:0034663,GO:0040018,GO:0042470,GO:0044794,GO:0044829,GO:0044877,GO:0048471,GO:0051082,GO:0060348,GO:0061077,GO:0070063	protein peptidyl-prolyl isomerization|peptidyl-prolyl cis-trans isomerase activity|nucleus|endoplasmic reticulum lumen|smooth endoplasmic reticulum|cyclosporin A binding|protein-containing complex|endoplasmic reticulum chaperone complex|positive regulation of multicellular organism growth|melanosome|positive regulation by host of viral process|positive regulation by host of viral genome replicati…	--	--	BMSK0011139
	1.81298e-07	0.357827	1	0.909	0.00154774	1	1.1	LOC101747138	contactin [Bombyx mandarina]	--	GO:0005886,GO:0005918,GO:0007156,GO:0007411,GO:0008366,GO:0019991,GO:0021682,GO:0030424,GO:0031225,GO:0045197,GO:0060857,GO:0061343,GO:0070593,GO:0098632	plasma membrane|septate junction|homophilic cell adhesion via plasma membrane adhesion molecules|axon guidance|axon ensheathment|septate junction assembly|nerve maturation|axon|anchored component of membrane|establishment or maintenance of epithelial cell apical/basal polarity|establishment of glial blood-brain barrier|cell adhesion involved in heart morphogenesis|dendrite self-avoidance|cell-cel…	--	--	BMSK0005141
	1.83288e-07	0.620336	0.87	0.574	0.00156473	1	1.516	CPR4	cuticular protein RR-1 motif 4 precursor [Bombyx mori]	--	GO:0042302	structural constituent of cuticle	--	--
	1.84031e-07	0.677736	0.641	0.368	0.00157107	1	1.742	LOC101737884	ABC transporter G family member 20-like [Bombyx mandarina]	--	GO:0005524,GO:0042626,GO:0043190	ATP binding|ATPase activity, coupled to transmembrane movement of substances|ATP-binding cassette (ABC) transporter complex	--	--	BMSK0015164
	1.88547e-07	0.483357	0.641	0.502	0.00160962	1	1.277	LOC101740994	39S ribosomal protein L40, mitochondrial [Bombyx mori]	--	GO:0005761,GO:0005762	mitochondrial ribosome|mitochondrial large ribosomal subunit	--	--	BMSK0014656
	1.88651e-07	0.411665	0.402	0.22	0.00161052	1	1.827	LOC101741199	glucose transporter type 1-like isoform X1 [Bombyx mandarina]	--	GO:0008643,GO:0016021,GO:0022857,GO:0042593,GO:0048085,GO:0090277	carbohydrate transport|integral component of membrane|transmembrane transporter activity|glucose homeostasis|adult chitin-containing cuticle pigmentation|positive regulation of peptide hormone secretion	ko04066,ko04911,ko04919,ko04920,ko04922,ko04931,ko04976,ko05166,ko05200,ko05211,ko05230	HIF-1 signaling pathway|Insulin secretion|Thyroid hormone signaling pathway|Adipocytokine signaling pathway|Glucagon signaling pathway|Insulin resistance|Bile secretion|Human T-cell leukemia virus 1 infection|Pathways in cancer|Renal cell carcinoma|Central carbon metabolism in cancer	BMSK0003530
	1.8966e-07	0.19692	0.989	0.928	0.00161913	1	1.066	LOC101741113	uncharacterized protein LOC101741113 [Bombyx mori]	--	GO:0004714,GO:0004888,GO:0005007,GO:0005524,GO:0005737,GO:0005887,GO:0006915,GO:0008284,GO:0009968,GO:0030154,GO:0043066,GO:0043235,GO:0070374	transmembrane receptor protein tyrosine kinase activity|transmembrane signaling receptor activity|fibroblast growth factor-activated receptor activity|ATP binding|cytoplasm|integral component of plasma membrane|apoptotic process|positive regulation of cell proliferation|negative regulation of signal transduction|cell differentiation|negative regulation of apoptotic process|receptor complex|positi…	--	--
	2.07103e-07	0.0459278	1	1	0.00176803	1	1	Sqd	squid protein homologue isoform X2 [Bombyx mori]	ENSRNOP00000066107	GO:0000184,GO:0000381,GO:0000398,GO:0000785,GO:0003680,GO:0003723,GO:0003729,GO:0003730,GO:0005634,GO:0005654,GO:0005703,GO:0005737,GO:0006405,GO:0006406,GO:0007293,GO:0007297,GO:0007314,GO:0008069,GO:0008298,GO:0009953,GO:0016325,GO:0017148,GO:0019094,GO:0030720,GO:0033119,GO:0035062,GO:0035925,GO:0043565,GO:0045451,GO:0048477,GO:0071011,GO:0071013,GO:1990837,GO:1990904	nuclear-transcribed mRNA catabolic process, nonsense-mediated decay|regulation of alternative mRNA splicing, via spliceosome|mRNA splicing, via spliceosome|chromatin|AT DNA binding|RNA binding|mRNA binding|mRNA 3'-UTR binding|nucleus|nucleoplasm|polytene chromosome puff|cytoplasm|RNA export from nucleus|mRNA export from nucleus|germarium-derived egg chamber formation|ovarian follicle cell migrati…	ko04320	Dorso-ventral axis formation	BMSK0003117
	2.14199e-07	0.930349	0.598	0.316	0.00182862	1	1.892	LOC733033	Ecto-nucleotidase [Operophtera brumata]	--	GO:0000166,GO:0008253,GO:0008768,GO:0009166,GO:0046872	nucleotide binding|5'-nucleotidase activity|UDP-sugar diphosphatase activity|nucleotide catabolic process|metal ion binding	ko00230,ko00240,ko00760	Purine metabolism|Pyrimidine metabolism|Nicotinate and nicotinamide metabolism	BMSK0001260
	2.23171e-07	0.690384	0.978	0.89	0.00190521	1	1.099	LOC101735390	hypothetical protein evm-010973 [Chilo suppressalis]	ENSECAP00000023063	GO:0000122,GO:0000978,GO:0001745,GO:0003677,GO:0003700,GO:0005634,GO:0006355,GO:0007472,GO:0007476,GO:0035265,GO:0048066,GO:0048100	negative regulation of transcription by RNA polymerase II|RNA polymerase II proximal promoter sequence-specific DNA binding|compound eye morphogenesis|DNA binding|DNA-binding transcription factor activity|nucleus|regulation of transcription, DNA-templated|wing disc morphogenesis|imaginal disc-derived wing morphogenesis|organ growth|developmental pigmentation|wing disc anterior/posterior pattern f…	ko04013	MAPK signaling pathway - fly	BMSK0009420
	2.23494e-07	0.0744498	0.25	0.282	0.00190797	1	0.887	LOC101745993	uncharacterized protein LOC114250589 isoform X1 [Bombyx mandarina]	--	--	--	--	--
	2.31642e-07	0.0999348	1	1	0.00197753	1	1	LOC100188939	dolichyl-diphosphooligosaccharide--protein glycosyltransferase subunit 4 [Bombyx mori]	--	GO:0004579,GO:0006487,GO:0008250,GO:0016021	dolichyl-diphosphooligosaccharide-protein glycotransferase activity|protein N-linked glycosylation|oligosaccharyltransferase complex|integral component of membrane	--	--
	2.4984e-07	0.0840277	1	1	0.00213289	1	1	RpS6	ribosomal protein S6 [Bombyx mori]	--	GO:0003735,GO:0005840,GO:0006412	structural constituent of ribosome|ribosome|translation	ko01521,ko03010,ko04066,ko04150,ko04151,ko04371,ko04714,ko04910,ko05205	EGFR tyrosine kinase inhibitor resistance|Ribosome|HIF-1 signaling pathway|mTOR signaling pathway|PI3K-Akt signaling pathway|Apelin signaling pathway|Thermogenesis|Insulin signaling pathway|Proteoglycans in cancer	BMSK0012104
	2.57136e-07	0.917461	0.826	0.675	0.00219517	1	1.224	LOC101739424	large neutral amino acids transporter small subunit 2 [Bombyx mori]	--	GO:0005275,GO:0005737,GO:0005886,GO:0006865,GO:0015101,GO:0015171,GO:0015175,GO:0015179,GO:0015804,GO:0015807,GO:0016021,GO:0016323,GO:0019534	amine transmembrane transporter activity|cytoplasm|plasma membrane|amino acid transport|organic cation transmembrane transporter activity|amino acid transmembrane transporter activity|neutral amino acid transmembrane transporter activity|L-amino acid transmembrane transporter activity|neutral amino acid transport|L-amino acid transport|integral component of membrane|basolateral plasma membrane|to…	ko04974	Protein digestion and absorption	BMSK0002108
	2.70949e-07	0.547681	0.272	0.124	0.00231309	1	2.194	LOC733125	uncharacterized protein LOC114240378 [Bombyx mandarina]	--	GO:0002376,GO:0004252,GO:0005576,GO:0006508,GO:0035007,GO:0042438	immune system process|serine-type endopeptidase activity|extracellular region|proteolysis|regulation of melanization defense response|melanin biosynthetic process	--	--	BMSK0012017
	2.88097e-07	0.410568	0.337	0.263	0.00245949	1	1.281	LOC101746529	serine protease 42 [Bombyx mori]	--	GO:0004252,GO:0005576,GO:0006508,GO:0007311,GO:0007370,GO:0008063,GO:0008233,GO:0008236,GO:0009950,GO:0009953,GO:0016485	serine-type endopeptidase activity|extracellular region|proteolysis|maternal specification of dorsal/ventral axis, oocyte, germ-line encoded|ventral furrow formation|Toll signaling pathway|peptidase activity|serine-type peptidase activity|dorsal/ventral axis specification|dorsal/ventral pattern formation|protein processing	--	--	BMSK0009190
	2.92911e-07	0.0426605	1	1	0.00250058	1	1	LOC791084	chaperonin [Bombyx mori]	--	GO:0005524,GO:0005815,GO:0005832,GO:0006457,GO:0042995,GO:0051082	ATP binding|microtubule organizing center|chaperonin-containing T-complex|protein folding|cell projection|unfolded protein binding	--	--	BMSK0013220
	3.18064e-07	0.232979	1	0.876	0.00271531	1	1.142	LOC101740358	uncharacterized protein LOC101740358 isoform X1 [Bombyx mori]	--	GO:0001964,GO:0016021,GO:0042593	startle response|integral component of membrane|glucose homeostasis	--	--	BMSK0005039
	3.79237e-07	0.0260469	0.924	0.679	0.00323755	1	1.361	LOC101741178	uncharacterized protein LOC101741178 isoform X1 [Bombyx mori]	--	--	--	--	--
	4.08543e-07	0.911574	0.62	0.368	0.00348773	1	1.685	CLIP4	clip domain serine protease 4 isoform X1 [Bombyx mori]	--	GO:0004252,GO:0005576,GO:0016504,GO:0046872,GO:0090729	serine-type endopeptidase activity|extracellular region|peptidase activator activity|metal ion binding|toxin activity	--	--	BMSK0004109
	4.534e-07	0.0901576	1	1	0.00387068	1	1	RpS29	40S ribosomal protein S29 [Bombyx mori]	--	GO:0002181,GO:0003735,GO:0005791,GO:0008270,GO:0022627,GO:0042788	cytoplasmic translation|structural constituent of ribosome|rough endoplasmic reticulum|zinc ion binding|cytosolic small ribosomal subunit|polysomal ribosome	ko03010	Ribosome	BMSK0014700
	4.56548e-07	1.33122	0.804	0.646	0.00389755	1	1.245	LOC101741216	protein Wnt-6 [Bombyx mori]	--	GO:0001658,GO:0005109,GO:0005576,GO:0005615,GO:0005788,GO:0005796,GO:0005886,GO:0009798,GO:0009986,GO:0010628,GO:0016055,GO:0030182,GO:0030666,GO:0031012,GO:0042475,GO:0045165,GO:0045893,GO:0060684,GO:0061303,GO:0070062,GO:0070172,GO:0071300,GO:0072079	branching involved in ureteric bud morphogenesis|frizzled binding|extracellular region|extracellular space|endoplasmic reticulum lumen|Golgi lumen|plasma membrane|axis specification|cell surface|positive regulation of gene expression|Wnt signaling pathway|neuron differentiation|endocytic vesicle membrane|extracellular matrix|odontogenesis of dentin-containing tooth|cell fate commitment|positive r…	ko04150,ko04310,ko04390,ko04550,ko04916,ko04934,ko05010,ko05165,ko05200,ko05205,ko05217,ko05224,ko05225,ko05226	mTOR signaling pathway|Wnt signaling pathway|Hippo signaling pathway|Signaling pathways regulating pluripotency of stem cells|Melanogenesis|Cushing syndrome|Alzheimer disease|Human papillomavirus infection|Pathways in cancer|Proteoglycans in cancer|Basal cell carcinoma|Breast cancer|Hepatocellular carcinoma|Gastric cancer	BMSK0001783
	4.76035e-07	0.27551	1	0.909	0.00406391	1	1.1	LOC101746276	uncharacterized protein LOC101746276 [Bombyx mori]	--	--	--	--	--	BMSK0008923
	4.96736e-07	0.982789	0.957	0.785	0.00424063	1	1.219	LOC101742338	uncharacterized protein LOC101742338 [Bombyx mori]	--	--	--	--	--	BMSK0012473
	4.97125e-07	0.284089	1	0.952	0.00424396	1	1.05	LOC101736248	protein twisted gastrulation [Bombyx mori]	--	GO:0005576,GO:0007354,GO:0008201,GO:0010629,GO:0017015,GO:0030510	extracellular region|zygotic determination of anterior/posterior axis, embryo|heparin binding|negative regulation of gene expression|regulation of transforming growth factor beta receptor signaling pathway|regulation of BMP signaling pathway	--	--	BMSK0011057
	5.08319e-07	0.491082	1	0.837	0.00433952	1	1.195	U23	uncharacterized protein LOC100862793 isoform X1 [Bombyx mori]	--	--	--	--	--	BMSK0009096
	5.94835e-07	0.7209	0.804	0.55	0.00507811	1	1.462	LOC101744595	serine protease snake [Bombyx mori]	--	GO:0004252,GO:0005576,GO:0006508,GO:0007311,GO:0008063,GO:0008233,GO:0008236,GO:0009950,GO:0016485	serine-type endopeptidase activity|extracellular region|proteolysis|maternal specification of dorsal/ventral axis, oocyte, germ-line encoded|Toll signaling pathway|peptidase activity|serine-type peptidase activity|dorsal/ventral axis specification|protein processing	--	--	BMSK0005956
	6.15638e-07	0.481879	0.957	0.722	0.0052557	1	1.325	LOC101744400	protein NDRG3 [Bombyx mori]	--	GO:0005737,GO:0007165	cytoplasm|signal transduction	--	--	BMSK0014763
	6.17772e-07	0.444801	0.326	0.115	0.00527392	1	2.835	LOC101738665	lipase 1-like [Bombyx mandarina]	--	GO:0005576,GO:0007586,GO:0016042,GO:0016298,GO:0044255	extracellular region|digestion|lipid catabolic process|lipase activity|cellular lipid metabolic process	--	--
	6.83586e-07	0.679886	0.891	0.641	0.00583577	1	1.39	LOC105842075	--	--	--	--	--	--	BMSK0007979
	6.84057e-07	0.0450609	1	1	0.0058398	1	1	LOC692970	GTP-binding nuclear protein Ran [Bombyx mori]	--	GO:0000132,GO:0000212,GO:0003924,GO:0005525,GO:0005634,GO:0005635,GO:0005737,GO:0005938,GO:0006606,GO:0006611,GO:0006886,GO:0007346,GO:0032880,GO:0046872,GO:0051301,GO:1990498	establishment of mitotic spindle orientation|meiotic spindle organization|GTPase activity|GTP binding|nucleus|nuclear envelope|cytoplasm|cell cortex|protein import into nucleus|protein export from nucleus|intracellular protein transport|regulation of mitotic cell cycle|regulation of protein localization|metal ion binding|cell division|mitotic spindle microtubule	ko03008,ko03013,ko05166	Ribosome biogenesis in eukaryotes|RNA transport|Human T-cell leukemia virus 1 infection	BMSK0005419
	6.84787e-07	0.563623	0.989	0.943	0.00584602	1	1.049	LOC101741966	delta-1-pyrroline-5-carboxylate dehydrogenase, mitochondrial [Bombyx mori]	--	GO:0003842,GO:0004029,GO:0005759,GO:0010133,GO:0042802	1-pyrroline-5-carboxylate dehydrogenase activity|aldehyde dehydrogenase (NAD) activity|mitochondrial matrix|proline catabolic process to glutamate|identical protein binding	ko00250,ko00330	Alanine, aspartate and glutamate metabolism|Arginine and proline metabolism	BMSK0008331
	6.87296e-07	0.778813	0.435	0.215	0.00586745	1	2.023	LOC101740610	uncharacterized protein LOC101740610 [Bombyx mori]	--	--	--	--	--	BMSK0002557
	6.95771e-07	0.129291	1	1	0.0059398	1	1	LOC692796	chaperonin subunit 6a zeta [Bombyx mori]	--	GO:0001669,GO:0002199,GO:0005524,GO:0005829,GO:0005832,GO:0005874,GO:0006457,GO:0007339,GO:0032212,GO:0044297,GO:0050821,GO:0051082,GO:0071987,GO:1901998,GO:1904851	acrosomal vesicle|zona pellucida receptor complex|ATP binding|cytosol|chaperonin-containing T-complex|microtubule|protein folding|binding of sperm to zona pellucida|positive regulation of telomere maintenance via telomerase|cell body|protein stabilization|unfolded protein binding|WD40-repeat domain binding|toxin transport|positive regulation of establishment of protein localization to telomere	--	--	BMSK0009480
	7.17277e-07	0.112427	1	0.89	0.00612339	1	1.124	LOC101736977	RNA-binding protein Musashi homolog Rbp6 isoform X3 [Bombyx mori]	ENSRNOP00000066107	GO:0003723,GO:0003727,GO:0005737,GO:0005844,GO:0008266,GO:0048864,GO:1990904	RNA binding|single-stranded RNA binding|cytoplasm|polysome|poly(U) RNA binding|stem cell development|ribonucleoprotein complex	ko03015	mRNA surveillance pathway	BMSK0014151
	7.27528e-07	0.515003	0.391	0.321	0.00621091	1	1.218	Pabp	polyadenylate-binding protein 1 [Bombyx mandarina]	ENSCAFP00000004588	GO:0000184,GO:0003723,GO:0003729,GO:0003730,GO:0005634,GO:0005681,GO:0005737,GO:0005829,GO:0006397,GO:0008143,GO:0008266,GO:0008380,GO:0010494,GO:0030425,GO:0031047,GO:0045202,GO:0060213,GO:1900153,GO:1990124,GO:1990904,GO:2000623	nuclear-transcribed mRNA catabolic process, nonsense-mediated decay|RNA binding|mRNA binding|mRNA 3'-UTR binding|nucleus|spliceosomal complex|cytoplasm|cytosol|mRNA processing|poly(A) binding|poly(U) RNA binding|RNA splicing|cytoplasmic stress granule|dendrite|gene silencing by RNA|synapse|positive regulation of nuclear-transcribed mRNA poly(A) tail shortening|positive regulation of nuclear-trans…	ko03013,ko03015,ko03018	RNA transport|mRNA surveillance pathway|RNA degradation	BMSK0002709
	7.38726e-07	0.798778	1	0.904	0.0063065	1	1.106	LOC101740300	uncharacterized protein LOC101740300 [Bombyx mori]	--	--	--	--	--	BMSK0002560
	7.55671e-07	0.667222	0.859	0.713	0.00645117	1	1.205	ND3	NADH dehydrogenase subunit 3 [Bombyx mandarina]	--	GO:0008137,GO:0016021,GO:0031966,GO:0070469	NADH dehydrogenase (ubiquinone) activity|integral component of membrane|mitochondrial membrane|respiratory chain	ko00190,ko04714,ko04723,ko05010,ko05012,ko05016	Oxidative phosphorylation|Thermogenesis|Retrograde endocannabinoid signaling|Alzheimer disease|Parkinson disease|Huntington disease
	8.21226e-07	0.0604312	1	1	0.00701081	1	1	RpS10	ribosomal protein S10 [Bombyx mori]	--	GO:0005840	ribosome	ko03010	Ribosome	BMSK0007539
	8.42341e-07	0.521786	1	0.933	0.00719106	1	1.072	Mf-cpa	molting fluid carboxypeptidase A precursor [Bombyx mori]	--	GO:0004181,GO:0005576,GO:0008270	metallocarboxypeptidase activity|extracellular region|zinc ion binding	--	--	BMSK0001423
	8.85776e-07	0.0265364	1	1	0.00756187	1	1	LOC101744904	acidic leucine-rich nuclear phosphoprotein 32 family member B isoform X1 [Bombyx mori]	--	--	--	--	--
	9.39697e-07	0.836079	0.978	0.928	0.0080222	1	1.054	CPR148	cuticular protein RR-3 motif 148 precursor [Bombyx mori]	--	GO:0042302	structural constituent of cuticle	--	--	BMSK0012896
	9.49597e-07	0.103764	1	1	0.00810671	1	1	LOC101744569	T-complex protein 1 subunit gamma [Bombyx mori]	--	GO:0005524,GO:0005832,GO:0006457,GO:0007430,GO:0035149,GO:0042623,GO:0051082	ATP binding|chaperonin-containing T-complex|protein folding|terminal branching, open tracheal system|lumen formation, open tracheal system|ATPase activity, coupled|unfolded protein binding	--	--	BMSK0012246
	9.72117e-07	0.488378	0.424	0.163	0.00829896	1	2.601	LOC101740413	serine protease snake-like [Bombyx mandarina]	--	GO:0004252,GO:0005576,GO:0006508,GO:0007311,GO:0008063,GO:0008233,GO:0008236,GO:0009950,GO:0016485	serine-type endopeptidase activity|extracellular region|proteolysis|maternal specification of dorsal/ventral axis, oocyte, germ-line encoded|Toll signaling pathway|peptidase activity|serine-type peptidase activity|dorsal/ventral axis specification|protein processing	--	--	BMSK0007354
	1.00993e-06	0.55877	0.967	0.809	0.00862175	1	1.195	LOC101744743	LOW QUALITY PROTEIN: cadherin-87A [Bombyx mori]	--	GO:0005509,GO:0005887,GO:0007155,GO:0007156,GO:0016339,GO:0044331	calcium ion binding|integral component of plasma membrane|cell adhesion|homophilic cell adhesion via plasma membrane adhesion molecules|calcium-dependent cell-cell adhesion via plasma membrane cell adhesion molecules|cell-cell adhesion mediated by cadherin	--	--	BMSK0013008
	1.02879e-06	0.144803	1	1	0.00878282	1	1	LOC101741115	ATP-dependent RNA helicase WM6 [Bombyx mandarina]	--	GO:0000346,GO:0000381,GO:0000398,GO:0003723,GO:0004004,GO:0005524,GO:0005634,GO:0005681,GO:0006338,GO:0006406,GO:0016607	transcription export complex|regulation of alternative mRNA splicing, via spliceosome|mRNA splicing, via spliceosome|RNA binding|ATP-dependent RNA helicase activity|ATP binding|nucleus|spliceosomal complex|chromatin remodeling|mRNA export from nucleus|nuclear speck	ko03013,ko03015,ko03040	RNA transport|mRNA surveillance pathway|Spliceosome
	1.09766e-06	0.0162662	1	1	0.00937068	1	1	Eif-4a	eukaryotic translation initiation factor 4A isoform X1 [Bombyx mori]	--	GO:0000278,GO:0000381,GO:0002168,GO:0003724,GO:0003743,GO:0004004,GO:0005524,GO:0005634,GO:0005829,GO:0006413,GO:0007279,GO:0007446,GO:0016281,GO:0030718,GO:0043186,GO:0048132,GO:0048477	mitotic cell cycle|regulation of alternative mRNA splicing, via spliceosome|instar larval development|RNA helicase activity|translation initiation factor activity|ATP-dependent RNA helicase activity|ATP binding|nucleus|cytosol|translational initiation|pole cell formation|imaginal disc growth|eukaryotic translation initiation factor 4F complex|germ-line stem cell population maintenance|P granule|f…	ko03013	RNA transport
	1.09793e-06	0.125717	1	1	0.00937306	1	1	LOC101743309	transmembrane protein 258-like [Bombyx mori]	--	GO:0006487,GO:0016021,GO:0034998	protein N-linked glycosylation|integral component of membrane|oligosaccharyltransferase I complex	--	--
	1.10877e-06	0.550039	0.717	0.584	0.00946561	1	1.228	LOC101745605	uncharacterized protein LOC114240072 [Bombyx mandarina]	--	GO:0004713,GO:0004714,GO:0004888,GO:0005509,GO:0005524,GO:0005737,GO:0005887,GO:0006468,GO:0007030,GO:0007156,GO:0008284,GO:0009968,GO:0016339,GO:0030154,GO:0042060,GO:0043066,GO:0043235,GO:0045177,GO:0045792,GO:0070374,GO:0090303	protein tyrosine kinase activity|transmembrane receptor protein tyrosine kinase activity|transmembrane signaling receptor activity|calcium ion binding|ATP binding|cytoplasm|integral component of plasma membrane|protein phosphorylation|Golgi organization|homophilic cell adhesion via plasma membrane adhesion molecules|positive regulation of cell proliferation|negative regulation of signal transduct…	--	--
	1.12229e-06	0.320448	1	0.895	0.00958102	1	1.117	LOC101743174	hemicentin-1 isoform X3 [Bombyx mori]	--	GO:0005201,GO:0005509,GO:0005576,GO:0005604,GO:0005913,GO:0005938,GO:0007049,GO:0007156,GO:0007157,GO:0009617,GO:0030054,GO:0032154,GO:0038023,GO:0042803,GO:0050839,GO:0051301,GO:0062023	extracellular matrix structural constituent|calcium ion binding|extracellular region|basement membrane|cell-cell adherens junction|cell cortex|cell cycle|homophilic cell adhesion via plasma membrane adhesion molecules|heterophilic cell-cell adhesion via plasma membrane cell adhesion molecules|response to bacterium|cell junction|cleavage furrow|signaling receptor activity|protein homodimerization …	ko04391	Hippo signaling pathway - fly
	1.20662e-06	0.0254229	1	1	0.0103009	1	1	RpL8	ribosomal protein L8 [Bombyx mori]	--	GO:0003735,GO:0005840,GO:0006412,GO:0019843	structural constituent of ribosome|ribosome|translation|rRNA binding	ko03010	Ribosome	BMSK0008678
	1.24912e-06	0.115477	1	1	0.0106637	1	1	LOC101739065	high mobility group protein D [Bombyx mori]	FBpp0071625	GO:0000790,GO:0003677,GO:0003680,GO:0005634,GO:0006325,GO:0006338,GO:0006357,GO:0008134,GO:0008301	nuclear chromatin|DNA binding|AT DNA binding|nucleus|chromatin organization|chromatin remodeling|regulation of transcription by RNA polymerase II|transcription factor binding|DNA binding, bending	--	--	BMSK0001097
	1.4506e-06	0.379717	0.261	0.043	0.0123838	1	6.07	LOC105841470	androgen-dependent TFPI-regulating protein isoform X2 [Bombyx mori]	ENSDARP00000102304	GO:0005886,GO:0016021	plasma membrane|integral component of membrane	--	--	BMSK0000752
	1.54535e-06	0.00532841	1	1	0.0131926	1	1	RpS28	40S ribosomal protein S28 [Bombyx mori]	--	GO:0002181,GO:0003735,GO:0022627,GO:0042788,GO:0098556	cytoplasmic translation|structural constituent of ribosome|cytosolic small ribosomal subunit|polysomal ribosome|cytoplasmic side of rough endoplasmic reticulum membrane	ko03010	Ribosome	BMSK0006276
	1.68399e-06	0.022582	1	1	0.0143762	1	1	RpS7	40S ribosomal protein S7 isoform X1 [Bombyx mandarina]	--	GO:0003735,GO:0005840,GO:0006412	structural constituent of ribosome|ribosome|translation	ko03010	Ribosome	BMSK0011619
	1.83291e-06	0.18766	0.37	0.474	0.0156475	1	0.781	LOC101743385	uncharacterized protein C1683.06c-like isoform X2 [Bombyx mandarina]	--	GO:0005509,GO:0008477,GO:0009117,GO:0043101,GO:0045437,GO:0047724	calcium ion binding|purine nucleosidase activity|nucleotide metabolic process|purine-containing compound salvage|uridine nucleosidase activity|inosine nucleosidase activity	--	--
	1.85984e-06	0.112527	1	1	0.0158775	1	1	LOC101746562	cytochrome c oxidase subunit 6C [Bombyx mori]	--	--	--	ko00190,ko04260,ko04714,ko04932,ko05010,ko05012,ko05016	Oxidative phosphorylation|Cardiac muscle contraction|Thermogenesis|Non-alcoholic fatty liver disease (NAFLD)|Alzheimer disease|Parkinson disease|Huntington disease	BMSK0011803
	1.87619e-06	0.542049	0.978	0.833	0.016017	1	1.174	LOC101745002	uncharacterized protein LOC101745002 [Bombyx mori]	--	--	--	--	--
	1.92135e-06	0.153675	1	1	0.0164026	1	1	LOC101746841	uncharacterized protein LOC101746841 [Bombyx mori]	--	--	--	--	--	BMSK0014531
	2.0025e-06	0.450105	0.924	0.656	0.0170953	1	1.409	LOC101744325	uncharacterized protein LOC101744325 [Bombyx mori]	--	--	--	--	--	BMSK0012305
	2.01235e-06	0.703116	0.859	0.584	0.0171794	1	1.471	LOC101737872	proclotting enzyme-like [Bombyx mandarina]	--	GO:0004252,GO:0005886,GO:0006508,GO:0007010,GO:0016021,GO:0035220,GO:0051017	serine-type endopeptidase activity|plasma membrane|proteolysis|cytoskeleton organization|integral component of membrane|wing disc development|actin filament bundle assembly	--	--	BMSK0002691
	2.02603e-06	0.286244	0.989	0.904	0.0172962	1	1.094	LOC110385101	uncharacterized protein LOC110385101 [Bombyx mori]	--	--	--	--	--	BMSK0004885
	2.03867e-06	0.0224639	1	1	0.0174041	1	1	RpS20	Ribosomal protein S20 [Operophtera brumata]	--	GO:0002181,GO:0003723,GO:0003735,GO:0006412,GO:0015935,GO:0022627	cytoplasmic translation|RNA binding|structural constituent of ribosome|translation|small ribosomal subunit|cytosolic small ribosomal subunit	ko03010	Ribosome	BMSK0011898
	2.06547e-06	0.0485805	1	1	0.0176329	1	1	Hsc70-4	heat shock cognate protein [Bombyx mori]	--	GO:0005524,GO:0005634	ATP binding|nucleus	ko03040,ko04010,ko04141,ko04144,ko04213,ko04612,ko04915,ko05134,ko05145,ko05162	Spliceosome|MAPK signaling pathway|Protein processing in endoplasmic reticulum|Endocytosis|Longevity regulating pathway - multiple species|Antigen processing and presentation|Estrogen signaling pathway|Legionellosis|Toxoplasmosis|Measles	BMSK0005212
	2.06751e-06	1.56806	0.489	0.263	0.0176503	1	1.859	CPR28	cuticular protein RR-1 motif 28 precursor [Bombyx mori]	--	GO:0042302	structural constituent of cuticle	--	--	BMSK0012744
	2.0728e-06	0.120482	1	1	0.0176955	1	1	RpS21	40S ribosomal protein S21 [Bombyx mori]	--	GO:0003735,GO:0005791,GO:0005829,GO:0005840,GO:0006412	structural constituent of ribosome|rough endoplasmic reticulum|cytosol|ribosome|translation	ko03010	Ribosome	BMSK0001031
	2.08399e-06	0.915049	0.326	0.086	0.017791	1	3.791	LOC101744198	solute carrier family 41 member 1-like isoform X2 [Bombyx mandarina]	--	GO:0005886,GO:0010961,GO:0015095,GO:0015693,GO:0016021,GO:0016323,GO:0022857,GO:0032991,GO:0061768,GO:0070838,GO:0071286,GO:0072509,GO:1903830	plasma membrane|cellular magnesium ion homeostasis|magnesium ion transmembrane transporter activity|magnesium ion transport|integral component of membrane|basolateral plasma membrane|transmembrane transporter activity|protein-containing complex|magnesium:sodium antiporter activity|divalent metal ion transport|cellular response to magnesium ion|divalent inorganic cation transmembrane transporter a…	--	--	BMSK0015720
	2.09929e-06	0.324295	1	0.923	0.0179216	1	1.083	LOC101741531	melanotransferrin [Bombyx mori]	--	GO:0005615,GO:0005886,GO:0006811,GO:0031225,GO:0046872,GO:0055072	extracellular space|plasma membrane|ion transport|anchored component of membrane|metal ion binding|iron ion homeostasis	--	--
	2.11946e-06	0.664987	0.554	0.349	0.0180938	1	1.587	LOC101745768	uncharacterized protein LOC101745768 [Bombyx mori]	--	--	--	--	--	BMSK0007446
	2.24474e-06	0.0918914	1	1	0.0191634	1	1	LOC101735812	serine/arginine repetitive matrix protein 1 isoform X1 [Bombyx mandarina]	--	GO:0005634,GO:0006397,GO:0008380	nucleus|mRNA processing|RNA splicing	ko03013,ko03015	RNA transport|mRNA surveillance pathway	BMSK0012697
	2.30628e-06	0.0266554	1	0.981	0.0196887	1	1.019	LOC693081	extramacrochaetae protein [Bombyx mori]	FBpp0072477	GO:0000122,GO:0001085,GO:0003700,GO:0003714,GO:0005634,GO:0005654,GO:0005737,GO:0007391,GO:0007458,GO:0007460,GO:0007476,GO:0007494,GO:0007530,GO:0007541,GO:0007623,GO:0008134,GO:0008258,GO:0008283,GO:0008407,GO:0008586,GO:0030182,GO:0030381,GO:0042675,GO:0043392,GO:0045466,GO:0045665,GO:0045892,GO:0046552,GO:0046843,GO:0046982,GO:0048056,GO:0051726	negative regulation of transcription by RNA polymerase II|RNA polymerase II transcription factor binding|DNA-binding transcription factor activity|transcription corepressor activity|nucleus|nucleoplasm|cytoplasm|dorsal closure|progression of morphogenetic furrow involved in compound eye morphogenesis|R8 cell fate commitment|imaginal disc-derived wing morphogenesis|midgut development|sex determina…	ko04350	TGF-beta signaling pathway	BMSK0006604
	2.38268e-06	0.00598513	1	1	0.020341	1	1	RpL35A	ribosomal protein L35A [Bombyx mori]	--	GO:0000049,GO:0003735,GO:0005840,GO:0006412	tRNA binding|structural constituent of ribosome|ribosome|translation	ko03010	Ribosome	BMSK0009038
	2.51163e-06	0.163864	1	1	0.0214418	1	1	RpP0	ribosomal protein P0 [Bombyx mori]	--	GO:0000027,GO:0000287,GO:0002181,GO:0003735,GO:0003906,GO:0004519,GO:0005509,GO:0005654,GO:0005829,GO:0005840,GO:0006284,GO:0016363,GO:0022625,GO:0022626,GO:0052720,GO:0070180,GO:0090305,GO:0140078	ribosomal large subunit assembly|magnesium ion binding|cytoplasmic translation|structural constituent of ribosome|DNA-(apurinic or apyrimidinic site) endonuclease activity|endonuclease activity|calcium ion binding|nucleoplasm|cytosol|ribosome|base-excision repair|nuclear matrix|cytosolic large ribosomal subunit|cytosolic ribosome|class II DNA-(apurinic or apyrimidinic site) endonuclease activity|…	ko03010	Ribosome	BMSK0008977
	2.62943e-06	0.0731422	1	1	0.0224475	1	1	LOC101735482	26S proteasome complex subunit SEM1 [Bombyx mori]	--	GO:0000502,GO:0000724,GO:0006406,GO:0008541,GO:0043248	proteasome complex|double-strand break repair via homologous recombination|mRNA export from nucleus|proteasome regulatory particle, lid subcomplex|proteasome assembly	ko03050,ko03440,ko05169	Proteasome|Homologous recombination|Epstein-Barr virus infection	BMSK0013519
	2.72306e-06	0.379121	1	0.962	0.0232468	1	1.04	LOC101741010	protein dpy-30 homolog [Bombyx mori]	--	GO:0005634,GO:0005654,GO:0005794,GO:0005802,GO:0016197,GO:0035097,GO:0042802,GO:0042803,GO:0044666,GO:0048188,GO:0051568	nucleus|nucleoplasm|Golgi apparatus|trans-Golgi network|endosomal transport|histone methyltransferase complex|identical protein binding|protein homodimerization activity|MLL3/4 complex|Set1C/COMPASS complex|histone H3-K4 methylation	--	--	BMSK0007242
	2.76796e-06	0.581262	0.772	0.493	0.02363	1	1.566	LOC101745809	protein Dok-7 [Bombyx mori]	--	GO:0001934,GO:0005634,GO:0005654,GO:0005739,GO:0005886,GO:0007528,GO:0019901,GO:0030054,GO:0031594,GO:0035091,GO:0043113,GO:0061098	positive regulation of protein phosphorylation|nucleus|nucleoplasm|mitochondrion|plasma membrane|neuromuscular junction development|protein kinase binding|cell junction|neuromuscular junction|phosphatidylinositol binding|receptor clustering|positive regulation of protein tyrosine kinase activity	--	--	BMSK0001559
	2.81951e-06	0.268633	1	0.995	0.0240701	1	1.005	Br-c	broad-complex isoform Z4 [Bombyx mori]	FBpp0072538	GO:0000977,GO:0001752,GO:0003677,GO:0005634,GO:0006357,GO:0006914,GO:0007458,GO:0007552,GO:0007562,GO:0008219,GO:0009608,GO:0010629,GO:0030707,GO:0035070,GO:0035072,GO:0035075,GO:0040034,GO:0042332,GO:0045944,GO:0046872,GO:0048477,GO:0048747,GO:0048808,GO:0048813,GO:0071390	RNA polymerase II regulatory region sequence-specific DNA binding|compound eye photoreceptor fate commitment|DNA binding|nucleus|regulation of transcription by RNA polymerase II|autophagy|progression of morphogenetic furrow involved in compound eye morphogenesis|metamorphosis|eclosion|cell death|response to symbiont|negative regulation of gene expression|ovarian follicle cell development|salivary…	ko04214,ko04320	Apoptosis - fly|Dorso-ventral axis formation	BMSK0004694
	2.85475e-06	0.178854	1	0.99	0.024371	1	1.01	LOC101742959	neuroglian-like isoform X3 [Bombyx mandarina]	--	GO:0005509,GO:0005886,GO:0005887,GO:0005918,GO:0005919,GO:0005923,GO:0007158,GO:0007409,GO:0007560,GO:0008045,GO:0008049,GO:0008050,GO:0008366,GO:0016319,GO:0019991,GO:0021682,GO:0030175,GO:0035011,GO:0035151,GO:0045924,GO:0048036,GO:0048675,GO:0048813,GO:0050808,GO:0050839,GO:0060857,GO:0061343,GO:0072499,GO:0098609	calcium ion binding|plasma membrane|integral component of plasma membrane|septate junction|pleated septate junction|bicellular tight junction|neuron cell-cell adhesion|axonogenesis|imaginal disc morphogenesis|motor neuron axon guidance|male courtship behavior|female courtship behavior|axon ensheathment|mushroom body development|septate junction assembly|nerve maturation|filopodium|melanotic encap…	ko04514	Cell adhesion molecules (CAMs)	BMSK0003056
	3.28045e-06	0.63729	0.935	0.785	0.0280052	1	1.191	LOC101739797	breast cancer anti-estrogen resistance protein 1 isoform X1 [Bombyx mandarina]	--	GO:0001726,GO:0005737,GO:0005886,GO:0005925,GO:0007015,GO:0007155,GO:0007173,GO:0007186,GO:0007229,GO:0008286,GO:0016477,GO:0017124,GO:0019904,GO:0030036,GO:0030335,GO:0048008,GO:0048011,GO:0050851,GO:0050853,GO:0071732,GO:0090527,GO:1900025,GO:1990859	ruffle|cytoplasm|plasma membrane|focal adhesion|actin filament organization|cell adhesion|epidermal growth factor receptor signaling pathway|G protein-coupled receptor signaling pathway|integrin-mediated signaling pathway|insulin receptor signaling pathway|cell migration|SH3 domain binding|protein domain specific binding|actin cytoskeleton organization|positive regulation of cell migration|platel…	--	--
	3.3197e-06	0.473848	0.978	0.823	0.0283403	1	1.188	LOC101745273	glutaredoxin domain-containing cysteine-rich protein CG31559-like [Bombyx mandarina]	--	GO:0005623,GO:0009055,GO:0015035,GO:0045454	cell|electron transfer activity|protein disulfide oxidoreductase activity|cell redox homeostasis	--	--	BMSK0010539
	3.35263e-06	0.237925	1	0.986	0.0286214	1	1.014	LOC692478	homeobox protein extradenticle isoform X1 [Bombyx mori]	ENSONIP00000013711	GO:0000060,GO:0001654,GO:0003677,GO:0003700,GO:0005634,GO:0005667,GO:0006357,GO:0007422,GO:0043565	protein import into nucleus, translocation|eye development|DNA binding|DNA-binding transcription factor activity|nucleus|transcription factor complex|regulation of transcription by RNA polymerase II|peripheral nervous system development|sequence-specific DNA binding	ko04927,ko04934,ko05202	Cortisol synthesis and secretion|Cushing syndrome|Transcriptional misregulation in cancer	BMSK0008400
	3.78191e-06	0.0448108	1	1	0.0322862	1	1	LOC101736883	protein DEK-like isoform X3 [Bombyx mandarina]	--	GO:0003677,GO:0005634,GO:0006325,GO:0042393,GO:0043292,GO:2000779,GO:2001032	DNA binding|nucleus|chromatin organization|histone binding|contractile fiber|regulation of double-strand break repair|regulation of double-strand break repair via nonhomologous end joining	--	--	BMSK0011632
	3.83601e-06	0.550088	0.989	0.928	0.032748	1	1.066	LOC733010	protein obstructor-E isoform X1 [Bombyx mandarina]	--	GO:0005615,GO:0006030,GO:0008061,GO:0042302	extracellular space|chitin metabolic process|chitin binding|structural constituent of cuticle	--	--	BMSK0008490
	3.84455e-06	0.336853	1	0.952	0.0328209	1	1.05	LOC101745176	titin-like isoform X1 [Bombyx mandarina]	ENSTNIP00000021779	GO:0005815,GO:0030036,GO:0031941	microtubule organizing center|actin cytoskeleton organization|filamentous actin	--	--	BMSK0004718
	4.22507e-06	0.117389	1	0.995	0.0360694	1	1.005	LOC101742881	putative ATP-dependent RNA helicase me31b [Bombyx mandarina]	--	GO:0000932,GO:0003723,GO:0004386,GO:0005524,GO:0005737,GO:0007279,GO:0030707,GO:0033962,GO:0035195,GO:0043186,GO:0046959,GO:0050688,GO:0090328	P-body|RNA binding|helicase activity|ATP binding|cytoplasm|pole cell formation|ovarian follicle cell development|cytoplasmic mRNA processing body assembly|gene silencing by miRNA|P granule|habituation|regulation of defense response to virus|regulation of olfactory learning	ko03018	RNA degradation	BMSK0007139
	4.51326e-06	0.064327	1	0.928	0.0385297	1	1.078	LOC101740962	zinc finger CCCH domain-containing protein 13 [Bombyx mori]	--	--	--	--	--	BMSK0000753
	4.66087e-06	0.0993469	0.315	0.359	0.0397899	1	0.877	LOC101740001	piggyBac transposable element-derived protein 4 [Bombyx mori]	ENSDARP00000057043	--	--	--	--
	4.67302e-06	0.668623	0.598	0.311	0.0398936	1	1.923	LOC101740428	uncharacterized protein LOC101740428 isoform X1 [Bombyx mori]	--	--	--	--	--	BMSK0002558
	4.70035e-06	0.458554	0.88	0.608	0.0401269	1	1.447	LOC101735730	uncharacterized protein LOC101735730 isoform X1 [Bombyx mori]	ENSP00000366221	GO:0003677,GO:0005654,GO:0005829,GO:0043231,GO:0045665,GO:0045893,GO:0046872,GO:0060040,GO:0060223,GO:0060226,GO:1902870	DNA binding|nucleoplasm|cytosol|intracellular membrane-bounded organelle|negative regulation of neuron differentiation|positive regulation of transcription, DNA-templated|metal ion binding|retinal bipolar neuron differentiation|retinal rod cell fate commitment|negative regulation of retinal cone cell fate commitment|negative regulation of amacrine cell differentiation	--	--	BMSK0015611
	4.88406e-06	0.0870724	0.261	0.325	0.0416952	1	0.803	LOC101746023	myb-like protein X isoform X1 [Bombyx mori]	--	--	--	--	--	BMSK0015083
	4.93921e-06	0.10407	1	0.99	0.042166	1	1.01	LOC732943	hypothetical protein evm-011958 [Chilo suppressalis]	--	GO:0001947,GO:0005524,GO:0005634,GO:0007049,GO:0007059,GO:0007088,GO:0016925,GO:0019789,GO:0031099,GO:0036306,GO:0051301,GO:0060216,GO:0061484,GO:0061656	heart looping|ATP binding|nucleus|cell cycle|chromosome segregation|regulation of mitotic nuclear division|protein sumoylation|SUMO transferase activity|regeneration|embryonic heart tube elongation|cell division|definitive hemopoiesis|hematopoietic stem cell homeostasis|SUMO conjugating enzyme activity	ko03013,ko04064,ko04120,ko05206	RNA transport|NF-kappa B signaling pathway|Ubiquitin mediated proteolysis|MicroRNAs in cancer	BMSK0004368
	5.1352e-06	0.196804	1	1	0.0438392	1	1	Tub1	beta-tubulin [Bombyx mori]	--	GO:0003924,GO:0005200,GO:0005525,GO:0005737,GO:0005874,GO:0007017	GTPase activity|structural constituent of cytoskeleton|GTP binding|cytoplasm|microtubule|microtubule-based process	ko04145,ko04540,ko05010,ko05016,ko05130	Phagosome|Gap junction|Alzheimer disease|Huntington disease|Pathogenic Escherichia coli infection	BMSK0011897
	5.32436e-06	0.706638	0.522	0.354	0.0454541	1	1.475	LOC101737220	roundabout homolog 2 [Bombyx mori]	--	GO:0002042,GO:0003148,GO:0003180,GO:0003184,GO:0003272,GO:0003281,GO:0005737,GO:0005886,GO:0006919,GO:0007156,GO:0007411,GO:0007507,GO:0008046,GO:0008285,GO:0009986,GO:0010628,GO:0010629,GO:0016021,GO:0016199,GO:0021836,GO:0021891,GO:0030275,GO:0030336,GO:0030424,GO:0030673,GO:0033116,GO:0033600,GO:0035025,GO:0035385,GO:0035481,GO:0035904,GO:0042802,GO:0043025,GO:0043406,GO:0048814,GO:0050772,GO:…	cell migration involved in sprouting angiogenesis|outflow tract septum morphogenesis|aortic valve morphogenesis|pulmonary valve morphogenesis|endocardial cushion formation|ventricular septum development|cytoplasm|plasma membrane|activation of cysteine-type endopeptidase activity involved in apoptotic process|homophilic cell adhesion via plasma membrane adhesion molecules|axon guidance|heart devel…	ko04360,ko04361	Axon guidance|Axon regeneration	BMSK0003433
	5.42773e-06	0.427563	0.804	0.593	0.0463365	1	1.356	LOC101747002	protein abrupt [Bombyx mori]	FBpp0072538	GO:0000977,GO:0001752,GO:0003677,GO:0005634,GO:0006357,GO:0006914,GO:0007458,GO:0007552,GO:0007562,GO:0008219,GO:0009608,GO:0010629,GO:0030707,GO:0035070,GO:0035072,GO:0035075,GO:0040034,GO:0042332,GO:0045944,GO:0046872,GO:0048477,GO:0048747,GO:0048808,GO:0048813,GO:0071390	RNA polymerase II regulatory region sequence-specific DNA binding|compound eye photoreceptor fate commitment|DNA binding|nucleus|regulation of transcription by RNA polymerase II|autophagy|progression of morphogenetic furrow involved in compound eye morphogenesis|metamorphosis|eclosion|cell death|response to symbiont|negative regulation of gene expression|ovarian follicle cell development|salivary…	--	--	BMSK0002027
	5.5998e-06	0.280336	1	1	0.0478055	1	1	LOC692939	glutamate dehydrogenase [Bombyx mori]	--	GO:0004352,GO:0004353,GO:0005524,GO:0005525,GO:0005737,GO:0005739,GO:0005759,GO:0005829,GO:0006116,GO:0006536,GO:0019551,GO:0042802	glutamate dehydrogenase (NAD+) activity|glutamate dehydrogenase [NAD(P)+] activity|ATP binding|GTP binding|cytoplasm|mitochondrion|mitochondrial matrix|cytosol|NADH oxidation|glutamate metabolic process|glutamate catabolic process to 2-oxoglutarate|identical protein binding	ko00220,ko00250,ko00471,ko00910,ko04217,ko04964	Arginine biosynthesis|Alanine, aspartate and glutamate metabolism|D-Glutamine and D-glutamate metabolism|Nitrogen metabolism|Necroptosis|Proximal tubule bicarbonate reclamation	BMSK0003378
	5.75841e-06	0.0460246	1	0.995	0.0491596	1	1.005	LOC692896	proteasome beta-subunit [Bombyx mori]	--	GO:0000502,GO:0004175,GO:0004298,GO:0005634,GO:0005654,GO:0005737,GO:0005829,GO:0005839,GO:0010498,GO:0010499,GO:0019773,GO:0043161	proteasome complex|endopeptidase activity|threonine-type endopeptidase activity|nucleus|nucleoplasm|cytoplasm|cytosol|proteasome core complex|proteasomal protein catabolic process|proteasomal ubiquitin-independent protein catabolic process|proteasome core complex, alpha-subunit complex|proteasome-mediated ubiquitin-dependent protein catabolic process	ko03050	Proteasome	BMSK0002191
	6.11717e-06	0.0378963	1	1	0.0522223	1	1	LOC101738264	PREDICTED: ubiquitin-conjugating enzyme E2-17 kDa [Amyelois transitella]	--	GO:0000151,GO:0000209,GO:0000278,GO:0001745,GO:0001751,GO:0005524,GO:0005829,GO:0006511,GO:0007140,GO:0016322,GO:0016567,GO:0030718,GO:0031145,GO:0031625,GO:0031647,GO:0045676,GO:0048132,GO:0051276,GO:0061630,GO:0061631,GO:0097039	ubiquitin ligase complex|protein polyubiquitination|mitotic cell cycle|compound eye morphogenesis|compound eye photoreceptor cell differentiation|ATP binding|cytosol|ubiquitin-dependent protein catabolic process|male meiotic nuclear division|neuron remodeling|protein ubiquitination|germ-line stem cell population maintenance|anaphase-promoting complex-dependent catabolic process|ubiquitin protein …	ko04013,ko04120,ko04141,ko04624,ko05131	MAPK signaling pathway - fly|Ubiquitin mediated proteolysis|Protein processing in endoplasmic reticulum|Toll and Imd signaling pathway|Shigellosis	BMSK0006948
	6.16349e-06	0.672335	0.935	0.78	0.0526177	1	1.199	LOC101747051	integrin alpha-PS1 isoform X1 [Bombyx mori]	--	GO:0005887,GO:0005925,GO:0007015,GO:0007155,GO:0007157,GO:0007229,GO:0007411,GO:0007414,GO:0007431,GO:0007432,GO:0007435,GO:0007475,GO:0007476,GO:0007494,GO:0007608,GO:0008305,GO:0009925,GO:0016203,GO:0016324,GO:0016328,GO:0016477,GO:0030154,GO:0033627,GO:0034446,GO:0035160,GO:0046982,GO:0048567,GO:0050839,GO:0050840,GO:0098609	integral component of plasma membrane|focal adhesion|actin filament organization|cell adhesion|heterophilic cell-cell adhesion via plasma membrane cell adhesion molecules|integrin-mediated signaling pathway|axon guidance|axonal defasciculation|salivary gland development|salivary gland boundary specification|salivary gland morphogenesis|apposition of dorsal and ventral imaginal disc-derived wing s…	ko04151,ko04510,ko04512,ko04810,ko05165,ko05410,ko05412,ko05414	PI3K-Akt signaling pathway|Focal adhesion|ECM-receptor interaction|Regulation of actin cytoskeleton|Human papillomavirus infection|Hypertrophic cardiomyopathy (HCM)|Arrhythmogenic right ventricular cardiomyopathy (ARVC)|Dilated cardiomyopathy (DCM)	BMSK0004483
	6.67718e-06	0.295151	0.989	0.957	0.0570031	1	1.033	LOC101744785	uncharacterized protein LOC105842278, partial [Bombyx mori]	--	GO:0003964,GO:0006313	RNA-directed DNA polymerase activity|transposition, DNA-mediated	--	--	BMSK0004990
	6.90241e-06	0.178519	1	1	0.0589258	1	1	LOC101742895	dynein light chain 2, cytoplasmic isoform X1 [Bombyx mandarina]	--	GO:0003774,GO:0005737,GO:0005868,GO:0005874,GO:0007018,GO:0030286,GO:0042623,GO:0045505,GO:0051959,GO:2000582	motor activity|cytoplasm|cytoplasmic dynein complex|microtubule|microtubule-based movement|dynein complex|ATPase activity, coupled|dynein intermediate chain binding|dynein light intermediate chain binding|positive regulation of ATP-dependent microtubule motor activity, plus-end-directed	ko04962,ko05132	Vasopressin-regulated water reabsorption|Salmonella infection	BMSK0009084
	6.97101e-06	0.517177	0.87	0.713	0.0595115	1	1.22	LOC101747087	uncharacterized protein LOC114242067 [Bombyx mandarina]	--	GO:0000139,GO:0001701,GO:0004222,GO:0005634,GO:0005798,GO:0006468,GO:0006509,GO:0007162,GO:0007219,GO:0008284,GO:0009986,GO:0010820,GO:0014069,GO:0016021,GO:0016485,GO:0017124,GO:0019901,GO:0030307,GO:0034612,GO:0042117,GO:0042803,GO:0046872,GO:0051088,GO:0051089,GO:0097038,GO:0097197,GO:0098696,GO:0098978,GO:0099173	Golgi membrane|in utero embryonic development|metalloendopeptidase activity|nucleus|Golgi-associated vesicle|protein phosphorylation|membrane protein ectodomain proteolysis|negative regulation of cell adhesion|Notch signaling pathway|positive regulation of cell proliferation|cell surface|positive regulation of T cell chemotaxis|postsynaptic density|integral component of membrane|protein processin…	ko04361,ko05010,ko05120	Axon regeneration|Alzheimer disease|Epithelial cell signaling in Helicobacter pylori infection	BMSK0005139
	7.11441e-06	0.664279	0.359	0.306	0.0607357	1	1.173	Y-c	yellow-c precursor [Bombyx mori]	--	GO:0005576,GO:0007275,GO:0042438,GO:0060179	extracellular region|multicellular organism development|melanin biosynthetic process|male mating behavior	--	--	BMSK0012646
	7.27073e-06	0.526774	0.859	0.789	0.0620702	1	1.089	LOC101741993	ATP-citrate synthase [Bombyx mandarina]	--	GO:0003878,GO:0005524,GO:0005654,GO:0005739,GO:0005829,GO:0005886,GO:0006084,GO:0006085,GO:0006101,GO:0006107,GO:0006633,GO:0008610,GO:0009346,GO:0046872,GO:0048037	ATP citrate synthase activity|ATP binding|nucleoplasm|mitochondrion|cytosol|plasma membrane|acetyl-CoA metabolic process|acetyl-CoA biosynthetic process|citrate metabolic process|oxaloacetate metabolic process|fatty acid biosynthetic process|lipid biosynthetic process|citrate lyase complex|metal ion binding|cofactor binding	ko00020	Citrate cycle (TCA cycle)	BMSK0013963
	7.56108e-06	0.18669	1	1	0.064549	1	1	LOC733141	Protein transport protein Sec61 subunit gamma [Papilio xuthus]	--	GO:0005789,GO:0008565,GO:0015450,GO:0016021,GO:0045047	endoplasmic reticulum membrane|protein transporter activity|P-P-bond-hydrolysis-driven protein transmembrane transporter activity|integral component of membrane|protein targeting to ER	ko03060,ko04141,ko04145,ko05110	Protein export|Protein processing in endoplasmic reticulum|Phagosome|Vibrio cholerae infection
	7.87559e-06	0.380357	0.978	0.804	0.0672339	1	1.216	LOC101742007	thioredoxin domain-containing protein 15 [Bombyx mori]	--	GO:0005623,GO:0016021,GO:0045454	cell|integral component of membrane|cell redox homeostasis	--	--	BMSK0001509
	7.90974e-06	0.122053	1	1	0.0675255	1	1	Bmp-2	bmp-2 protein isoform X2 [Bombyx mori]	--	GO:0000278,GO:0000381,GO:0000398,GO:0003723,GO:0003729,GO:0005634,GO:0005737,GO:0005829,GO:0007303,GO:0007562,GO:0007623,GO:0008062,GO:0008104,GO:0008270,GO:0009792,GO:0030036,GO:0042752,GO:0045292,GO:0045475,GO:0045804,GO:0045995,GO:0071011,GO:0071013,GO:2000767	mitotic cell cycle|regulation of alternative mRNA splicing, via spliceosome|mRNA splicing, via spliceosome|RNA binding|mRNA binding|nucleus|cytoplasm|cytosol|cytoplasmic transport, nurse cell to oocyte|eclosion|circadian rhythm|eclosion rhythm|protein localization|zinc ion binding|embryo development ending in birth or egg hatching|actin cytoskeleton organization|regulation of circadian rhythm|mRN…	--	--	BMSK0014556
	8.67004e-06	0.187623	1	0.9	0.0740162	1	1.111	LOC100862837	laminin beta-2 chain [Bombyx mori]	--	GO:0003143,GO:0005604,GO:0008406,GO:0016477,GO:0030198,GO:0033627,GO:0034446,GO:0045089,GO:0048513,GO:0050829,GO:0055013,GO:0070831	embryonic heart tube morphogenesis|basement membrane|gonad development|cell migration|extracellular matrix organization|cell adhesion mediated by integrin|substrate adhesion-dependent cell spreading|positive regulation of innate immune response|animal organ development|defense response to Gram-negative bacterium|cardiac muscle cell development|basement membrane assembly	ko04151,ko04510,ko04512,ko05145,ko05146,ko05165,ko05200,ko05222	PI3K-Akt signaling pathway|Focal adhesion|ECM-receptor interaction|Toxoplasmosis|Amoebiasis|Human papillomavirus infection|Pathways in cancer|Small cell lung cancer
	9.42473e-06	0.0542659	1	1	0.0804589	1	1	LOC100134926	cytochrome c oxidase polypeptide Vb [Bombyx mori]	--	GO:0004129,GO:0005743,GO:0046872	cytochrome-c oxidase activity|mitochondrial inner membrane|metal ion binding	ko00190,ko04260,ko04714,ko04932,ko05010,ko05012,ko05016	Oxidative phosphorylation|Cardiac muscle contraction|Thermogenesis|Non-alcoholic fatty liver disease (NAFLD)|Alzheimer disease|Parkinson disease|Huntington disease	BMSK0011798
	9.90409e-06	0.00901286	1	1	0.0845512	1	1	eIF3-S9	eukaryotic translation initiation factor 3 subunit B [Bombyx mandarina]	--	GO:0001732,GO:0003743,GO:0005852,GO:0006446,GO:0016282,GO:0031369,GO:0033290	formation of cytoplasmic translation initiation complex|translation initiation factor activity|eukaryotic translation initiation factor 3 complex|regulation of translational initiation|eukaryotic 43S preinitiation complex|translation initiation factor binding|eukaryotic 48S preinitiation complex	ko03013	RNA transport	BMSK0010240
	1.0293e-05	0.564668	0.272	0.086	0.0878714	1	3.163	LOC100379437	uncharacterized protein LOC100379437 [Bombyx mori]	--	GO:0042302	structural constituent of cuticle	--	--
	1.09263e-05	0.421382	0.978	0.861	0.0932774	1	1.136	LOC101739163	filamin-A isoform X1 [Bombyx mandarina]	--	GO:0001664,GO:0002576,GO:0003723,GO:0005576,GO:0005634,GO:0005730,GO:0005737,GO:0005829,GO:0005884,GO:0005886,GO:0005911,GO:0005925,GO:0007195,GO:0008134,GO:0015459,GO:0015629,GO:0016020,GO:0016479,GO:0017048,GO:0017160,GO:0019900,GO:0021943,GO:0021987,GO:0030018,GO:0030168,GO:0030334,GO:0030863,GO:0031267,GO:0031523,GO:0031532,GO:0031852,GO:0032233,GO:0034329,GO:0034394,GO:0034988,GO:0042177,GO:…	G protein-coupled receptor binding|platelet degranulation|RNA binding|extracellular region|nucleus|nucleolus|cytoplasm|cytosol|actin filament|plasma membrane|cell-cell junction|focal adhesion|adenylate cyclase-inhibiting dopamine receptor signaling pathway|transcription factor binding|potassium channel regulator activity|actin cytoskeleton|membrane|negative regulation of transcription by RNA poly…	ko04010,ko04510,ko05132,ko05205	MAPK signaling pathway|Focal adhesion|Salmonella infection|Proteoglycans in cancer	BMSK0008738
	1.10004e-05	0.303615	1	0.876	0.0939102	1	1.142	LOC101746432	teneurin-a isoform X1 [Bombyx mandarina]	--	GO:0001941,GO:0003824,GO:0005576,GO:0007155,GO:0007274,GO:0008039,GO:0008045,GO:0016021,GO:0016200,GO:0030054,GO:0030424,GO:0031012,GO:0031594,GO:0034110,GO:0034116,GO:0040017,GO:0042734,GO:0042803,GO:0043025,GO:0046982,GO:0048036,GO:0048499,GO:0048786,GO:0048788,GO:0048790,GO:0050808,GO:0051124,GO:0097090,GO:2000331	postsynaptic membrane organization|catalytic activity|extracellular region|cell adhesion|neuromuscular synaptic transmission|synaptic target recognition|motor neuron axon guidance|integral component of membrane|synaptic target attraction|cell junction|axon|extracellular matrix|neuromuscular junction|regulation of homotypic cell-cell adhesion|positive regulation of heterotypic cell-cell adhesion|p…	--	--	BMSK0007668
	1.13106e-05	0.0240286	1	1	0.0965583	1	1	Tra2	transformer 2 isoform X2 [Bombyx mori]	--	GO:0000381,GO:0000398,GO:0003723,GO:0003729,GO:0005637,GO:0005654,GO:0005681,GO:0019904,GO:0021796,GO:0036002,GO:0042802,GO:0048026,GO:0051259,GO:0071333,GO:1990403,GO:1990904	regulation of alternative mRNA splicing, via spliceosome|mRNA splicing, via spliceosome|RNA binding|mRNA binding|nuclear inner membrane|nucleoplasm|spliceosomal complex|protein domain specific binding|cerebral cortex regionalization|pre-mRNA binding|identical protein binding|positive regulation of mRNA splicing, via spliceosome|protein complex oligomerization|cellular response to glucose stimulus…	ko03040	Spliceosome	BMSK0004659
	1.14428e-05	0.532283	0.685	0.411	0.0976875	1	1.667	LOC101739337	ABC transporter G family member 23 isoform X1 [Bombyx mori]	--	GO:0005524,GO:0016021,GO:0016887	ATP binding|integral component of membrane|ATPase activity	--	--	BMSK0015161
	1.16076e-05	0.66256	0.239	0.254	0.0990937	1	0.941	fmxg11J9	odorant binding protein LOC100301495 precursor [Bombyx mori]	--	--	--	--	--	BMSK0013326
	1.16257e-05	0.471237	0.891	0.665	0.0992487	1	1.34	LOC101739898	uncharacterized protein LOC101739898 isoform X1 [Bombyx mori]	--	--	--	--	--	BMSK0015764
	1.16542e-05	0.372125	0.25	0.158	0.0994915	1	1.582	LOC101739560	protein sister of odd and bowel [Bombyx mandarina]	FBpp0077247	GO:0000122,GO:0000977,GO:0003677,GO:0003700,GO:0005634,GO:0006357,GO:0007350,GO:0007366,GO:0007389,GO:0007443,GO:0009880,GO:0016348,GO:0045892,GO:0045893,GO:0045944,GO:0046872,GO:0048619	negative regulation of transcription by RNA polymerase II|RNA polymerase II regulatory region sequence-specific DNA binding|DNA binding|DNA-binding transcription factor activity|nucleus|regulation of transcription by RNA polymerase II|blastoderm segmentation|periodic partitioning by pair rule gene|pattern specification process|Malpighian tubule morphogenesis|embryonic pattern specification|imagin…	--	--	BMSK0001279
	1.17771e-05	0.448087	0.663	0.498	0.100541	1	1.331	LOC101745423	atlastin [Bombyx mori]	--	GO:0000139,GO:0003924,GO:0005525,GO:0005737,GO:0005783,GO:0005794,GO:0007019,GO:0007029,GO:0007030,GO:0007517,GO:0007528,GO:0008582,GO:0012505,GO:0016020,GO:0016021,GO:0016320,GO:0031114,GO:0031227,GO:0032561,GO:0042802,GO:0042803,GO:0048691,GO:0051124,GO:0051260,GO:0061025	Golgi membrane|GTPase activity|GTP binding|cytoplasm|endoplasmic reticulum|Golgi apparatus|microtubule depolymerization|endoplasmic reticulum organization|Golgi organization|muscle organ development|neuromuscular junction development|regulation of synaptic growth at neuromuscular junction|endomembrane system|membrane|integral component of membrane|endoplasmic reticulum membrane fusion|regulation …	--	--	BMSK0014513
	1.19061e-05	0.204276	1	1	0.101643	1	1	CLIP11	clip domain serine protease 11 precursor [Bombyx mori]	--	GO:0004252,GO:0005576,GO:0045087,GO:0046872	serine-type endopeptidase activity|extracellular region|innate immune response|metal ion binding	--	--	BMSK0013968
	1.20809e-05	0.0644208	1	0.995	0.103135	1	1.005	LOC100862773	HMGB protein isoform X1 [Bombyx mori]	FBpp0288398	GO:0000122,GO:0000790,GO:0003677,GO:0003697,GO:0005634,GO:0005654,GO:0005700,GO:0005737,GO:0006268,GO:0006310,GO:0006338,GO:0006357,GO:0007379,GO:0008134,GO:0008301,GO:0008348,GO:0017025,GO:0017055,GO:0032502,GO:0035218,GO:0043388,GO:0045089,GO:0045892,GO:0045944	negative regulation of transcription by RNA polymerase II|nuclear chromatin|DNA binding|single-stranded DNA binding|nucleus|nucleoplasm|polytene chromosome|cytoplasm|DNA unwinding involved in DNA replication|DNA recombination|chromatin remodeling|regulation of transcription by RNA polymerase II|segment specification|transcription factor binding|DNA binding, bending|negative regulation of antimicr…	--	--	BMSK0007788
	1.2245e-05	0.3436	0.989	0.866	0.104535	1	1.142	LOC101744208	protein wntless [Bombyx mori]	--	GO:0005887,GO:0007367,GO:0008587,GO:0016055,GO:0017147,GO:0030054,GO:0030177,GO:0030285,GO:0031227,GO:0031228,GO:0031302,GO:0031594,GO:0033157,GO:0042734,GO:0045211,GO:0050714	integral component of plasma membrane|segment polarity determination|imaginal disc-derived wing margin morphogenesis|Wnt signaling pathway|Wnt-protein binding|cell junction|positive regulation of Wnt signaling pathway|integral component of synaptic vesicle membrane|intrinsic component of endoplasmic reticulum membrane|intrinsic component of Golgi membrane|intrinsic component of endosome membrane|…	--	--	BMSK0011484
	1.23701e-05	0.141977	0.457	0.498	0.105604	1	0.918	LOC101738354	protein abrupt isoform X3 [Bombyx mori]	FBpp0072535	GO:0003680,GO:0003700,GO:0005634,GO:0005700,GO:0006351,GO:0006355,GO:0006357,GO:0007455,GO:0007478,GO:0061040,GO:2000736	AT DNA binding|DNA-binding transcription factor activity|nucleus|polytene chromosome|transcription, DNA-templated|regulation of transcription, DNA-templated|regulation of transcription by RNA polymerase II|eye-antennal disc morphogenesis|leg disc morphogenesis|female gonad morphogenesis|regulation of stem cell differentiation	--	--	BMSK0005387
	1.27725e-05	0.413978	0.935	0.708	0.109039	1	1.321	LOC101739312	tetraspanin-9-like isoform X1 [Bombyx mandarina]	ENSOCUP00000003414	GO:0005178,GO:0005887,GO:0007166	integrin binding|integral component of plasma membrane|cell surface receptor signaling pathway	--	--
	1.27982e-05	0.726541	0.696	0.555	0.109258	1	1.254	LOC101738811	ras-related and estrogen-regulated growth inhibitor-like protein [Bombyx mori]	--	GO:0003924,GO:0005525,GO:0007165,GO:0016020	GTPase activity|GTP binding|signal transduction|membrane	--	--	BMSK0005049
	1.2962e-05	0.45157	0.946	0.756	0.110657	1	1.251	LOC101746355	unconventional myosin-XV [Bombyx mori]	--	GO:0003774,GO:0003779,GO:0005516,GO:0005524,GO:0005737,GO:0007605,GO:0007626,GO:0016459,GO:0032420,GO:0042472,GO:0070062	motor activity|actin binding|calmodulin binding|ATP binding|cytoplasm|sensory perception of sound|locomotory behavior|myosin complex|stereocilium|inner ear morphogenesis|extracellular exosome	--	--	BMSK0010263
	1.37971e-05	0.666283	0.772	0.565	0.117786	1	1.366	LOC101741240	uncharacterized protein LOC101741240 isoform X1 [Bombyx mori]	--	--	--	--	--
	1.41698e-05	0.0725356	1	0.995	0.120968	1	1.005	LOC692842	Sr protein [Bombyx mori]	--	GO:0000381,GO:0003723,GO:0005634,GO:0005737,GO:0045292	regulation of alternative mRNA splicing, via spliceosome|RNA binding|nucleus|cytoplasm|mRNA cis splicing, via spliceosome	ko03040,ko05168	Spliceosome|Herpes simplex virus 1 infection	BMSK0009848
	1.4265e-05	0.0495914	1	1	0.121781	1	1	LOC119630916	cytochrome c oxidase subunit NDUFA4 [Manduca sexta]	--	GO:0004129,GO:0005739,GO:0005743,GO:0005751,GO:0044877	cytochrome-c oxidase activity|mitochondrion|mitochondrial inner membrane|mitochondrial respiratory chain complex IV|protein-containing complex binding	ko00190,ko04714,ko04723,ko04932,ko05010,ko05012,ko05016	Oxidative phosphorylation|Thermogenesis|Retrograde endocannabinoid signaling|Non-alcoholic fatty liver disease (NAFLD)|Alzheimer disease|Parkinson disease|Huntington disease
	1.56524e-05	0.429554	0.435	0.263	0.133624	1	1.654	LOC101740425	putative fatty acyl-CoA reductase CG5065 [Bombyx mori]	--	GO:0005777,GO:0005778,GO:0005779,GO:0008611,GO:0010025,GO:0035336,GO:0080019,GO:0102965	peroxisome|peroxisomal membrane|integral component of peroxisomal membrane|ether lipid biosynthetic process|wax biosynthetic process|long-chain fatty-acyl-CoA metabolic process|fatty-acyl-CoA reductase (alcohol-forming) activity|alcohol-forming fatty acyl-CoA reductase activity	ko04146,ko04212	Peroxisome|Longevity regulating pathway - worm	BMSK0005455
	1.58242e-05	0.289069	0.957	0.756	0.135091	1	1.266	LOC101738993	multidrug resistance protein homolog 49 [Bombyx mori]	--	GO:0001666,GO:0005524,GO:0005886,GO:0005887,GO:0006855,GO:0008354,GO:0008559,GO:0009636,GO:0015238,GO:0015562,GO:0017085,GO:0042908,GO:0043190,GO:0097254	response to hypoxia|ATP binding|plasma membrane|integral component of plasma membrane|drug transmembrane transport|germ cell migration|xenobiotic transmembrane transporting ATPase activity|response to toxic substance|drug transmembrane transporter activity|efflux transmembrane transporter activity|response to insecticide|xenobiotic transport|ATP-binding cassette (ABC) transporter complex|renal tu…	ko02010,ko04976,ko05206,ko05226	ABC transporters|Bile secretion|MicroRNAs in cancer|Gastric cancer	BMSK0013568
	1.73584e-05	0.181727	1	1	0.148188	1	1	LOC101743807	T-complex protein 1 subunit epsilon [Bombyx mori]	--	GO:0003730,GO:0005524,GO:0005730,GO:0005813,GO:0005832,GO:0005874,GO:0006457,GO:0007339,GO:0009615,GO:0031681,GO:0032212,GO:0043209,GO:0044297,GO:0048027,GO:0048487,GO:0050821,GO:0051082,GO:1901998,GO:1904851	mRNA 3'-UTR binding|ATP binding|nucleolus|centrosome|chaperonin-containing T-complex|microtubule|protein folding|binding of sperm to zona pellucida|response to virus|G-protein beta-subunit binding|positive regulation of telomere maintenance via telomerase|myelin sheath|cell body|mRNA 5'-UTR binding|beta-tubulin binding|protein stabilization|unfolded protein binding|toxin transport|positive regula…	--	--	BMSK0000862
	1.74024e-05	0.139592	1	1	0.148564	1	1	LOC101745365	probable nuclear transport factor 2 [Bombyx mandarina]	--	GO:0005737,GO:0006606,GO:0006913,GO:0008565,GO:0044613	cytoplasm|protein import into nucleus|nucleocytoplasmic transport|protein transporter activity|nuclear pore central transport channel	--	--	BMSK0005691
	1.77007e-05	0.192806	1	1	0.151111	1	1	LOC100101169	phosphatidylethanolamine binding protein isoform X1 [Bombyx mori]	--	GO:0002759,GO:0005739,GO:0008289,GO:0009617,GO:0050829	regulation of antimicrobial humoral response|mitochondrion|lipid binding|response to bacterium|defense response to Gram-negative bacterium	--	--	BMSK0009587
	1.81821e-05	0.51583	0.315	0.292	0.15522	1	1.079	LOC101746040	5-hydroxytryptamine receptor [Bombyx mori]	--	GO:0004930,GO:0005886,GO:0016021	G protein-coupled receptor activity|plasma membrane|integral component of membrane	ko04024,ko04080,ko04726,ko04742	cAMP signaling pathway|Neuroactive ligand-receptor interaction|Serotonergic synapse|Taste transduction	BMSK0004241
	1.87812e-05	0.173681	1	0.99	0.160335	1	1.01	serpin-5	serine protease inhibitor 77Ba-like [Bombyx mandarina]	--	GO:0004867,GO:0005615,GO:0010951,GO:0035009,GO:0042438,GO:0045861	serine-type endopeptidase inhibitor activity|extracellular space|negative regulation of endopeptidase activity|negative regulation of melanization defense response|melanin biosynthetic process|negative regulation of proteolysis	--	--
	1.90416e-05	0.208392	1	1	0.162558	1	1	LOC101746072	ubiquitin carboxyl-terminal hydrolase [Bombyx mori]	--	GO:0004843,GO:0005737,GO:0006511,GO:0016579	thiol-dependent ubiquitin-specific protease activity|cytoplasm|ubiquitin-dependent protein catabolic process|protein deubiquitination	--	--	BMSK0002633
	1.93931e-05	0.119188	0.25	0.258	0.165559	1	0.969	LOC101744955	MORN repeat-containing protein 3 [Bombyx mori]	--	--	--	--	--
	1.95599e-05	0.178607	1	1	0.166983	1	1	VATPc	vacuolar H+ ATP synthase 16 kDa proteolipid subunit [Bombyx mori]	--	GO:0000220,GO:0005774,GO:0015991,GO:0016021,GO:0033181,GO:0033227,GO:0045169,GO:0046961	vacuolar proton-transporting V-type ATPase, V0 domain|vacuolar membrane|ATP hydrolysis coupled proton transport|integral component of membrane|plasma membrane proton-transporting V-type ATPase complex|dsRNA transport|fusome|proton-transporting ATPase activity, rotational mechanism	ko00190,ko04142,ko04145,ko04721,ko04966,ko05110,ko05120,ko05152,ko05165,ko05323	Oxidative phosphorylation|Lysosome|Phagosome|Synaptic vesicle cycle|Collecting duct acid secretion|Vibrio cholerae infection|Epithelial cell signaling in Helicobacter pylori infection|Tuberculosis|Human papillomavirus infection|Rheumatoid arthritis	BMSK0007410
	1.96521e-05	0.0929465	1	1	0.16777	1	1	ERp57	protein disulfide-isomerase like protein ERp57 precursor [Bombyx mori]	--	GO:0003756,GO:0005615,GO:0005783,GO:0005788,GO:0006457,GO:0009986,GO:0015037,GO:0034976,GO:0042470,GO:0042802,GO:0042824,GO:0043209,GO:0045454,GO:2001238	protein disulfide isomerase activity|extracellular space|endoplasmic reticulum|endoplasmic reticulum lumen|protein folding|cell surface|peptide disulfide oxidoreductase activity|response to endoplasmic reticulum stress|melanosome|identical protein binding|MHC class I peptide loading complex|myelin sheath|cell redox homeostasis|positive regulation of extrinsic apoptotic signaling pathway	ko04141,ko04612,ko05163,ko05168,ko05169,ko05170	Protein processing in endoplasmic reticulum|Antigen processing and presentation|Human cytomegalovirus infection|Herpes simplex virus 1 infection|Epstein-Barr virus infection|Human immunodeficiency virus 1 infection	BMSK0002950
	1.96556e-05	0.273995	0.989	0.981	0.1678	1	1.008	LOC101744098	transcription elongation factor 1 homolog [Bombyx mori]	--	GO:0005634,GO:0046872	nucleus|metal ion binding	--	--
	2.05378e-05	0.523155	0.978	0.828	0.175331	1	1.181	LOC101747091	serine/arginine repetitive matrix protein 1 isoform X1 [Bombyx mori]	--	--	--	--	--	BMSK0004399
	2.08946e-05	0.171262	1	0.99	0.178377	1	1.01	LOC101737867	COP9 signalosome complex subunit 9 [Bombyx mori]	--	GO:0000790,GO:0005634,GO:0005654,GO:0005737,GO:0008180,GO:0008284,GO:0034644	nuclear chromatin|nucleus|nucleoplasm|cytoplasm|COP9 signalosome|positive regulation of cell proliferation|cellular response to UV	--	--
	2.10069e-05	0.361012	1	0.99	0.179336	1	1.01	LOC101744771	uncharacterized protein LOC101744771 isoform X1 [Bombyx mori]	--	--	--	--	--	BMSK0015799
	2.13866e-05	0.395672	0.609	0.478	0.182577	1	1.274	LOC101746384	pyroglutamyl-peptidase 1 isoform X1 [Bombyx mori]	--	GO:0005829,GO:0006508,GO:0008234,GO:0016920	cytosol|proteolysis|cysteine-type peptidase activity|pyroglutamyl-peptidase activity	--	--	BMSK0010923
	2.24451e-05	0.0331873	1	1	0.191614	1	1	LOC733122	eukaryotic translation initiation factor 3 subunit K [Bombyx mandarina]	--	GO:0001732,GO:0003743,GO:0005852,GO:0006446,GO:0016282,GO:0033290,GO:0043022	formation of cytoplasmic translation initiation complex|translation initiation factor activity|eukaryotic translation initiation factor 3 complex|regulation of translational initiation|eukaryotic 43S preinitiation complex|eukaryotic 48S preinitiation complex|ribosome binding	--	--	BMSK0007133
	2.26239e-05	0.194892	0.989	0.89	0.19314	1	1.111	LOC101743686	fasciclin-2 isoform X1 [Bombyx mori]	--	GO:0001746,GO:0005737,GO:0005829,GO:0005886,GO:0007156,GO:0007411,GO:0007413,GO:0007528,GO:0007611,GO:0007612,GO:0007614,GO:0008038,GO:0008045,GO:0008355,GO:0008582,GO:0016021,GO:0016319,GO:0030424,GO:0031225,GO:0031594,GO:0035158,GO:0035159,GO:0036062,GO:0042059,GO:0042734,GO:0042995,GO:0043005,GO:0045211,GO:0048149,GO:0048167,GO:0048667,GO:0048786,GO:0048803,GO:0050803,GO:0050808,GO:0061174,GO:…	Bolwig's organ morphogenesis|cytoplasm|cytosol|plasma membrane|homophilic cell adhesion via plasma membrane adhesion molecules|axon guidance|axonal fasciculation|neuromuscular junction development|learning or memory|learning|short-term memory|neuron recognition|motor neuron axon guidance|olfactory learning|regulation of synaptic growth at neuromuscular junction|integral component of membrane|mush…	ko04514,ko05020	Cell adhesion molecules (CAMs)|Prion diseases	BMSK0004218
	2.37147e-05	0.104696	1	1	0.202453	1	1	LOC101744423	small integral membrane protein 14 [Bombyx mori]	--	GO:0001835,GO:0005783,GO:0005789,GO:0016021	blastocyst hatching|endoplasmic reticulum|endoplasmic reticulum membrane|integral component of membrane	--	--	BMSK0005361
	2.53224e-05	0.104016	1	1	0.216177	1	1	LOC101738009	ATP synthase lipid-binding protein, mitochondrial [Bombyx mori]	ENSAMXP00000015509	GO:0008289,GO:0015078,GO:0015986,GO:0015991,GO:0016021,GO:0031966,GO:0045263	lipid binding|proton transmembrane transporter activity|ATP synthesis coupled proton transport|ATP hydrolysis coupled proton transport|integral component of membrane|mitochondrial membrane|proton-transporting ATP synthase complex, coupling factor F(o)	ko00190,ko04714,ko05010,ko05012,ko05016	Oxidative phosphorylation|Thermogenesis|Alzheimer disease|Parkinson disease|Huntington disease	BMSK0003287
	2.5756e-05	0.0305509	1	0.99	0.219879	1	1.01	LOC101737652	probable prefoldin subunit 4 [Bombyx mori]	--	GO:0005737,GO:0006457,GO:0016272,GO:0051082	cytoplasm|protein folding|prefoldin complex|unfolded protein binding	--	--
	2.58889e-05	0.119121	1	1	0.221014	1	1	eIF3i	eukaryotic translation initiation factor 3 subunit I [Bombyx mori]	--	GO:0001732,GO:0003743,GO:0005852,GO:0016282,GO:0033290	formation of cytoplasmic translation initiation complex|translation initiation factor activity|eukaryotic translation initiation factor 3 complex|eukaryotic 43S preinitiation complex|eukaryotic 48S preinitiation complex	ko03013	RNA transport	BMSK0008517
	2.60426e-05	0.281476	1	0.943	0.222326	1	1.06	LOC101741973	uncharacterized protein LOC101741973 [Bombyx mori]	--	--	--	--	--	BMSK0000184
	2.61092e-05	0.141141	1	1	0.222894	1	1	LOC101741026	moesin/ezrin/radixin homolog 1 isoform X1 [Bombyx mori]	--	GO:0003779,GO:0005737,GO:0005856,GO:0005886,GO:0005912,GO:0045197	actin binding|cytoplasm|cytoskeleton|plasma membrane|adherens junction|establishment or maintenance of epithelial cell apical/basal polarity	ko04530,ko04810,ko05205,ko05206	Tight junction|Regulation of actin cytoskeleton|Proteoglycans in cancer|MicroRNAs in cancer	BMSK0005221
	2.70561e-05	0.381604	1	0.88	0.230978	1	1.136	LOC101737035	uncharacterized protein LOC101737035 [Bombyx mori]	--	--	--	--	--
	2.85128e-05	0.270272	1	1	0.243414	1	1	Crt	calreticulin [Bombyx mori]	--	GO:0005509,GO:0005788,GO:0006457,GO:0030246,GO:0051082	calcium ion binding|endoplasmic reticulum lumen|protein folding|carbohydrate binding|unfolded protein binding	ko04141,ko04145,ko04612,ko05142,ko05163,ko05166,ko05168,ko05169,ko05170	Protein processing in endoplasmic reticulum|Phagosome|Antigen processing and presentation|Chagas disease (American trypanosomiasis)|Human cytomegalovirus infection|Human T-cell leukemia virus 1 infection|Herpes simplex virus 1 infection|Epstein-Barr virus infection|Human immunodeficiency virus 1 infection	BMSK0012509
	2.8806e-05	0.89972	0.587	0.402	0.245917	1	1.46	CPR3	cuticular protein RR-1 motif 3 precursor [Bombyx mori]	--	GO:0042302	structural constituent of cuticle	--	--	BMSK0004309
	2.88885e-05	0.116286	1	1	0.246621	1	1	LOC101741939	uncharacterized protein LOC101741939 [Bombyx mori]	--	--	--	ko00190,ko04260,ko04714,ko04932,ko05010,ko05012,ko05016	Oxidative phosphorylation|Cardiac muscle contraction|Thermogenesis|Non-alcoholic fatty liver disease (NAFLD)|Alzheimer disease|Parkinson disease|Huntington disease
	2.95498e-05	0.60387	0.696	0.44	0.252266	1	1.582	LOC101736863	tyrosine-protein phosphatase corkscrew isoform X1 [Bombyx mori]	--	GO:0000077,GO:0000187,GO:0001784,GO:0004721,GO:0004725,GO:0004726,GO:0005070,GO:0005158,GO:0005634,GO:0005737,GO:0005739,GO:0005829,GO:0006470,GO:0006629,GO:0006641,GO:0007173,GO:0007229,GO:0007409,GO:0007420,GO:0007507,GO:0009755,GO:0009967,GO:0019901,GO:0019904,GO:0021697,GO:0030220,GO:0030971,GO:0031748,GO:0032528,GO:0032728,GO:0032755,GO:0032760,GO:0032991,GO:0033277,GO:0033628,GO:0033629,GO:…	DNA damage checkpoint|activation of MAPK activity|phosphotyrosine residue binding|phosphoprotein phosphatase activity|protein tyrosine phosphatase activity|non-membrane spanning protein tyrosine phosphatase activity|SH3/SH2 adaptor activity|insulin receptor binding|nucleus|cytoplasm|mitochondrion|cytosol|protein dephosphorylation|lipid metabolic process|triglyceride metabolic process|epidermal gr…	ko04013,ko04014,ko04072,ko04360,ko04625,ko04630,ko04650,ko04670,ko04722,ko04920,ko04931,ko05120,ko05130,ko05168,ko05205,ko05211,ko05220,ko05235	MAPK signaling pathway - fly|Ras signaling pathway|Phospholipase D signaling pathway|Axon guidance|C-type lectin receptor signaling pathway|Jak-STAT signaling pathway|Natural killer cell mediated cytotoxicity|Leukocyte transendothelial migration|Neurotrophin signaling pathway|Adipocytokine signaling pathway|Insulin resistance|Epithelial cell signaling in Helicobacter pylori infection|Pathogenic E…	BMSK0000594
	2.98765e-05	0.508847	0.924	0.89	0.255056	1	1.038	LOC101744507	mothers against decapentaplegic homolog 6 [Bombyx mandarina]	ENSECAP00000011390	GO:0000978,GO:0000981,GO:0001657,GO:0003148,GO:0003180,GO:0003183,GO:0003184,GO:0003281,GO:0003682,GO:0005634,GO:0005667,GO:0005737,GO:0005794,GO:0005829,GO:0006955,GO:0007179,GO:0007352,GO:0008285,GO:0010991,GO:0016604,GO:0030279,GO:0030509,GO:0030512,GO:0030514,GO:0030617,GO:0031589,GO:0031625,GO:0032991,GO:0034616,GO:0034713,GO:0035904,GO:0042802,GO:0043066,GO:0043627,GO:0044212,GO:0045444,GO:…	RNA polymerase II proximal promoter sequence-specific DNA binding|DNA-binding transcription factor activity, RNA polymerase II-specific|ureteric bud development|outflow tract septum morphogenesis|aortic valve morphogenesis|mitral valve morphogenesis|pulmonary valve morphogenesis|ventricular septum development|chromatin binding|nucleus|transcription factor complex|cytoplasm|Golgi apparatus|cytosol…	ko04350	TGF-beta signaling pathway	BMSK0003087
	3.01235e-05	0.331396	1	1	0.257164	1	1	LOC101738119	translocon-associated protein subunit delta [Bombyx mandarina]	--	GO:0005784,GO:0016021	Sec61 translocon complex|integral component of membrane	ko04141	Protein processing in endoplasmic reticulum	BMSK0014401
	3.01724e-05	0.630923	0.87	0.66	0.257582	1	1.318	os	os protein [Bombyx mori]	--	GO:0003333,GO:0005280,GO:0015078,GO:0015171,GO:0015180,GO:0015187,GO:0015193,GO:0015808,GO:0015816,GO:0016021,GO:0035524,GO:1902600	amino acid transmembrane transport|amino acid:proton symporter activity|proton transmembrane transporter activity|amino acid transmembrane transporter activity|L-alanine transmembrane transporter activity|glycine transmembrane transporter activity|L-proline transmembrane transporter activity|L-alanine transport|glycine transport|integral component of membrane|proline transmembrane transport|proto…	ko04721,ko04723,ko04727,ko05032,ko05033	Synaptic vesicle cycle|Retrograde endocannabinoid signaling|GABAergic synapse|Morphine addiction|Nicotine addiction
	3.2426e-05	0.47904	0.837	0.675	0.276821	1	1.24	LOC101741371	protein O-mannosyl-transferase 2 [Bombyx mori]	--	GO:0004169,GO:0005783,GO:0005789,GO:0007517,GO:0007525,GO:0016021,GO:0016203,GO:0030259,GO:0035269,GO:0045214,GO:0071712	dolichyl-phosphate-mannose-protein mannosyltransferase activity|endoplasmic reticulum|endoplasmic reticulum membrane|muscle organ development|somatic muscle development|integral component of membrane|muscle attachment|lipid glycosylation|protein O-linked mannosylation|sarcomere organization|ER-associated misfolded protein catabolic process	ko00514,ko00515	Other types of O-glycan biosynthesis|Mannose type O-glycan biosynthesis	BMSK0014896
	3.29906e-05	0.39169	0.978	0.833	0.281641	1	1.174	LOC105842072	uncharacterized protein LOC114246754 [Bombyx mandarina]	--	--	--	--	--
	3.38564e-05	0.317348	0.935	0.708	0.289032	1	1.321	LOC101736444	protein slit [Bombyx mandarina]	--	GO:0001764,GO:0003151,GO:0005509,GO:0005576,GO:0005886,GO:0007411,GO:0007427,GO:0007432,GO:0007502,GO:0007509,GO:0008078,GO:0008201,GO:0008347,GO:0008406,GO:0010632,GO:0016199,GO:0016201,GO:0022409,GO:0030182,GO:0030335,GO:0035050,GO:0035385,GO:0048495,GO:0048813,GO:0050929,GO:0071666,GO:2000274	neuron migration|outflow tract morphogenesis|calcium ion binding|extracellular region|plasma membrane|axon guidance|epithelial cell migration, open tracheal system|salivary gland boundary specification|digestive tract mesoderm development|mesoderm migration involved in gastrulation|mesodermal cell migration|heparin binding|glial cell migration|gonad development|regulation of epithelial cell migra…	ko04360,ko04361	Axon guidance|Axon regeneration	BMSK0014136
	3.47571e-05	0.136217	1	0.986	0.296721	1	1.014	LOC733037	U2 small nuclear ribonucleoprotein auxiliary factor 2 [Bombyx mori]	--	GO:0000243,GO:0000381,GO:0000398,GO:0003723,GO:0003729,GO:0005634,GO:0005654,GO:0005681,GO:0008187,GO:0008380,GO:0016607,GO:0030628,GO:0046833,GO:0051168,GO:0071004,GO:0071011,GO:0089701	commitment complex|regulation of alternative mRNA splicing, via spliceosome|mRNA splicing, via spliceosome|RNA binding|mRNA binding|nucleus|nucleoplasm|spliceosomal complex|poly-pyrimidine tract binding|RNA splicing|nuclear speck|pre-mRNA 3'-splice site binding|positive regulation of RNA export from nucleus|nuclear export|U2-type prespliceosome|precatalytic spliceosome|U2AF	ko03040	Spliceosome	BMSK0010175
	3.6562e-05	0.445079	0.913	0.751	0.31213	1	1.216	Ter94	transitional endoplasmic reticulum ATPase TER94 [Bombyx mori]	--	GO:0000226,GO:0000502,GO:0005524,GO:0005634,GO:0005737,GO:0005829,GO:0005886,GO:0006508,GO:0006511,GO:0007029,GO:0007030,GO:0007040,GO:0007279,GO:0007317,GO:0016236,GO:0016320,GO:0016887,GO:0030433,GO:0030970,GO:0031593,GO:0031965,GO:0032436,GO:0034098,GO:0035096,GO:0043186,GO:0043523,GO:0043525,GO:0044754,GO:0045169,GO:0046598,GO:0046716,GO:0048477,GO:0048813,GO:0051228,GO:0071712,GO:0090090,GO:…	microtubule cytoskeleton organization|proteasome complex|ATP binding|nucleus|cytoplasm|cytosol|plasma membrane|proteolysis|ubiquitin-dependent protein catabolic process|endoplasmic reticulum organization|Golgi organization|lysosome organization|pole cell formation|regulation of pole plasm oskar mRNA localization|macroautophagy|endoplasmic reticulum membrane fusion|ATPase activity|ubiquitin-depend…	ko04141,ko05134	Protein processing in endoplasmic reticulum|Legionellosis	BMSK0011280
	3.66935e-05	0.412066	0.63	0.459	0.313252	1	1.373	LOC101742299	glutathione S-transferase C-terminal domain-containing protein homolog [Bombyx mori]	--	GO:0005737	cytoplasm	--	--	BMSK0001242
	3.78161e-05	0.0413152	1	1	0.322836	1	1	LOC692848	transketolase [Bombyx mori]	--	GO:0004802,GO:0005737,GO:0046872	transketolase activity|cytoplasm|metal ion binding	ko00030	Pentose phosphate pathway	BMSK0003678
	3.80454e-05	0.307286	1	0.995	0.324794	1	1.005	LOC101745315	chromodomain-helicase-DNA-binding protein Mi-2 homolog [Bombyx mori]	ENSCPOP00000012245	GO:0000122,GO:0003677,GO:0003682,GO:0004386,GO:0005524,GO:0005634,GO:0005700,GO:0005829,GO:0006357,GO:0007283,GO:0008270,GO:0016581,GO:0016887,GO:0030261,GO:0031491,GO:0035327,GO:0042766,GO:0043044,GO:0045892,GO:0051276,GO:0051312,GO:0070615,GO:0071923	negative regulation of transcription by RNA polymerase II|DNA binding|chromatin binding|helicase activity|ATP binding|nucleus|polytene chromosome|cytosol|regulation of transcription by RNA polymerase II|spermatogenesis|zinc ion binding|NuRD complex|ATPase activity|chromosome condensation|nucleosome binding|transcriptionally active chromatin|nucleosome mobilization|ATP-dependent chromatin remodeli…	ko05165,ko05203	Human papillomavirus infection|Viral carcinogenesis	BMSK0005723
	3.92967e-05	0.0483606	0.239	0.292	0.335476	1	0.818	LOC101742778	rho GTPase-activating protein 11A isoform X1 [Bombyx mori]	--	GO:0005096,GO:0005829,GO:0007165,GO:0051056	GTPase activator activity|cytosol|signal transduction|regulation of small GTPase mediated signal transduction	--	--	BMSK0014668
	4.01734e-05	0.518216	0.826	0.689	0.34296	1	1.199	LOC101742706	uncharacterized protein LOC101742706 [Bombyx mori]	--	--	--	--	--	BMSK0013411
	4.05904e-05	0.531165	0.652	0.364	0.34652	1	1.791	LOC101738281	solute carrier family 28 member 3 [Bombyx mori]	--	GO:0005337,GO:0005887	nucleoside transmembrane transporter activity|integral component of plasma membrane	--	--	BMSK0000968
	4.07246e-05	0.380194	0.859	0.689	0.347666	1	1.247	LOC101746151	cell division control protein 45 homolog [Bombyx mori]	--	GO:0000727,GO:0003682,GO:0003688,GO:0003697,GO:0005634,GO:0005656,GO:0005813,GO:0006267,GO:0006270,GO:0031261,GO:0031298,GO:0031938,GO:0043138,GO:1900087,GO:1902977	double-strand break repair via break-induced replication|chromatin binding|DNA replication origin binding|single-stranded DNA binding|nucleus|nuclear pre-replicative complex|centrosome|pre-replicative complex assembly involved in nuclear cell cycle DNA replication|DNA replication initiation|DNA replication preinitiation complex|replication fork protection complex|regulation of chromatin silencing…	ko04110	Cell cycle	BMSK0009111
	4.16826e-05	0.653282	0.315	0.23	0.355845	1	1.37	LOC101740144	uncharacterized protein LOC114245305 isoform X1 [Bombyx mandarina]	--	GO:0005179,GO:0005615,GO:0008083	hormone activity|extracellular space|growth factor activity	ko01521,ko01522,ko04010,ko04014,ko04015,ko04066,ko04068,ko04114,ko04115,ko04150,ko04151,ko04152,ko04211,ko04213,ko04510,ko04550,ko04730,ko04750,ko04913,ko04914,ko04935,ko04960,ko05200,ko05202,ko05205,ko05214,ko05215,ko05218,ko05224,ko05410,ko05414	EGFR tyrosine kinase inhibitor resistance|Endocrine resistance|MAPK signaling pathway|Ras signaling pathway|Rap1 signaling pathway|HIF-1 signaling pathway|FoxO signaling pathway|Oocyte meiosis|p53 signaling pathway|mTOR signaling pathway|PI3K-Akt signaling pathway|AMPK signaling pathway|Longevity regulating pathway|Longevity regulating pathway - multiple species|Focal adhesion|Signaling pathways …	BMSK0007653
	4.18226e-05	0.499193	0.967	0.861	0.35704	1	1.123	LOC101735966	uncharacterized protein LOC101735966 [Bombyx mori]	--	--	--	--	--	BMSK0011416
	4.21712e-05	0.449077	0.978	0.876	0.360016	1	1.116	LOC101745556	glypican-4 isoform X1 [Bombyx mandarina]	--	GO:0005615,GO:0009966,GO:0016477,GO:0046658,GO:0062023	extracellular space|regulation of signal transduction|cell migration|anchored component of plasma membrane|collagen-containing extracellular matrix	ko04310	Wnt signaling pathway	BMSK0008990
	4.37356e-05	0.48548	1	0.981	0.373371	1	1.019	Oaz	ornithine decarboxylase antizyme [Bombyx mori]	--	GO:0008073	ornithine decarboxylase inhibitor activity	--	--
	4.38266e-05	0.0517374	1	1	0.374148	1	1	Cypa	peptidyl-prolyl cis-trans isomerase [Bombyx mandarina]	--	GO:0003755,GO:0005634,GO:0005737,GO:0005829,GO:0006457,GO:0051082	peptidyl-prolyl cis-trans isomerase activity|nucleus|cytoplasm|cytosol|protein folding|unfolded protein binding	ko04020,ko04022,ko05010,ko05012,ko05016,ko05145	Calcium signaling pathway|cGMP-PKG signaling pathway|Alzheimer disease|Parkinson disease|Huntington disease|Toxoplasmosis	BMSK0005101
	4.51501e-05	0.555164	0.717	0.469	0.385446	1	1.529	LOC101737926	uncharacterized transporter slc-17.2 [Bombyx mori]	--	GO:0006814,GO:0015293,GO:0016021	sodium ion transport|symporter activity|integral component of membrane	--	--	BMSK0001335
	4.52745e-05	0.186835	1	0.957	0.386508	1	1.045	LOC119628711	uncharacterized protein LOC114243665 [Bombyx mandarina]	--	--	--	--	--	BMSK0011641
	4.63289e-05	0.15529	1	0.995	0.39551	1	1.005	LOC101744125	zinc finger protein 706 [Bombyx mori]	--	GO:0005634,GO:0005737,GO:0006417,GO:0045892,GO:0046872,GO:1902455	nucleus|cytoplasm|regulation of translation|negative regulation of transcription, DNA-templated|metal ion binding|negative regulation of stem cell population maintenance	--	--	BMSK0002369
	4.8196e-05	0.0329748	1	1	0.411449	1	1	LOC101744756	uncharacterized protein LOC101744756 [Bombyx mori]	--	--	--	--	--	BMSK0013014
	4.8545e-05	0.532223	0.717	0.478	0.414429	1	1.5	LOC101736312	uncharacterized protein LOC101736312 isoform X1 [Bombyx mori]	--	--	--	--	--	BMSK0005601
	4.95644e-05	0.511778	0.902	0.699	0.423132	1	1.29	LOC101743884	uncharacterized protein LOC114251752 [Bombyx mandarina]	--	GO:0005201,GO:0005594,GO:0005604,GO:0005615,GO:0005886,GO:0016021,GO:0030198,GO:0031012	extracellular matrix structural constituent|collagen type IX trimer|basement membrane|extracellular space|plasma membrane|integral component of membrane|extracellular matrix organization|extracellular matrix	ko04974	Protein digestion and absorption	BMSK0003629
	5.0288e-05	0.35192	0.989	0.9	0.429309	1	1.099	LOC101740632	uncharacterized protein LOC101740632 isoform X3 [Bombyx mori]	--	--	--	--	--	BMSK0005037
	5.82473e-05	0.564401	0.5	0.311	0.497257	1	1.608	LOC101747185	uncharacterized protein LOC114242859 [Bombyx mandarina]	--	--	--	--	--	BMSK0002956
	5.83849e-05	0.503365	0.663	0.455	0.498432	1	1.457	LOC101737050	phenoloxidase-activating enzyme-like isoform X1 [Bombyx mandarina]	--	GO:0004175,GO:0004252,GO:0008233,GO:0016485,GO:0046872	endopeptidase activity|serine-type endopeptidase activity|peptidase activity|protein processing|metal ion binding	--	--	BMSK0015954
	5.96522e-05	0.0810355	1	1	0.509251	1	1	LOC101739657	ras-like GTP-binding protein Rho1 isoform X1 [Bombyx mori]	--	GO:0000281,GO:0001745,GO:0003779,GO:0003924,GO:0005525,GO:0005737,GO:0005829,GO:0005856,GO:0005886,GO:0005938,GO:0006897,GO:0007015,GO:0007266,GO:0007298,GO:0007349,GO:0007368,GO:0007370,GO:0007374,GO:0007377,GO:0007391,GO:0007395,GO:0007405,GO:0007411,GO:0007422,GO:0007424,GO:0007435,GO:0007480,GO:0007601,GO:0008045,GO:0008347,GO:0008360,GO:0009611,GO:0010004,GO:0016476,GO:0016477,GO:0019900,GO:…	mitotic cytokinesis|compound eye morphogenesis|actin binding|GTPase activity|GTP binding|cytoplasm|cytosol|cytoskeleton|plasma membrane|cell cortex|endocytosis|actin filament organization|Rho protein signal transduction|border follicle cell migration|cellularization|determination of left/right symmetry|ventral furrow formation|posterior midgut invagination|germ-band extension|dorsal closure|dorsa…	ko04014,ko04015,ko04022,ko04024,ko04062,ko04071,ko04072,ko04144,ko04150,ko04270,ko04310,ko04350,ko04360,ko04361,ko04510,ko04520,ko04530,ko04611,ko04621,ko04625,ko04660,ko04670,ko04722,ko04810,ko04921,ko04928,ko04972,ko05100,ko05130,ko05131,ko05132,ko05133,ko05135,ko05152,ko05163,ko05200,ko05203,ko05205,ko05206,ko05210,ko05418	Ras signaling pathway|Rap1 signaling pathway|cGMP-PKG signaling pathway|cAMP signaling pathway|Chemokine signaling pathway|Sphingolipid signaling pathway|Phospholipase D signaling pathway|Endocytosis|mTOR signaling pathway|Vascular smooth muscle contraction|Wnt signaling pathway|TGF-beta signaling pathway|Axon guidance|Axon regeneration|Focal adhesion|Adherens junction|Tight junction|Platelet act…	BMSK0011014
	6.02515e-05	0.553443	0.859	0.722	0.514367	1	1.19	LOC100529232	beta-amyloid-like protein isoform X1 [Bombyx mori]	--	GO:0005576,GO:0005886,GO:0007422,GO:0007611,GO:0007614,GO:0007616,GO:0008201,GO:0016021,GO:0016319,GO:0046914,GO:0048678,GO:0048812,GO:0050808,GO:0051602,GO:1901215	extracellular region|plasma membrane|peripheral nervous system development|learning or memory|short-term memory|long-term memory|heparin binding|integral component of membrane|mushroom body development|transition metal ion binding|response to axon injury|neuron projection morphogenesis|synapse organization|response to electrical stimulus|negative regulation of neuron death	ko04726,ko05010	Serotonergic synapse|Alzheimer disease	BMSK0010709
	6.07939e-05	0.237568	1	0.995	0.518997	1	1.005	LOC100101174	tropomyosin isoform X6 [Bombyx mandarina]	--	GO:0003779,GO:0005829,GO:0005884,GO:0006936,GO:0007015,GO:0007315,GO:0010591,GO:0019901,GO:0030017,GO:0045451,GO:0048477,GO:0048813,GO:0051015,GO:0055093,GO:0070865	actin binding|cytosol|actin filament|muscle contraction|actin filament organization|pole plasm assembly|regulation of lamellipodium assembly|protein kinase binding|sarcomere|pole plasm oskar mRNA localization|oogenesis|dendrite morphogenesis|actin filament binding|response to hyperoxia|investment cone	ko04260,ko04261,ko05206,ko05410,ko05414	Cardiac muscle contraction|Adrenergic signaling in cardiomyocytes|MicroRNAs in cancer|Hypertrophic cardiomyopathy (HCM)|Dilated cardiomyopathy (DCM)	BMSK0012266
	6.08003e-05	0.402569	0.489	0.397	0.519053	1	1.232	LOC100327241	uncharacterized protein LOC100327241 isoform X1 [Bombyx mori]	--	--	--	--	--	BMSK0012901
	6.0852e-05	0.442166	0.783	0.574	0.519493	1	1.364	LOC101743037	bestrophin-4 isoform X1 [Bombyx mori]	--	GO:0005254,GO:0005886,GO:0015698,GO:0034707,GO:0043271	chloride channel activity|plasma membrane|inorganic anion transport|chloride channel complex|negative regulation of ion transport	--	--	BMSK0000211
	6.1046e-05	0.0772976	1	1	0.52115	1	1	LOC101741007	hypothetical protein evm-004357 [Chilo suppressalis]	--	GO:0005747,GO:0005758,GO:0008137,GO:0032981	mitochondrial respiratory chain complex I|mitochondrial intermembrane space|NADH dehydrogenase (ubiquinone) activity|mitochondrial respiratory chain complex I assembly	ko00190,ko04714,ko04723,ko04932,ko05010,ko05012,ko05016	Oxidative phosphorylation|Thermogenesis|Retrograde endocannabinoid signaling|Non-alcoholic fatty liver disease (NAFLD)|Alzheimer disease|Parkinson disease|Huntington disease
	6.15487e-05	0.302567	1	0.895	0.525441	1	1.117	LOC101742993	uncharacterized protein LOC101742993 [Bombyx mori]	--	--	--	--	--	BMSK0001290
	6.21474e-05	0.731472	0.478	0.354	0.530552	1	1.35	COX1	cytochrome c oxidase subunit I, partial [Bombyx mori]	--	GO:0004129,GO:0005743,GO:0006119,GO:0009060,GO:0016021,GO:0020037,GO:0045277,GO:0046872	cytochrome-c oxidase activity|mitochondrial inner membrane|oxidative phosphorylation|aerobic respiration|integral component of membrane|heme binding|respiratory chain complex IV|metal ion binding	ko00190,ko04260,ko04714,ko04932,ko05010,ko05012,ko05016	Oxidative phosphorylation|Cardiac muscle contraction|Thermogenesis|Non-alcoholic fatty liver disease (NAFLD)|Alzheimer disease|Parkinson disease|Huntington disease
	6.30491e-05	0.16129	0.326	0.378	0.53825	1	0.862	LOC101741839	uncharacterized protein LOC101741839 [Bombyx mori]	--	GO:0005737,GO:0005856,GO:0005929,GO:0016021,GO:0035869,GO:0036038,GO:0060271,GO:1905515	cytoplasm|cytoskeleton|cilium|integral component of membrane|ciliary transition zone|MKS complex|cilium assembly|non-motile cilium assembly	--	--
	6.46624e-05	0.295272	0.565	0.507	0.552023	1	1.114	LOC101740113	arginyl-tRNA--protein transferase 1 [Bombyx mori]	--	GO:0004057,GO:0005634,GO:0005737,GO:0010498,GO:0016598	arginyltransferase activity|nucleus|cytoplasm|proteasomal protein catabolic process|protein arginylation	--	--	BMSK0001334
	6.74819e-05	0.117213	1	1	0.576093	1	1	LOC778458	small nuclear ribonucleoprotein polypeptide [Bombyx mori]	--	GO:0000398,GO:0003723,GO:0005634,GO:0005681,GO:0005682,GO:0005685,GO:0005686,GO:0005687,GO:0005737,GO:0007281,GO:0007283,GO:0008406,GO:0015030,GO:0030532,GO:0045495,GO:0046540,GO:0071004,GO:0071011,GO:0071013	mRNA splicing, via spliceosome|RNA binding|nucleus|spliceosomal complex|U5 snRNP|U1 snRNP|U2 snRNP|U4 snRNP|cytoplasm|germ cell development|spermatogenesis|gonad development|Cajal body|small nuclear ribonucleoprotein complex|pole plasm|U4/U6 x U5 tri-snRNP complex|U2-type prespliceosome|precatalytic spliceosome|catalytic step 2 spliceosome	ko03040,ko05322	Spliceosome|Systemic lupus erythematosus	BMSK0002142
	6.82752e-05	0.149032	1	0.995	0.582865	1	1.005	LOC101745941	titin isoform X3 [Bombyx mandarina]	--	--	--	--	--	BMSK0011143
	7.24331e-05	0.241949	0.967	0.78	0.618361	1	1.24	LOC101744686	hillarin [Bombyx mandarina]	--	GO:0005938,GO:0032154,GO:0046872	cell cortex|cleavage furrow|metal ion binding	--	--
	7.38231e-05	0.551364	0.989	0.938	0.630228	1	1.054	LOC100500932	inorganic phosphate co-transporter isoform X1 [Bombyx mori]	--	GO:0006814,GO:0015114,GO:0015293,GO:0016021	sodium ion transport|phosphate ion transmembrane transporter activity|symporter activity|integral component of membrane	ko04142	Lysosome	BMSK0004256
	7.4449e-05	0.38804	0.989	0.871	0.635571	1	1.135	LOC101742102	C3 and PZP-like alpha-2-macroglobulin domain-containing protein 8 isoform X1 [Bombyx mori]	--	--	--	--	--	BMSK0002009
	7.54083e-05	0.0371892	1	1	0.643761	1	1	RpL15	ribosomal protein L15 [Bombyx mori]	--	GO:0002181,GO:0003723,GO:0003735,GO:0022625	cytoplasmic translation|RNA binding|structural constituent of ribosome|cytosolic large ribosomal subunit	ko03010	Ribosome	BMSK0003283
	7.57141e-05	0.461593	0.87	0.737	0.646372	1	1.18	LOC101738097	mucin-5AC isoform X1 [Bombyx mori]	--	--	--	--	--
	7.85178e-05	0.43089	0.935	0.799	0.670307	1	1.17	LOC101742973	WD repeat-containing protein 18 [Bombyx mori]	--	GO:0000027,GO:0005656,GO:0005730,GO:0005737,GO:0006267,GO:0006364,GO:0007275,GO:0030174,GO:0097344	ribosomal large subunit assembly|nuclear pre-replicative complex|nucleolus|cytoplasm|pre-replicative complex assembly involved in nuclear cell cycle DNA replication|rRNA processing|multicellular organism development|regulation of DNA-dependent DNA replication initiation|Rix1 complex	--	--	BMSK0008209
	7.90266e-05	0.183797	1	0.919	0.67465	1	1.088	LOC101739275	protein 60A [Bombyx mori]	--	GO:0005125,GO:0005615,GO:0008083	cytokine activity|extracellular space|growth factor activity	ko04060,ko04350,ko04360,ko04390	Cytokine-cytokine receptor interaction|TGF-beta signaling pathway|Axon guidance|Hippo signaling pathway	BMSK0001919
	7.90834e-05	0.0328286	1	0.995	0.675135	1	1.005	RpL7Ae	ribosomal protein L7Ae [Bombyx mori]	--	GO:0000398,GO:0000470,GO:0000492,GO:0001651,GO:0003723,GO:0005634,GO:0005690,GO:0007338,GO:0030621,GO:0030622,GO:0031428,GO:0032040,GO:0034511,GO:0034512,GO:0046540,GO:0051117,GO:0071005	mRNA splicing, via spliceosome|maturation of LSU-rRNA|box C/D snoRNP assembly|dense fibrillar component|RNA binding|nucleus|U4atac snRNP|single fertilization|U4 snRNA binding|U4atac snRNA binding|box C/D snoRNP complex|small-subunit processome|U3 snoRNA binding|box C/D snoRNA binding|U4/U6 x U5 tri-snRNP complex|ATPase binding|U2-type precatalytic spliceosome	ko03008,ko03040	Ribosome biogenesis in eukaryotes|Spliceosome
	8.2226e-05	0.459922	0.391	0.167	0.701963	1	2.341	LOC101738773	fibroin heavy chain-like [Bombyx mori]	--	--	--	--	--	BMSK0011031
	8.3003e-05	0.0434231	1	1	0.708596	1	1	LOC101740954	protein stunted-like isoform X2 [Bombyx mandarina]	--	GO:0000275,GO:0001664,GO:0005615,GO:0005743,GO:0006979,GO:0008340,GO:0015986,GO:0045745,GO:0046933,GO:1902600	mitochondrial proton-transporting ATP synthase complex, catalytic core F(1)|G protein-coupled receptor binding|extracellular space|mitochondrial inner membrane|response to oxidative stress|determination of adult lifespan|ATP synthesis coupled proton transport|positive regulation of G protein-coupled receptor signaling pathway|proton-transporting ATP synthase activity, rotational mechanism|proton …	ko00190,ko04714,ko05010,ko05012,ko05016	Oxidative phosphorylation|Thermogenesis|Alzheimer disease|Parkinson disease|Huntington disease
	8.77351e-05	0.105823	1	0.995	0.748994	1	1.005	LOC101738996	transcription elongation factor spt5 [Bombyx mori]	--	--	--	--	--	BMSK0006483
	8.95261e-05	0.592077	0.717	0.493	0.764284	1	1.454	Fng	fringe [Bombyx mori]	--	GO:0001708,GO:0001745,GO:0005783,GO:0005794,GO:0005795,GO:0005797,GO:0006004,GO:0006493,GO:0007219,GO:0007293,GO:0007450,GO:0007451,GO:0007476,GO:0008194,GO:0008375,GO:0008587,GO:0008593,GO:0030173,GO:0030707,GO:0033829,GO:0035017,GO:0036011,GO:0036066,GO:0036099,GO:0045746,GO:0046872,GO:0048190,GO:0048477,GO:0048749	cell fate specification|compound eye morphogenesis|endoplasmic reticulum|Golgi apparatus|Golgi stack|Golgi medial cisterna|fucose metabolic process|protein O-linked glycosylation|Notch signaling pathway|germarium-derived egg chamber formation|dorsal/ventral pattern formation, imaginal disc|dorsal/ventral lineage restriction, imaginal disc|imaginal disc-derived wing morphogenesis|UDP-glycosyltrans…	ko00514,ko04330,ko05165	Other types of O-glycan biosynthesis|Notch signaling pathway|Human papillomavirus infection	BMSK0005697
	8.98831e-05	0.135542	0.37	0.373	0.767332	1	0.992	Ser	Bm8 interacting protein precursor [Bombyx mori]	--	GO:0000137,GO:0000139,GO:0005789,GO:0005794,GO:0006887,GO:0006888,GO:0007030,GO:0009306,GO:0012505,GO:0016021,GO:0033363,GO:0035459,GO:0042954,GO:0051047,GO:0070971	Golgi cis cisterna|Golgi membrane|endoplasmic reticulum membrane|Golgi apparatus|exocytosis|ER to Golgi vesicle-mediated transport|Golgi organization|protein secretion|endomembrane system|integral component of membrane|secretory granule organization|cargo loading into vesicle|lipoprotein transporter activity|positive regulation of secretion|endoplasmic reticulum exit site	--	--	BMSK0007027
	9.25602e-05	0.259461	0.315	0.206	0.790186	1	1.529	LOC101736321	codanin-1 [Bombyx mandarina]	--	GO:0005634,GO:0005737,GO:0005829,GO:0005886,GO:0006325,GO:0008104,GO:0008156,GO:0012505,GO:0016021,GO:0031497	nucleus|cytoplasm|cytosol|plasma membrane|chromatin organization|protein localization|negative regulation of DNA replication|endomembrane system|integral component of membrane|chromatin assembly	--	--	BMSK0013734
	9.63536e-05	0.178464	0.293	0.244	0.82257	1	1.201	LOC101738297	uncharacterized protein LOC101738297 [Bombyx mori]	--	GO:0005737,GO:0005794,GO:0005886,GO:0045445,GO:0046872	cytoplasm|Golgi apparatus|plasma membrane|myoblast differentiation|metal ion binding	ko05132	Salmonella infection	BMSK0008823
	9.73254e-05	0.418783	0.902	0.775	0.830867	1	1.164	LOC101741628	probable bifunctional methylenetetrahydrofolate dehydrogenase/cyclohydrolase 2 isoform X1 [Bombyx mori]	--	GO:0000105,GO:0004477,GO:0004487,GO:0004488,GO:0005743,GO:0006164,GO:0009086,GO:0035999	histidine biosynthetic process|methenyltetrahydrofolate cyclohydrolase activity|methylenetetrahydrofolate dehydrogenase (NAD+) activity|methylenetetrahydrofolate dehydrogenase (NADP+) activity|mitochondrial inner membrane|purine nucleotide biosynthetic process|methionine biosynthetic process|tetrahydrofolate interconversion	ko00670	One carbon pool by folate	BMSK0012051
	9.93275e-05	0.196006	0.446	0.469	0.847959	1	0.951	LOC101745425	polycomb group RING finger protein 3 [Bombyx mori]	--	GO:0000977,GO:0003700,GO:0005634,GO:0005654,GO:0031519,GO:0035102,GO:0036353,GO:0046872,GO:0060819	RNA polymerase II regulatory region sequence-specific DNA binding|DNA-binding transcription factor activity|nucleus|nucleoplasm|PcG protein complex|PRC1 complex|histone H2A-K119 monoubiquitination|metal ion binding|inactivation of X chromosome by genetic imprinting	ko04550	Signaling pathways regulating pluripotency of stem cells	BMSK0004025
	0.000101639	0.331896	0.62	0.526	0.867691	1	1.179	LOC101738387	methyltransferase-like protein 17, mitochondrial [Bombyx mori]	--	GO:0005634,GO:0005654,GO:0005739,GO:0005840,GO:0006412,GO:0008168	nucleus|nucleoplasm|mitochondrion|ribosome|translation|methyltransferase activity	--	--	BMSK0014400
	0.000101995	0.598835	0.761	0.498	0.870732	1	1.528	Tua2	Tubulin alpha-1A chain [Eumeta japonica]	--	GO:0003924,GO:0005200,GO:0005525,GO:0005737,GO:0005874,GO:0007017	GTPase activity|structural constituent of cytoskeleton|GTP binding|cytoplasm|microtubule|microtubule-based process	ko04145,ko04210,ko04530,ko04540,ko05010,ko05016,ko05130	Phagosome|Apoptosis|Tight junction|Gap junction|Alzheimer disease|Huntington disease|Pathogenic Escherichia coli infection	BMSK0005219
	0.00010241	0.664245	0.478	0.416	0.874276	1	1.149	LOC119628420	Na(+)/H(+) exchange regulatory cofactor NHE-RF1 [Bombyx mori]	--	GO:0005634,GO:0012505,GO:0016324,GO:0032947,GO:0032991,GO:0034767,GO:0047485,GO:0048839,GO:0050750	nucleus|endomembrane system|apical plasma membrane|protein-containing complex scaffold activity|protein-containing complex|positive regulation of ion transmembrane transport|protein N-terminus binding|inner ear development|low-density lipoprotein particle receptor binding	ko04960	Aldosterone-regulated sodium reabsorption
	0.00010328	0.230882	1	1	0.881701	1	1	LOC101741816	cytochrome b-c1 complex subunit 9 [Bombyx mori]	--	GO:0005739,GO:0005743,GO:0005750,GO:0006122,GO:0009060,GO:0034551	mitochondrion|mitochondrial inner membrane|mitochondrial respiratory chain complex III|mitochondrial electron transport, ubiquinol to cytochrome c|aerobic respiration|mitochondrial respiratory chain complex III assembly	ko00190,ko04260,ko04714,ko04932,ko05010,ko05012,ko05016	Oxidative phosphorylation|Cardiac muscle contraction|Thermogenesis|Non-alcoholic fatty liver disease (NAFLD)|Alzheimer disease|Parkinson disease|Huntington disease
	0.000110809	0.233025	0.891	0.67	0.945978	1	1.33	LOC101743327	LOW QUALITY PROTEIN: uncharacterized protein LOC101743327 [Bombyx mori]	--	--	--	--	--	BMSK0006314
	0.000112439	0.17979	1	1	0.959892	1	1	LOC101745929	eukaryotic translation initiation factor 3 subunit L [Bombyx mori]	--	GO:0001732,GO:0003743,GO:0005852,GO:0016282,GO:0033290	formation of cytoplasmic translation initiation complex|translation initiation factor activity|eukaryotic translation initiation factor 3 complex|eukaryotic 43S preinitiation complex|eukaryotic 48S preinitiation complex	--	--	BMSK0006599
	0.000114186	0.0893669	1	0.943	0.974804	1	1.06	LOC101743216	claspin [Bombyx mandarina]	--	GO:0000287,GO:0005634,GO:0005737,GO:0019284,GO:0019509,GO:0043715,GO:0043716,GO:0043874	magnesium ion binding|nucleus|cytoplasm|L-methionine salvage from S-adenosylmethionine|L-methionine salvage from methylthioadenosine|2,3-diketo-5-methylthiopentyl-1-phosphate enolase activity|2-hydroxy-3-keto-5-methylthiopentenyl-1-phosphate phosphatase activity|acireductone synthase activity	--	--	BMSK0014781
	0.000115638	0.0162667	0.283	0.364	0.987205	1	0.777	LOC101739788	pyridine nucleotide-disulfide oxidoreductase domain-containing protein 1 [Bombyx mori]	--	--	--	--	--	BMSK0007516
	0.000117552	0.237905	0.413	0.378	1	1	1.093	LOC101744711	uncharacterized protein LOC101744711 isoform X1 [Bombyx mori]	--	GO:0005813,GO:0005814,GO:0007098,GO:0008022,GO:0021987,GO:0022008,GO:0022027,GO:0030953,GO:0045724,GO:1903724,GO:1904951	centrosome|centriole|centrosome cycle|protein C-terminus binding|cerebral cortex development|neurogenesis|interkinetic nuclear migration|astral microtubule organization|positive regulation of cilium assembly|positive regulation of centriole elongation|positive regulation of establishment of protein localization	--	--	BMSK0012252
	0.000117634	0.413415	0.935	0.785	1	1	1.191	LOC101742996	3-ketodihydrosphingosine reductase [Bombyx mori]	--	GO:0005615,GO:0005783,GO:0005789,GO:0006666,GO:0016020,GO:0016021,GO:0030148,GO:0047560	extracellular space|endoplasmic reticulum|endoplasmic reticulum membrane|3-keto-sphinganine metabolic process|membrane|integral component of membrane|sphingolipid biosynthetic process|3-dehydrosphinganine reductase activity	ko00600	Sphingolipid metabolism	BMSK0013256
	0.000120696	0.127632	1	1	1	1	1	LOC101745824	cytochrome b-c1 complex subunit 8-like [Bombyx mori]	--	GO:0005739,GO:0005743,GO:0005750,GO:0006122,GO:0008121,GO:0021539,GO:0021548,GO:0021680,GO:0021766,GO:0021794,GO:0021854,GO:0021860,GO:0030901	mitochondrion|mitochondrial inner membrane|mitochondrial respiratory chain complex III|mitochondrial electron transport, ubiquinol to cytochrome c|ubiquinol-cytochrome-c reductase activity|subthalamus development|pons development|cerebellar Purkinje cell layer development|hippocampus development|thalamus development|hypothalamus development|pyramidal neuron development|midbrain development	ko00190,ko04260,ko04714,ko04932,ko05010,ko05012,ko05016	Oxidative phosphorylation|Cardiac muscle contraction|Thermogenesis|Non-alcoholic fatty liver disease (NAFLD)|Alzheimer disease|Parkinson disease|Huntington disease	BMSK0007586
	0.000120989	0.322059	1	0.967	1	1	1.034	LOC101742149	Niemann-Pick C1 protein [Bombyx mori]	--	GO:0005319,GO:0005576,GO:0005635,GO:0005764,GO:0005783,GO:0005887,GO:0006486,GO:0007041,GO:0008203,GO:0008206,GO:0015485,GO:0030301,GO:0031902,GO:0032367,GO:0042632,GO:0048471,GO:1905103	lipid transporter activity|extracellular region|nuclear envelope|lysosome|endoplasmic reticulum|integral component of plasma membrane|protein glycosylation|lysosomal transport|cholesterol metabolic process|bile acid metabolic process|cholesterol binding|cholesterol transport|late endosome membrane|intracellular cholesterol transport|cholesterol homeostasis|perinuclear region of cytoplasm|integral…	ko04142,ko04979	Lysosome|Cholesterol metabolism	BMSK0001507
	0.000126689	0.422985	0.576	0.464	1	1	1.241	LOC101743132	SEC14-like protein 2 isoform X1 [Bombyx mori]	--	GO:0005634,GO:0005829,GO:0008047,GO:0008289,GO:0016765,GO:0045542	nucleus|cytosol|enzyme activator activity|lipid binding|transferase activity, transferring alkyl or aryl (other than methyl) groups|positive regulation of cholesterol biosynthetic process	--	--	BMSK0005336
	0.000126727	0.406674	0.793	0.536	1	1	1.479	LOC101737657	multiple inositol polyphosphate phosphatase 1 isoform X2 [Bombyx mori]	--	GO:0003993,GO:0005886,GO:0007424,GO:0016311,GO:0016323,GO:0016324,GO:0030054,GO:0030175,GO:0031362,GO:0034417,GO:0051491,GO:0052745,GO:0052826,GO:0070062	acid phosphatase activity|plasma membrane|open tracheal system development|dephosphorylation|basolateral plasma membrane|apical plasma membrane|cell junction|filopodium|anchored component of external side of plasma membrane|bisphosphoglycerate 3-phosphatase activity|positive regulation of filopodium assembly|inositol phosphate phosphatase activity|inositol hexakisphosphate 2-phosphatase activity|…	ko00010,ko00562	Glycolysis / Gluconeogenesis|Inositol phosphate metabolism	BMSK0010237
	0.0001301	0.405567	0.63	0.383	1	1	1.645	LOC101746139	uncharacterized protein LOC101746139 [Bombyx mori]	--	--	--	--	--	BMSK0008754
	0.000130688	0.489505	0.543	0.321	1	1	1.692	LOC101741741	uncharacterized protein LOC114247525 isoform X2 [Bombyx mandarina]	--	--	--	--	--	BMSK0006583
	0.000134607	0.0260859	1	0.99	1	1	1.01	LOC101736232	probable splicing factor 3B subunit 5 [Bombyx mori]	--	GO:0000124,GO:0000398,GO:0005686,GO:0005689,GO:0007283,GO:0010468,GO:0071011	SAGA complex|mRNA splicing, via spliceosome|U2 snRNP|U12-type spliceosomal complex|spermatogenesis|regulation of gene expression|precatalytic spliceosome	ko03040	Spliceosome
	0.000135064	0.781983	0.402	0.321	1	1	1.252	LOC692464	aquaporin isoform X2 [Bombyx mori]	--	GO:0015267,GO:0016021	channel activity|integral component of membrane	--	--	BMSK0008484
	0.00013931	0.650245	0.478	0.263	1	1	1.817	LOC101742732	protein vestigial [Bombyx mori]	--	GO:0001745,GO:0003677,GO:0005634,GO:0006260,GO:0007049,GO:0007346,GO:0007451,GO:0007472,GO:0007473,GO:0007476,GO:0007480,GO:0007482,GO:0007525,GO:0008022,GO:0008587,GO:0016204,GO:0035220,GO:0042127,GO:0044719,GO:0045944,GO:0048190,GO:0090254	compound eye morphogenesis|DNA binding|nucleus|DNA replication|cell cycle|regulation of mitotic cell cycle|dorsal/ventral lineage restriction, imaginal disc|wing disc morphogenesis|wing disc proximal/distal pattern formation|imaginal disc-derived wing morphogenesis|imaginal disc-derived leg morphogenesis|haltere development|somatic muscle development|protein C-terminus binding|imaginal disc-deriv…	--	--	BMSK0012448
	0.00013944	0.0493399	1	1	1	1	1	LOC101744663	small nuclear ribonucleoprotein Sm D3 [Bombyx mori]	--	GO:0000243,GO:0000278,GO:0000387,GO:0000398,GO:0003723,GO:0005634,GO:0005682,GO:0005685,GO:0005686,GO:0005687,GO:0005689,GO:0007417,GO:0007422,GO:0007517,GO:0030182,GO:0030532,GO:0034715,GO:0034719,GO:0045451,GO:0045495,GO:0048477,GO:0048542,GO:0071011,GO:0071013	commitment complex|mitotic cell cycle|spliceosomal snRNP assembly|mRNA splicing, via spliceosome|RNA binding|nucleus|U5 snRNP|U1 snRNP|U2 snRNP|U4 snRNP|U12-type spliceosomal complex|central nervous system development|peripheral nervous system development|muscle organ development|neuron differentiation|small nuclear ribonucleoprotein complex|pICln-Sm protein complex|SMN-Sm protein complex|pole pl…	ko03040,ko05322	Spliceosome|Systemic lupus erythematosus
	0.000139833	0.0963343	0.304	0.359	1	1	0.847	LOC101741787	uncharacterized protein LOC105842376 [Bombyx mori]	--	--	--	--	--	BMSK0006367
	0.000141207	0.0735077	1	1	1	1	1	LOC101746121	ATP-dependent RNA helicase dbp2 isoform X1 [Bombyx mori]	--	--	--	--	--	BMSK0006548
	0.000142181	0.0340984	1	1	1	1	1	RpL26	ribosomal protein L26 [Bombyx mori]	--	GO:0003735,GO:0006412,GO:0015934	structural constituent of ribosome|translation|large ribosomal subunit	ko03010	Ribosome	BMSK0013084
	0.0001446	0.465429	0.935	0.823	1	1	1.136	E(spl)malpha	enhancer of split malpha protein-like [Bombyx mandarina]	--	--	--	--	--	BMSK0001432
	0.000145336	0.378989	0.315	0.23	1	1	1.37	Fatp	fatty acid transport protein [Bombyx mori]	--	GO:0000166,GO:0004467,GO:0005789,GO:0015908,GO:0016021,GO:0031957	nucleotide binding|long-chain fatty acid-CoA ligase activity|endoplasmic reticulum membrane|fatty acid transport|integral component of membrane|very long-chain fatty acid-CoA ligase activity	ko03320,ko04931	PPAR signaling pathway|Insulin resistance	BMSK0001873
	0.000145719	0.279596	0.478	0.421	1	1	1.135	LOC101739738	protein asunder-like [Bombyx mori]	--	GO:0005634,GO:0005737,GO:0007283,GO:0007346,GO:0030317,GO:0032039,GO:0034472,GO:0046843,GO:0048471,GO:0051301,GO:0051321,GO:0051642,GO:0051663,GO:0060814,GO:0080154	nucleus|cytoplasm|spermatogenesis|regulation of mitotic cell cycle|flagellated sperm motility|integrator complex|snRNA 3'-end processing|dorsal appendage formation|perinuclear region of cytoplasm|cell division|meiotic cell cycle|centrosome localization|oocyte nucleus localization involved in oocyte dorsal/ventral axis specification|posterior mRNA localization involved in anterior/posterior axis s…	--	--
	0.000146893	0.0862544	1	1	1	1	1	tef2	translation elongation factor 2 isoform 2 [Bombyx mori]	--	GO:0003746,GO:0003924,GO:0005525,GO:0005737	translation elongation factor activity|GTPase activity|GTP binding|cytoplasm	ko04152,ko04921	AMPK signaling pathway|Oxytocin signaling pathway
	0.000147354	0.0372485	0.37	0.478	1	1	0.774	LOC105841961	gamma-tubulin complex component 6 [Trichoplusia ni]	--	GO:0000922,GO:0000923,GO:0000930,GO:0005200,GO:0005813,GO:0005816,GO:0005829,GO:0005874,GO:0007020,GO:0008017,GO:0008274,GO:0008275,GO:0016020,GO:0031122,GO:0043015,GO:0051321,GO:0051415,GO:0090307	spindle pole|equatorial microtubule organizing center|gamma-tubulin complex|structural constituent of cytoskeleton|centrosome|spindle pole body|cytosol|microtubule|microtubule nucleation|microtubule binding|gamma-tubulin ring complex|gamma-tubulin small complex|membrane|cytoplasmic microtubule organization|gamma-tubulin binding|meiotic cell cycle|microtubule nucleation by interphase microtubule o…	--	--
	0.000150635	0.275709	1	0.976	1	1	1.025	LOC101740455	dolichyl-diphosphooligosaccharide--protein glycosyltransferase subunit 2 [Bombyx mori]	--	GO:0006487,GO:0008250,GO:0016021	protein N-linked glycosylation|oligosaccharyltransferase complex|integral component of membrane	ko00510,ko00513,ko04141	N-Glycan biosynthesis|Various types of N-glycan biosynthesis|Protein processing in endoplasmic reticulum	BMSK0002446
	0.000152419	0.446832	0.913	0.77	1	1	1.186	LOC101744950	protein expanded [Bombyx mandarina]	--	GO:0001745,GO:0001751,GO:0005856,GO:0005886,GO:0005911,GO:0005915,GO:0007096,GO:0007298,GO:0008101,GO:0008134,GO:0008285,GO:0009966,GO:0016327,GO:0017124,GO:0030707,GO:0032456,GO:0035332,GO:0036375,GO:0040008,GO:0043065,GO:0045571,GO:0045595,GO:0046621,GO:0098592	compound eye morphogenesis|compound eye photoreceptor cell differentiation|cytoskeleton|plasma membrane|cell-cell junction|zonula adherens|regulation of exit from mitosis|border follicle cell migration|decapentaplegic signaling pathway|transcription factor binding|negative regulation of cell proliferation|regulation of signal transduction|apicolateral plasma membrane|SH3 domain binding|ovarian fo…	ko04391,ko04392	Hippo signaling pathway - fly|Hippo signaling pathway - multiple species	BMSK0006988
	0.000154909	0.138032	1	1	1	1	1	LOC101739703	voltage-dependent anion-selective channel isoform X1 [Bombyx mori]	--	GO:0005739,GO:0005741,GO:0006811,GO:0006839,GO:0007005,GO:0007291,GO:0007602,GO:0008308,GO:0015288,GO:0016006,GO:0030382,GO:0046930	mitochondrion|mitochondrial outer membrane|ion transport|mitochondrial transport|mitochondrion organization|sperm individualization|phototransduction|voltage-gated anion channel activity|porin activity|Nebenkern|sperm mitochondrion organization|pore complex	ko04020,ko04022,ko04216,ko04217,ko04218,ko04621,ko04979,ko05010,ko05012,ko05016,ko05166	Calcium signaling pathway|cGMP-PKG signaling pathway|Ferroptosis|Necroptosis|Cellular senescence|NOD-like receptor signaling pathway|Cholesterol metabolism|Alzheimer disease|Parkinson disease|Huntington disease|Human T-cell leukemia virus 1 infection	BMSK0001450
	0.000156026	0.118004	1	1	1	1	1	LOC732999	proteasome beta 3 subunit [Bombyx mori]	--	GO:0000502,GO:0004175,GO:0004298,GO:0005634,GO:0005654,GO:0005737,GO:0005829,GO:0005839,GO:0010498,GO:0010499,GO:0019774,GO:0043161	proteasome complex|endopeptidase activity|threonine-type endopeptidase activity|nucleus|nucleoplasm|cytoplasm|cytosol|proteasome core complex|proteasomal protein catabolic process|proteasomal ubiquitin-independent protein catabolic process|proteasome core complex, beta-subunit complex|proteasome-mediated ubiquitin-dependent protein catabolic process	ko03050	Proteasome	BMSK0012278
	0.000159102	0.116816	1	1	1	1	1	LOC101744271	collagen alpha-1(III) chain-like isoform X1 [Bombyx mandarina]	--	--	--	--	--	BMSK0008656
	0.000159315	0.0780025	0.283	0.335	1	1	0.845	LOC101737282	zinc finger protein 62 homolog [Bombyx mandarina]	ENSPPYP00000018056	--	--	--	--
	0.000161941	0.410663	0.902	0.77	1	1	1.171	LOC101736756	ribonuclease H2 subunit B [Bombyx mori]	--	GO:0005634,GO:0006401,GO:0032299	nucleus|RNA catabolic process|ribonuclease H2 complex	ko03030	DNA replication	BMSK0008840
	0.000163169	0.0783958	1	0.995	1	1	1.005	LOC101742087	pumilio homolog 2 isoform X1 [Bombyx mandarina]	--	GO:0000932,GO:0003730,GO:0005737,GO:0005829,GO:0007283,GO:0008344,GO:0010494,GO:0016441,GO:0016607,GO:0035196,GO:0035198,GO:0048863,GO:0051726,GO:0051983,GO:0061157,GO:1900246,GO:2000637	P-body|mRNA 3'-UTR binding|cytoplasm|cytosol|spermatogenesis|adult locomotory behavior|cytoplasmic stress granule|posttranscriptional gene silencing|nuclear speck|production of miRNAs involved in gene silencing by miRNA|miRNA binding|stem cell differentiation|regulation of cell cycle|regulation of chromosome segregation|mRNA destabilization|positive regulation of RIG-I signaling pathway|positive …	--	--	BMSK0008893
	0.000166185	0.159631	0.293	0.316	1	1	0.927	LOC101736151	peptide transporter family 1 [Bombyx mori]	--	GO:0005427,GO:0005887,GO:0006857,GO:0015031,GO:0015333,GO:0016021,GO:0030670,GO:0035442,GO:0035673,GO:0071916,GO:1904680	proton-dependent oligopeptide secondary active transmembrane transporter activity|integral component of plasma membrane|oligopeptide transport|protein transport|peptide:proton symporter activity|integral component of membrane|phagocytic vesicle membrane|dipeptide transmembrane transport|oligopeptide transmembrane transporter activity|dipeptide transmembrane transporter activity|peptide transmembr…	ko04974	Protein digestion and absorption
	0.000169741	0.293311	0.88	0.665	1	1	1.323	LOC101743162	oviduct-specific glycoprotein [Bombyx mori]	--	GO:0000272,GO:0004553,GO:0004568,GO:0005576,GO:0005615,GO:0005764,GO:0006032,GO:0006955,GO:0008061,GO:0008843,GO:0009617,GO:0035580,GO:0043312,GO:0044245,GO:1904724	polysaccharide catabolic process|hydrolase activity, hydrolyzing O-glycosyl compounds|chitinase activity|extracellular region|extracellular space|lysosome|chitin catabolic process|immune response|chitin binding|endochitinase activity|response to bacterium|specific granule lumen|neutrophil degranulation|polysaccharide digestion|tertiary granule lumen	ko00520	Amino sugar and nucleotide sugar metabolism
	0.00017044	0.298567	0.467	0.383	1	1	1.219	LOC101742422	gastrula zinc finger protein XlCGF17.1-like [Bombyx mori]	ENSONIP00000022348	GO:0000977,GO:0000981,GO:0005634,GO:0031490,GO:0043565,GO:0045893,GO:0046872	RNA polymerase II regulatory region sequence-specific DNA binding|DNA-binding transcription factor activity, RNA polymerase II-specific|nucleus|chromatin DNA binding|sequence-specific DNA binding|positive regulation of transcription, DNA-templated|metal ion binding	--	--	BMSK0015193
	0.000176977	0.102288	1	1	1	1	1	LOC778509	thioredoxin-like protein [Bombyx mori]	--	GO:0005623,GO:0006662,GO:0015035,GO:0045454	cell|glycerol ether metabolic process|protein disulfide oxidoreductase activity|cell redox homeostasis	ko04621,ko05132,ko05418	NOD-like receptor signaling pathway|Salmonella infection|Fluid shear stress and atherosclerosis
	0.000188723	0.238382	0.598	0.574	1	1	1.042	LOC101743507	dual specificity protein kinase TTK [Bombyx mori]	--	GO:0004674,GO:0004712,GO:0004713,GO:0005524,GO:0007093,GO:0051304	protein serine/threonine kinase activity|protein serine/threonine/tyrosine kinase activity|protein tyrosine kinase activity|ATP binding|mitotic cell cycle checkpoint|chromosome separation	ko04110	Cell cycle	BMSK0008395
	0.00020239	0.121806	1	1	1	1	1	LOC101737128	nucleolar protein 56 [Bombyx mori]	--	GO:0001650,GO:0005654,GO:0005732,GO:0005737,GO:0030515,GO:0031428,GO:0032040,GO:0042254,GO:0070761,GO:1990226	fibrillar center|nucleoplasm|small nucleolar ribonucleoprotein complex|cytoplasm|snoRNA binding|box C/D snoRNP complex|small-subunit processome|ribosome biogenesis|pre-snoRNP complex|histone methyltransferase binding	ko03008	Ribosome biogenesis in eukaryotes	BMSK0015127
	0.000203444	0.398144	1	0.957	1	1	1.045	LOC101744398	Na(+)/H(+) exchange regulatory cofactor NHE-RF1 [Bombyx mori]	--	GO:0005102,GO:0005634,GO:0005886,GO:0005925,GO:0008013,GO:0008022,GO:0012505,GO:0016324,GO:0019902,GO:0032947,GO:0045296,GO:0065003,GO:0070062	signaling receptor binding|nucleus|plasma membrane|focal adhesion|beta-catenin binding|protein C-terminus binding|endomembrane system|apical plasma membrane|phosphatase binding|protein-containing complex scaffold activity|cadherin binding|protein-containing complex assembly|extracellular exosome	ko04960	Aldosterone-regulated sodium reabsorption	BMSK0015613
	0.000205444	0.132015	1	0.986	1	1	1.014	LOC101743067	acidic leucine-rich nuclear phosphoprotein 32 family member A isoform X1 [Bombyx mori]	--	GO:0005634,GO:0005737,GO:0005783,GO:0006913,GO:0048471	nucleus|cytoplasm|endoplasmic reticulum|nucleocytoplasmic transport|perinuclear region of cytoplasm	--	--
	0.000206773	0.466605	0.554	0.321	1	1	1.726	LOC101746237	Ig-like and fibronectin type-III domain-containing protein 1 isoform X1 [Bombyx mori]	--	GO:0005886,GO:0016021,GO:0030017	plasma membrane|integral component of membrane|sarcomere	--	--	BMSK0001086
	0.000207422	0.547059	0.989	0.904	1	1	1.094	LOC101740545	lipopolysaccharide-induced tumor necrosis factor-alpha factor homolog isoform X1 [Bombyx mori]	FBpp0301552	--	--	ko04142	Lysosome
	0.000214149	0.0356985	0.359	0.445	1	1	0.807	LOC119630851	small G protein signaling modulator 3 homolog [Bombyx mandarina]	ENSDARP00000069169	--	--	--	--
	0.000217833	0.0585469	1	1	1	1	1	LOC101743287	cytochrome c oxidase subunit 7C, mitochondrial [Bombyx mori]	--	GO:0004129,GO:0005751,GO:0006123,GO:0016021	cytochrome-c oxidase activity|mitochondrial respiratory chain complex IV|mitochondrial electron transport, cytochrome c to oxygen|integral component of membrane	ko00190,ko04260,ko04714,ko04932,ko05010,ko05012,ko05016	Oxidative phosphorylation|Cardiac muscle contraction|Thermogenesis|Non-alcoholic fatty liver disease (NAFLD)|Alzheimer disease|Parkinson disease|Huntington disease	BMSK0000857
	0.000219058	0.165432	1	0.99	1	1	1.01	LOC101746736	upstream activation factor subunit spp27 [Bombyx mori]	--	GO:0006325,GO:0007399,GO:0016514,GO:0071564,GO:0071565	chromatin organization|nervous system development|SWI/SNF complex|npBAF complex|nBAF complex	--	--	BMSK0015088
	0.000220662	0.417611	0.946	0.809	1	1	1.169	LOC101742645	carnitine O-acetyltransferase [Bombyx mori]	--	GO:0004092,GO:0005743,GO:0005777,GO:0005783,GO:0006631	carnitine O-acetyltransferase activity|mitochondrial inner membrane|peroxisome|endoplasmic reticulum|fatty acid metabolic process	ko04146	Peroxisome	BMSK0001944
	0.000229548	0.328914	0.989	0.871	1	1	1.135	LOC101742775	ubiquitin-conjugating enzyme E2 W [Bombyx mori]	--	GO:0004842,GO:0005524,GO:0005634,GO:0006281,GO:0006513,GO:0006515,GO:0043161,GO:0061631,GO:0071218	ubiquitin-protein transferase activity|ATP binding|nucleus|DNA repair|protein monoubiquitination|protein quality control for misfolded or incompletely synthesized proteins|proteasome-mediated ubiquitin-dependent protein catabolic process|ubiquitin conjugating enzyme activity|cellular response to misfolded protein	ko04120	Ubiquitin mediated proteolysis	BMSK0006257
	0.000231753	0.163759	0.348	0.316	1	1	1.101	LOC101740993	serine/threonine-protein kinase fused [Bombyx mori]	--	GO:0004674,GO:0005524,GO:0005829,GO:0005929,GO:0006468,GO:0007224,GO:0007228,GO:0007293,GO:0007367,GO:0016020,GO:0030162,GO:0030514,GO:0031398,GO:0031647,GO:0032991,GO:0035301,GO:0042073	protein serine/threonine kinase activity|ATP binding|cytosol|cilium|protein phosphorylation|smoothened signaling pathway|positive regulation of hh target transcription factor activity|germarium-derived egg chamber formation|segment polarity determination|membrane|regulation of proteolysis|negative regulation of BMP signaling pathway|positive regulation of protein ubiquitination|regulation of prot…	--	--	BMSK0005640
	0.000240186	0.380949	0.946	0.928	1	1	1.019	LOC101746194	unclassified glutathione S-transferase [Bombyx mori]	--	GO:0004364,GO:0005737,GO:0006749,GO:0018833	glutathione transferase activity|cytoplasm|glutathione metabolic process|DDT-dehydrochlorinase activity	ko00480,ko00980,ko00982,ko00983,ko01524,ko04212,ko05200,ko05204,ko05225,ko05418	Glutathione metabolism|Metabolism of xenobiotics by cytochrome P450|Drug metabolism - cytochrome P450|Drug metabolism - other enzymes|Platinum drug resistance|Longevity regulating pathway - worm|Pathways in cancer|Chemical carcinogenesis|Hepatocellular carcinoma|Fluid shear stress and atherosclerosis
	0.000240766	0.238221	1	0.976	1	1	1.025	LOC732881	salivary secreted ribonuclease [Bombyx mori]	--	GO:0004521,GO:0016021,GO:0098586	endoribonuclease activity|integral component of membrane|cellular response to virus	ko04212	Longevity regulating pathway - worm	BMSK0011192
	0.000241896	0.06832	1	0.981	1	1	1.019	LOC101737821	RNA-binding protein 25 [Bombyx mori]	--	GO:0000381,GO:0003729,GO:0005737,GO:0006397,GO:0006915,GO:0008380,GO:0016607,GO:0042981	regulation of alternative mRNA splicing, via spliceosome|mRNA binding|cytoplasm|mRNA processing|apoptotic process|RNA splicing|nuclear speck|regulation of apoptotic process	ko03040	Spliceosome
	0.000243075	0.19295	1	0.995	1	1	1.005	LOC732875	peripheral-type benzodiazepine receptor isoform X1 [Bombyx mori]	--	GO:0005497,GO:0005739,GO:0005741,GO:0005783,GO:0006694,GO:0006811,GO:0006821,GO:0006869,GO:0007568,GO:0008347,GO:0008503,GO:0010042,GO:0010266,GO:0010940,GO:0014012,GO:0015485,GO:0016021,GO:0030325,GO:0031397,GO:0032570,GO:0032720,GO:0033574,GO:0042493,GO:0043065,GO:0044325,GO:0045019,GO:0048265,GO:0048266,GO:0048678,GO:0050810,GO:0051901,GO:0051928,GO:0060242,GO:0060252,GO:0060253,GO:0071222,GO:…	androgen binding|mitochondrion|mitochondrial outer membrane|endoplasmic reticulum|steroid biosynthetic process|ion transport|chloride transport|lipid transport|aging|glial cell migration|benzodiazepine receptor activity|response to manganese ion|response to vitamin B1|positive regulation of necrotic cell death|peripheral nervous system axon regeneration|cholesterol binding|integral component of m…	ko04080,ko04214,ko04979,ko05166	Neuroactive ligand-receptor interaction|Apoptosis - fly|Cholesterol metabolism|Human T-cell leukemia virus 1 infection
	0.000243405	0.420497	0.891	0.809	1	1	1.101	LOC101738516	centromere-associated protein E isoform X1 [Bombyx mori]	--	--	--	--	--	BMSK0011270
	0.000246312	0.236421	1	1	1	1	1	LOC101742624	uncharacterized protein LOC113494126 isoform X8 [Trichoplusia ni]	ENSTNIP00000021779	GO:0000226,GO:0003779,GO:0005178,GO:0005198,GO:0005509,GO:0005604,GO:0005634,GO:0005635,GO:0005737,GO:0005789,GO:0005829,GO:0005882,GO:0005925,GO:0005938,GO:0007010,GO:0007155,GO:0007229,GO:0008017,GO:0008022,GO:0008090,GO:0009611,GO:0009925,GO:0015629,GO:0015630,GO:0016020,GO:0016021,GO:0030011,GO:0030018,GO:0030056,GO:0030424,GO:0031122,GO:0031252,GO:0031410,GO:0031581,GO:0031673,GO:0035371,GO:…	microtubule cytoskeleton organization|actin binding|integrin binding|structural molecule activity|calcium ion binding|basement membrane|nucleus|nuclear envelope|cytoplasm|endoplasmic reticulum membrane|cytosol|intermediate filament|focal adhesion|cell cortex|cytoskeleton organization|cell adhesion|integrin-mediated signaling pathway|microtubule binding|protein C-terminus binding|retrograde axonal…	--	--	BMSK0011483
	0.00024662	0.50626	0.674	0.632	1	1	1.066	LOC101747161	--	--	--	--	--	--
	0.000250051	0.191029	0.5	0.565	1	1	0.885	LOC110386536	tudor domain-containing protein 7 [Bombyx mori]	--	GO:0007286,GO:0030719,GO:0033391,GO:0043046,GO:0071546	spermatid development|P granule organization|chromatoid body|DNA methylation involved in gamete generation|pi-body	--	--
	0.00025022	0.0974369	0.359	0.416	1	1	0.863	LOC105842174	uncharacterized protein LOC105842174 isoform X1 [Bombyx mori]	--	--	--	--	--	BMSK0000282
	0.000251304	0.102699	0.326	0.368	1	1	0.886	LOC101744984	gastrula zinc finger protein XlCGF57.1 isoform X1 [Bombyx mori]	ENSONIP00000022754	--	--	ko05168	Herpes simplex virus 1 infection	BMSK0013733
	0.000251858	0.279722	0.424	0.373	1	1	1.137	LOC101747069	cholinesterase 2 [Bombyx mori]	--	GO:0004622,GO:0004771,GO:0004806,GO:0005615,GO:0005737,GO:0005791,GO:0005794,GO:0005829,GO:0005887,GO:0006707,GO:0007158,GO:0009986,GO:0030157,GO:0032991,GO:0038023,GO:0042043,GO:0042588,GO:0043208,GO:0043231,GO:0044877,GO:0045121,GO:0045202,GO:0046514,GO:0048488,GO:0050253,GO:0050804,GO:0052689,GO:0097104,GO:0097105,GO:0098793	lysophospholipase activity|sterol esterase activity|triglyceride lipase activity|extracellular space|cytoplasm|rough endoplasmic reticulum|Golgi apparatus|cytosol|integral component of plasma membrane|cholesterol catabolic process|neuron cell-cell adhesion|cell surface|pancreatic juice secretion|protein-containing complex|signaling receptor activity|neurexin family protein binding|zymogen granule…	ko00100,ko00561,ko04972,ko04975	Steroid biosynthesis|Glycerolipid metabolism|Pancreatic secretion|Fat digestion and absorption	BMSK0011377
	0.000252785	0.254263	1	1	1	1	1	Srp9	signal recognition particle 9 kDa protein [Bombyx mori]	--	GO:0005786,GO:0006616,GO:0008312,GO:0045900	signal recognition particle, endoplasmic reticulum targeting|SRP-dependent cotranslational protein targeting to membrane, translocation|7S RNA binding|negative regulation of translational elongation	ko03060	Protein export	BMSK0007670
	0.000256589	0.327161	0.946	0.77	1	1	1.229	LOC101739401	CTL-like protein 1 isoform X1 [Bombyx mori]	--	--	--	ko05231	Choline metabolism in cancer	BMSK0012796
	0.000259661	0.441087	0.902	0.761	1	1	1.185	LOC101743821	probable serine/threonine-protein kinase DDB-G0267686 isoform X1 [Bombyx mandarina]	--	GO:0000977,GO:0001650,GO:0005634,GO:0005654,GO:0005737,GO:0005813,GO:0005829,GO:0005938,GO:0007049,GO:0008284,GO:0010468,GO:0010628,GO:0010629,GO:0010800,GO:0010821,GO:0010971,GO:0033138,GO:0048839,GO:0050679,GO:0051301,GO:0051881,GO:0051897,GO:0061418,GO:0071500,GO:1901858,GO:1902882,GO:1904031,GO:1904120	RNA polymerase II regulatory region sequence-specific DNA binding|fibrillar center|nucleus|nucleoplasm|cytoplasm|centrosome|cytosol|cell cortex|cell cycle|positive regulation of cell proliferation|regulation of gene expression|positive regulation of gene expression|negative regulation of gene expression|positive regulation of peptidyl-threonine phosphorylation|regulation of mitochondrion organiza…	--	--	BMSK0012494
	0.000261733	0.024319	0.391	0.483	1	1	0.81	LOC101743975	cysteine-rich protein 2-binding protein isoform X1 [Bombyx mori]	--	GO:0000086,GO:0004402,GO:0005634,GO:0005671,GO:0005737,GO:0016573,GO:0030274,GO:0043966	G2/M transition of mitotic cell cycle|histone acetyltransferase activity|nucleus|Ada2/Gcn5/Ada3 transcription activator complex|cytoplasm|histone acetylation|LIM domain binding|histone H3 acetylation	--	--	BMSK0002406
	0.00026233	0.214415	1	0.967	1	1	1.034	LOC101736187	tyrosine-protein phosphatase 10D-like isoform X1 [Bombyx mandarina]	--	GO:0005001,GO:0006470,GO:0007411,GO:0007417,GO:0007424,GO:0007616,GO:0008045,GO:0016021,GO:0030424,GO:0042059,GO:0045177,GO:0060446	transmembrane receptor protein tyrosine phosphatase activity|protein dephosphorylation|axon guidance|central nervous system development|open tracheal system development|long-term memory|motor neuron axon guidance|integral component of membrane|axon|negative regulation of epidermal growth factor receptor signaling pathway|apical part of cell|branching involved in open tracheal system development	ko04520	Adherens junction	BMSK0007896
	0.000264131	0.213198	0.891	0.675	1	1	1.32	LOC101737507	LOW QUALITY PROTEIN: uncharacterized protein LOC101737507 [Bombyx mori]	--	GO:0004252,GO:0005044,GO:0005903,GO:0016020,GO:0016021	serine-type endopeptidase activity|scavenger receptor activity|brush border|membrane|integral component of membrane	--	--	BMSK0002804
	0.000267866	0.0601103	1	1	1	1	1	LOC100101157	eukaryotic translation initiation factor 1A [Bombyx mori]	--	GO:0003723,GO:0003743,GO:0005829,GO:0006413,GO:0008135	RNA binding|translation initiation factor activity|cytosol|translational initiation|translation factor activity, RNA binding	ko03013	RNA transport	BMSK0005525
	0.000271578	0.318976	0.989	0.981	1	1	1.008	LOC101736061	exostosin-1 [Bombyx mori]	--	GO:0000139,GO:0005783,GO:0005789,GO:0005794,GO:0006024,GO:0006044,GO:0006486,GO:0007411,GO:0008354,GO:0008375,GO:0008589,GO:0015012,GO:0015014,GO:0015020,GO:0016021,GO:0016055,GO:0030210,GO:0045880,GO:0046872,GO:0050508,GO:0050509,GO:0090098,GO:0090263	Golgi membrane|endoplasmic reticulum|endoplasmic reticulum membrane|Golgi apparatus|glycosaminoglycan biosynthetic process|N-acetylglucosamine metabolic process|protein glycosylation|axon guidance|germ cell migration|acetylglucosaminyltransferase activity|regulation of smoothened signaling pathway|heparan sulfate proteoglycan biosynthetic process|heparan sulfate proteoglycan biosynthetic process,…	ko00534	Glycosaminoglycan biosynthesis - heparan sulfate / heparin	BMSK0002707
	0.000286407	0.44064	0.793	0.565	1	1	1.404	LOC101738967	uncharacterized protein LOC101738967 [Bombyx mori]	--	--	--	--	--	BMSK0003478
	0.000291941	0.105079	1	1	1	1	1	AnnIX	annexin B9 isoform X1 [Bombyx mandarina]	--	GO:0003779,GO:0005509,GO:0005544,GO:0005938,GO:0010797,GO:0012505,GO:0030011,GO:0030507,GO:0032509,GO:0048190	actin binding|calcium ion binding|calcium-dependent phospholipid binding|cell cortex|regulation of multivesicular body size involved in endosome transport|endomembrane system|maintenance of cell polarity|spectrin binding|endosome transport via multivesicular body sorting pathway|wing disc dorsal/ventral pattern formation	--	--	BMSK0003894
	0.000294216	0.278575	0.511	0.426	1	1	1.2	LOC101740744	protoporphyrinogen oxidase [Bombyx mandarina]	--	GO:0004729,GO:0006782,GO:0031304	oxygen-dependent protoporphyrinogen oxidase activity|protoporphyrinogen IX biosynthetic process|intrinsic component of mitochondrial inner membrane	ko00860	Porphyrin and chlorophyll metabolism	BMSK0005216
	0.000301275	0.597674	1	0.995	1	1	1.005	--	--	--	--	--	--	--	--
	0.000305413	0.282764	0.989	0.861	1	1	1.149	LOC101744476	COP9 signalosome complex subunit 8 [Bombyx mori]	--	GO:0000338,GO:0005737,GO:0008180,GO:0010387	protein deneddylation|cytoplasm|COP9 signalosome|COP9 signalosome assembly	--	--	BMSK0002047
	0.00031354	0.454115	0.761	0.593	1	1	1.283	LOC101737057	protein prickle isoform X1 [Bombyx mori]	ENSXMAP00000003104	GO:0001736,GO:0005886,GO:0007164,GO:0008270,GO:0009948	establishment of planar polarity|plasma membrane|establishment of tissue polarity|zinc ion binding|anterior/posterior axis specification	ko04310	Wnt signaling pathway	BMSK0010914
	0.000319854	0.277611	0.989	0.995	1	1	0.994	3HCD	hydroxyacyl-coenzyme A dehydrogenase, mitochondrial-like [Bombyx mandarina]	--	GO:0003857,GO:0005654,GO:0005737,GO:0005739,GO:0005759,GO:0006635,GO:0014823,GO:0032868,GO:0042493,GO:0046676,GO:0070403,GO:0120162	3-hydroxyacyl-CoA dehydrogenase activity|nucleoplasm|cytoplasm|mitochondrion|mitochondrial matrix|fatty acid beta-oxidation|response to activity|response to insulin|response to drug|negative regulation of insulin secretion|NAD+ binding|positive regulation of cold-induced thermogenesis	ko00062,ko00071,ko00280,ko00310,ko00380,ko00650	Fatty acid elongation|Fatty acid degradation|Valine, leucine and isoleucine degradation|Lysine degradation|Tryptophan metabolism|Butanoate metabolism	BMSK0001127
	0.000325748	0.647637	1	1	1	1	1	ND1	NADH dehydrogenase subunit 1 [Bombyx mori]	--	GO:0005743,GO:0008137,GO:0009060,GO:0016021,GO:0070469	mitochondrial inner membrane|NADH dehydrogenase (ubiquinone) activity|aerobic respiration|integral component of membrane|respiratory chain	ko00190,ko04714,ko04723,ko05010,ko05012,ko05016	Oxidative phosphorylation|Thermogenesis|Retrograde endocannabinoid signaling|Alzheimer disease|Parkinson disease|Huntington disease
	0.000335388	0.236839	1	0.967	1	1	1.034	LOC101740248	ER membrane protein complex subunit 4 [Bombyx mori]	--	GO:0016021,GO:0034975,GO:0072546	integral component of membrane|protein folding in endoplasmic reticulum|ER membrane protein complex	--	--	BMSK0002101
	0.000343479	0.382913	1	1	1	1	1	LOC101746819	facilitated trehalose transporter Tret1 isoform X1 [Bombyx mori]	--	GO:0005886,GO:0015574,GO:0015771,GO:0016021	plasma membrane|trehalose transmembrane transporter activity|trehalose transport|integral component of membrane	--	--	BMSK0002625
	0.000344114	0.0941965	1	0.995	1	1	1.005	LOC101746199	uncharacterized protein CG16817-like [Bombyx mori]	--	GO:0005634,GO:0005737,GO:0005783,GO:0005829,GO:0006457,GO:0007030,GO:0031965,GO:0050220,GO:0051087,GO:0051131,GO:0051879	nucleus|cytoplasm|endoplasmic reticulum|cytosol|protein folding|Golgi organization|nuclear membrane|prostaglandin-E synthase activity|chaperone binding|chaperone-mediated protein complex assembly|Hsp90 protein binding	ko00590	Arachidonic acid metabolism	BMSK0008672
	0.000345334	0.0489546	0.283	0.388	1	1	0.729	LOC101741795	alanine--tRNA ligase, mitochondrial isoform X1 [Bombyx mori]	--	GO:0000049,GO:0004813,GO:0005524,GO:0005739,GO:0006400,GO:0006419,GO:0008270,GO:0016597	tRNA binding|alanine-tRNA ligase activity|ATP binding|mitochondrion|tRNA modification|alanyl-tRNA aminoacylation|zinc ion binding|amino acid binding	ko00970	Aminoacyl-tRNA biosynthesis	BMSK0014561
	0.000346388	0.306808	0.978	0.933	1	1	1.048	LOC101743374	histone acetyltransferase type B catalytic subunit [Bombyx mandarina]	--	--	--	ko05034	Alcoholism	BMSK0003847
	0.000353279	0.383215	0.739	0.612	1	1	1.208	LOC110384711	uncharacterized protein LOC110384711 isoform X2 [Bombyx mori]	--	--	--	--	--	BMSK0011643
	0.000356713	0.147466	1	1	1	1	1	LOC101746259	putative SERF-like protein [Bombyx mori]	--	--	--	--	--
	0.000359759	0.588964	0.815	0.603	1	1	1.352	LOC101745621	somatomedin-B and thrombospondin type-1 domain-containing protein [Bombyx mori]	--	GO:0005576,GO:0007155,GO:0046872	extracellular region|cell adhesion|metal ion binding	--	--	BMSK0009213
	0.000363572	0.708029	0.598	0.512	1	1	1.168	LOC101735367	zonadhesin-like isoform X2 [Bombyx mandarina]	--	GO:0005615,GO:0008191,GO:0009653,GO:0030198,GO:0042060	extracellular space|metalloendopeptidase inhibitor activity|anatomical structure morphogenesis|extracellular matrix organization|wound healing	--	--	BMSK0012987
	0.000368368	0.771602	0.413	0.282	1	1	1.465	LOC101735895	uncharacterized protein LOC101735895 isoform X1 [Bombyx mori]	--	--	--	--	--	BMSK0002603
	0.000368905	0.0292576	1	1	1	1	1	LOC778456	PREDICTED: ADP-ribosylation factor 1 [Papilio polytes]	--	GO:0005525,GO:0005794,GO:0015031,GO:0016192	GTP binding|Golgi apparatus|protein transport|vesicle-mediated transport	ko04072,ko04144,ko05110,ko05130,ko05131,ko05132,ko05134	Phospholipase D signaling pathway|Endocytosis|Vibrio cholerae infection|Pathogenic Escherichia coli infection|Shigellosis|Salmonella infection|Legionellosis	BMSK0004442
	0.00037109	0.358274	0.967	0.823	1	1	1.175	K3	SH3 domain-containing protein Dlish [Bombyx mandarina]	--	GO:0001736,GO:0005737,GO:0016327,GO:0035331,GO:0045179,GO:0045296,GO:0090163,GO:0090251	establishment of planar polarity|cytoplasm|apicolateral plasma membrane|negative regulation of hippo signaling|apical cortex|cadherin binding|establishment of epithelial cell planar polarity|protein localization involved in establishment of planar polarity	--	--	BMSK0009380
	0.000371118	0.0776065	1	1	1	1	1	RpL13	ribosomal protein L13 [Bombyx mori]	--	GO:0003735,GO:0005840,GO:0006412	structural constituent of ribosome|ribosome|translation	ko03010	Ribosome	BMSK0002686
	0.000373225	0.33398	0.924	0.751	1	1	1.23	LOC101737699	uncharacterized protein LOC101737699 isoform X2 [Bombyx mori]	--	--	--	--	--	BMSK0004434
	0.000375948	0.395757	0.913	0.766	1	1	1.192	LOC101741986	major facilitator superfamily domain-containing protein 10 isoform X2 [Bombyx mori]	--	GO:0006915,GO:0008493,GO:0008514,GO:0016021,GO:0030659,GO:0031526,GO:0043252	apoptotic process|tetracycline transmembrane transporter activity|organic anion transmembrane transporter activity|integral component of membrane|cytoplasmic vesicle membrane|brush border membrane|sodium-independent organic anion transport	--	--	BMSK0010173
	0.000379307	0.112738	1	1	1	1	1	LOC732934	H+ transporting ATP synthase subunit g [Bombyx mori]	--	GO:0000276,GO:0005753,GO:0015078,GO:0015986	mitochondrial proton-transporting ATP synthase complex, coupling factor F(o)|mitochondrial proton-transporting ATP synthase complex|proton transmembrane transporter activity|ATP synthesis coupled proton transport	ko00190,ko04714	Oxidative phosphorylation|Thermogenesis	BMSK0002445
	0.000381715	0.225028	1	1	1	1	1	LOC101747034	26S protease regulatory subunit 8 [Bombyx mori]	--	GO:0000502,GO:0005524,GO:0005634,GO:0005737,GO:0030163,GO:0036402	proteasome complex|ATP binding|nucleus|cytoplasm|protein catabolic process|proteasome-activating ATPase activity	ko03050,ko05169	Proteasome|Epstein-Barr virus infection	BMSK0011811
	0.000383923	0.344262	0.935	0.789	1	1	1.185	LOC101740458	VWFA and cache domain-containing protein 1 [Bombyx mandarina]	--	GO:0005245,GO:0005891	voltage-gated calcium channel activity|voltage-gated calcium channel complex	--	--	BMSK0007251
	0.000401528	0.237275	1	0.99	1	1	1.01	LOC732862	signal sequence receptor beta subunit precursor [Bombyx mori]	--	GO:0005783,GO:0005789,GO:0016021	endoplasmic reticulum|endoplasmic reticulum membrane|integral component of membrane	ko04141	Protein processing in endoplasmic reticulum	BMSK0003050
	0.000405368	0.257105	1	0.971	1	1	1.03	LOC692792	peroxiredoxin-6 [Bombyx mandarina]	--	GO:0004601,GO:0004623,GO:0005615,GO:0005764,GO:0005829,GO:0006979,GO:0016042,GO:0034599,GO:0042744,GO:0045454,GO:0051920,GO:0102567,GO:0102568	peroxidase activity|phospholipase A2 activity|extracellular space|lysosome|cytosol|response to oxidative stress|lipid catabolic process|cellular response to oxidative stress|hydrogen peroxide catabolic process|cell redox homeostasis|peroxiredoxin activity|phospholipase A2 activity (consuming 1,2-dipalmitoylphosphatidylcholine)|phospholipase A2 activity consuming 1,2-dioleoylphosphatidylethanolami…	--	--	BMSK0000500
	0.000411923	0.103478	1	0.981	1	1	1.019	LOC101746635	sodium/calcium exchanger regulatory protein 1-like [Bombyx mandarina]	--	GO:0005324,GO:0005634,GO:0005737,GO:0015909,GO:0036041,GO:0050727	long-chain fatty acid transporter activity|nucleus|cytoplasm|long-chain fatty acid transport|long-chain fatty acid binding|regulation of inflammatory response	ko03320	PPAR signaling pathway	BMSK0005379
	0.000412281	0.181167	1	0.995	1	1	1.005	LOC101737820	hypothetical protein evm-009908 [Chilo suppressalis]	ENSTRUP00000040968	GO:0000159,GO:0000775,GO:0000922,GO:0004721,GO:0004722,GO:0005634,GO:0005737,GO:0005829,GO:0006470,GO:0008022,GO:0008637,GO:0010288,GO:0010468,GO:0034976,GO:0042542,GO:0043161,GO:0046580,GO:0046677,GO:0046872,GO:1904528	protein phosphatase type 2A complex|chromosome, centromeric region|spindle pole|phosphoprotein phosphatase activity|protein serine/threonine phosphatase activity|nucleus|cytoplasm|cytosol|protein dephosphorylation|protein C-terminus binding|apoptotic mitochondrial changes|response to lead ion|regulation of gene expression|response to endoplasmic reticulum stress|response to hydrogen peroxide|prot…	ko03015,ko04013,ko04071,ko04114,ko04136,ko04140,ko04151,ko04152,ko04261,ko04350,ko04390,ko04391,ko04530,ko04728,ko04730,ko05142,ko05160,ko05165	mRNA surveillance pathway|MAPK signaling pathway - fly|Sphingolipid signaling pathway|Oocyte meiosis|Autophagy - other|Autophagy - animal|PI3K-Akt signaling pathway|AMPK signaling pathway|Adrenergic signaling in cardiomyocytes|TGF-beta signaling pathway|Hippo signaling pathway|Hippo signaling pathway - fly|Tight junction|Dopaminergic synapse|Long-term depression|Chagas disease (American trypanoso…	BMSK0001223
	0.000413067	0.0289076	1	1	1	1	1	LOC101736787	mitochondrial import receptor subunit TOM20 homolog [Bombyx mori]	--	GO:0005742,GO:0015450,GO:0016031,GO:0030150,GO:0030943,GO:0031307,GO:0070096	mitochondrial outer membrane translocase complex|P-P-bond-hydrolysis-driven protein transmembrane transporter activity|tRNA import into mitochondrion|protein import into mitochondrial matrix|mitochondrion targeting sequence binding|integral component of mitochondrial outer membrane|mitochondrial outer membrane translocase complex assembly	--	--	BMSK0014272
	0.000414823	0.17181	1	0.995	1	1	1.005	Ndufa13	NADH dehydrogenase (ubiquinone) 1 alpha subcomplex, 13 [Bombyx mori]	--	GO:0005654,GO:0005737,GO:0005739,GO:0005746,GO:0005747,GO:0008137,GO:0016021,GO:0030308,GO:0032981,GO:0035458,GO:0043280,GO:0045039,GO:0045732,GO:0045892,GO:0071300,GO:0072593,GO:0097190,GO:0097191,GO:2001243	nucleoplasm|cytoplasm|mitochondrion|mitochondrial respiratory chain|mitochondrial respiratory chain complex I|NADH dehydrogenase (ubiquinone) activity|integral component of membrane|negative regulation of cell growth|mitochondrial respiratory chain complex I assembly|cellular response to interferon-beta|positive regulation of cysteine-type endopeptidase activity involved in apoptotic process|prot…	ko00190,ko04714,ko04723,ko04932,ko05010,ko05012,ko05016	Oxidative phosphorylation|Thermogenesis|Retrograde endocannabinoid signaling|Non-alcoholic fatty liver disease (NAFLD)|Alzheimer disease|Parkinson disease|Huntington disease	BMSK0012276
	0.000419852	0.118493	1	1	1	1	1	LOC101735454	heterogeneous nuclear ribonucleoprotein Q-like isoform X6 [Bombyx mandarina]	--	GO:0000398,GO:0001649,GO:0003723,GO:0005634,GO:0005654,GO:0005783,GO:0006396,GO:0008143,GO:0008380,GO:0016020,GO:0016032,GO:0017148,GO:0070934,GO:0070937,GO:0071013,GO:0071204,GO:0071346,GO:0097452,GO:1990904	mRNA splicing, via spliceosome|osteoblast differentiation|RNA binding|nucleus|nucleoplasm|endoplasmic reticulum|RNA processing|poly(A) binding|RNA splicing|membrane|viral process|negative regulation of translation|CRD-mediated mRNA stabilization|CRD-mediated mRNA stability complex|catalytic step 2 spliceosome|histone pre-mRNA 3'end processing complex|cellular response to interferon-gamma|GAIT com…	--	--	BMSK0003555
	0.000424354	0.349097	0.989	0.947	1	1	1.044	LOC100144579	YAP65-like protein isoform X1 [Bombyx mori]	--	--	--	ko04390,ko04391,ko04392	Hippo signaling pathway|Hippo signaling pathway - fly|Hippo signaling pathway - multiple species	BMSK0002798
	0.000427552	0.318863	0.543	0.502	1	1	1.082	LOC101739224	equilibrative nucleoside transporter 3 [Bombyx mori]	--	GO:0005337,GO:0005765,GO:0005794,GO:0016021,GO:0031902,GO:0043231	nucleoside transmembrane transporter activity|lysosomal membrane|Golgi apparatus|integral component of membrane|late endosome membrane|intracellular membrane-bounded organelle	ko05034	Alcoholism	BMSK0007268
	0.000432596	0.151751	1	1	1	1	1	LOC101744450	armadillo segment polarity protein isoform X1 [Bombyx mandarina]	--	GO:0003713,GO:0005737,GO:0005913,GO:0007155,GO:0007367,GO:0016055,GO:0016342,GO:0019903,GO:0035257,GO:0045294,GO:0045296,GO:0045944	transcription coactivator activity|cytoplasm|cell-cell adherens junction|cell adhesion|segment polarity determination|Wnt signaling pathway|catenin complex|protein phosphatase binding|nuclear hormone receptor binding|alpha-catenin binding|cadherin binding|positive regulation of transcription by RNA polymerase II	ko04015,ko04310,ko04390,ko04510,ko04520,ko04550,ko04670,ko04916,ko04919,ko04934,ko05010,ko05100,ko05132,ko05160,ko05163,ko05165,ko05167,ko05200,ko05205,ko05210,ko05213,ko05215,ko05216,ko05217,ko05224,ko05225,ko05226,ko05412,ko05418	Rap1 signaling pathway|Wnt signaling pathway|Hippo signaling pathway|Focal adhesion|Adherens junction|Signaling pathways regulating pluripotency of stem cells|Leukocyte transendothelial migration|Melanogenesis|Thyroid hormone signaling pathway|Cushing syndrome|Alzheimer disease|Bacterial invasion of epithelial cells|Salmonella infection|Hepatitis C|Human cytomegalovirus infection|Human papillomav…	BMSK0005679
	0.000438401	0.239267	0.978	0.885	1	1	1.105	LOC101743289	nucleoporin nup189 [Bombyx mori]	--	--	--	--	--	BMSK0015773
	0.000445744	0.132873	0.413	0.464	1	1	0.89	LOC101742311	rabenosyn-5 [Bombyx mandarina]	--	GO:0003676,GO:0005829,GO:0005886,GO:0015031,GO:0017137,GO:0031901,GO:0034498,GO:0043231,GO:0046872,GO:0090160,GO:1903358	nucleic acid binding|cytosol|plasma membrane|protein transport|Rab GTPase binding|early endosome membrane|early endosome to Golgi transport|intracellular membrane-bounded organelle|metal ion binding|Golgi to lysosome transport|regulation of Golgi organization	ko04144	Endocytosis	BMSK0005328
	0.000455801	0.356229	0.913	0.727	1	1	1.256	LOC101747223	protein O-mannosyltransferase 1 isoform X1 [Bombyx mori]	--	GO:0004169,GO:0005783,GO:0005789,GO:0007385,GO:0007517,GO:0007525,GO:0016021,GO:0016203,GO:0030259,GO:0045214,GO:0060025	dolichyl-phosphate-mannose-protein mannosyltransferase activity|endoplasmic reticulum|endoplasmic reticulum membrane|specification of segmental identity, abdomen|muscle organ development|somatic muscle development|integral component of membrane|muscle attachment|lipid glycosylation|sarcomere organization|regulation of synaptic activity	ko00514,ko00515	Other types of O-glycan biosynthesis|Mannose type O-glycan biosynthesis	BMSK0002155
	0.000466773	0.259131	1	1	1	1	1	LOC101742360	renin receptor isoform X1 [Bombyx mori]	--	--	--	ko04614	Renin-angiotensin system	BMSK0003358
	0.000491423	0.202843	0.957	0.876	1	1	1.092	LOC101746799	uncharacterized protein LOC101746799 isoform X1 [Bombyx mori]	--	--	--	--	--	BMSK0012922
	0.000493038	0.134354	0.989	0.856	1	1	1.155	LOC101739270	interference hedgehog-like isoform X1 [Bombyx mandarina]	--	GO:0001751,GO:0007224,GO:0008201,GO:0008589,GO:0009986,GO:0016021,GO:0035017,GO:0035222,GO:0042803,GO:0045746,GO:0097108	compound eye photoreceptor cell differentiation|smoothened signaling pathway|heparin binding|regulation of smoothened signaling pathway|cell surface|integral component of membrane|cuticle pattern formation|wing disc pattern formation|protein homodimerization activity|negative regulation of Notch signaling pathway|hedgehog family protein binding	ko04341	Hedgehog signaling pathway - fly	BMSK0010725
	0.00050008	0.434982	0.467	0.344	1	1	1.358	LOC101742309	protein naked cuticle homolog [Bombyx mori]	--	GO:0005509,GO:0005634,GO:0005737,GO:0005886,GO:0007275,GO:0016055,GO:0030178	calcium ion binding|nucleus|cytoplasm|plasma membrane|multicellular organism development|Wnt signaling pathway|negative regulation of Wnt signaling pathway	ko04310,ko04390	Wnt signaling pathway|Hippo signaling pathway	BMSK0002759
	0.000500149	0.244318	0.978	0.947	1	1	1.033	LOC732868	ARP1 actin-related protein 1-like protein A [Bombyx mori]	--	GO:0000086,GO:0002177,GO:0005524,GO:0005737,GO:0005813,GO:0005814,GO:0005829,GO:0005869,GO:0005875,GO:0006888,GO:0007283,GO:0010389,GO:0015630,GO:0016192,GO:0019886,GO:0030137,GO:0043209,GO:0070062,GO:0097711,GO:0099738	G2/M transition of mitotic cell cycle|manchette|ATP binding|cytoplasm|centrosome|centriole|cytosol|dynactin complex|microtubule associated complex|ER to Golgi vesicle-mediated transport|spermatogenesis|regulation of G2/M transition of mitotic cell cycle|microtubule cytoskeleton|vesicle-mediated transport|antigen processing and presentation of exogenous peptide antigen via MHC class II|COPI-coated…	ko05016	Huntington disease	BMSK0014423
	0.000509078	0.404233	0.859	0.646	1	1	1.33	LOC101740813	zinc finger protein Elbow [Bombyx mori]	--	GO:0001752,GO:0003677,GO:0007219,GO:0007420,GO:0007424,GO:0007430,GO:0008056,GO:0008283,GO:0010629,GO:0035214,GO:0035218,GO:0035220,GO:0046872	compound eye photoreceptor fate commitment|DNA binding|Notch signaling pathway|brain development|open tracheal system development|terminal branching, open tracheal system|ocellus development|cell proliferation|negative regulation of gene expression|eye-antennal disc development|leg disc development|wing disc development|metal ion binding	--	--	BMSK0004828
	0.000509933	0.340642	0.63	0.498	1	1	1.265	LOC101740243	F-box/WD repeat-containing protein 9 [Bombyx mori]	--	GO:0000209,GO:0004842,GO:0005829,GO:0030687,GO:0043687,GO:0070545	protein polyubiquitination|ubiquitin-protein transferase activity|cytosol|preribosome, large subunit precursor|post-translational protein modification|PeBoW complex	--	--	BMSK0002885
	0.000518985	0.233379	0.283	0.273	1	1	1.037	LOC119630575	--	--	--	--	--	--
	0.000524771	0.174082	0.315	0.316	1	1	0.997	LOC101741393	uncharacterized protein CG43867 [Bombyx mori]	--	GO:0005856	cytoskeleton	--	--	BMSK0010536
	0.000539854	0.020006	1	0.995	1	1	1.005	LOC101739586	UPF0389 protein CG9231 [Bombyx mori]	--	GO:0016021	integral component of membrane	--	--
	0.000545434	0.372064	0.957	0.823	1	1	1.163	LOC101740494	autophagy-related protein 13 homolog [Bombyx mori]	--	GO:0005737,GO:0005876,GO:0016324,GO:0051301,GO:0098813	cytoplasm|spindle microtubule|apical plasma membrane|cell division|nuclear chromosome segregation	ko04136,ko04140,ko04211,ko05010,ko05016	Autophagy - other|Autophagy - animal|Longevity regulating pathway|Alzheimer disease|Huntington disease	BMSK0015988
	0.000572686	0.342539	1	0.99	1	1	1.01	LOC101744776	mesencephalic astrocyte-derived neurotrophic factor homolog [Bombyx mori]	--	GO:0001963,GO:0005576,GO:0005783,GO:0031175,GO:0042417,GO:0070050	synaptic transmission, dopaminergic|extracellular region|endoplasmic reticulum|neuron projection development|dopamine metabolic process|neuron cellular homeostasis	--	--	BMSK0009830
	0.000613836	0.181999	0.946	0.78	1	1	1.213	LOC101745723	mucin-5AC [Bombyx mori]	--	--	--	--	--
	0.000616591	0.257576	1	0.995	1	1	1.005	LOC101739156	neutral alpha-glucosidase AB-like precursor [Bombyx mori]	--	GO:0005794,GO:0005975,GO:0006491,GO:0017177,GO:0030246,GO:0033919,GO:0042470,GO:0043231	Golgi apparatus|carbohydrate metabolic process|N-glycan processing|glucosidase II complex|carbohydrate binding|glucan 1,3-alpha-glucosidase activity|melanosome|intracellular membrane-bounded organelle	ko00510,ko04141	N-Glycan biosynthesis|Protein processing in endoplasmic reticulum	BMSK0014234
	0.000630119	0.262728	1	0.923	1	1	1.083	LOC101745690	LDLR chaperone boca [Bombyx mori]	--	GO:0005737,GO:0005783,GO:0005788,GO:0006457,GO:0006612,GO:0006888,GO:0012505,GO:0016055,GO:0042802,GO:0045177	cytoplasm|endoplasmic reticulum|endoplasmic reticulum lumen|protein folding|protein targeting to membrane|ER to Golgi vesicle-mediated transport|endomembrane system|Wnt signaling pathway|identical protein binding|apical part of cell	--	--	BMSK0004383
	0.00063145	0.18169	1	0.995	1	1	1.005	LOC732870	26S protease regulatory subunit 6B [Bombyx mori]	--	GO:0000502,GO:0005524,GO:0005634,GO:0005737,GO:0030163,GO:0036402	proteasome complex|ATP binding|nucleus|cytoplasm|protein catabolic process|proteasome-activating ATPase activity	ko03050,ko05169	Proteasome|Epstein-Barr virus infection
	0.00063332	0.156729	0.326	0.263	1	1	1.24	LOC101745271	myoneurin isoform X1 [Bombyx mori]	ENSETEP00000008380	GO:0003677,GO:0005634,GO:0006313,GO:0015074	DNA binding|nucleus|transposition, DNA-mediated|DNA integration	--	--	BMSK0006105
	0.000650374	0.309328	0.565	0.474	1	1	1.192	LOC105841642	transcriptional adapter 2A [Bombyx mandarina]	ENSXMAP00000011884	GO:0003677,GO:0003713,GO:0005634,GO:0006357,GO:0035065,GO:0042789,GO:0046872	DNA binding|transcription coactivator activity|nucleus|regulation of transcription by RNA polymerase II|regulation of histone acetylation|mRNA transcription by RNA polymerase II|metal ion binding	--	--	BMSK0002405
	0.000657636	0.0617416	1	1	1	1	1	LOC101740613	--	--	--	--	--	--	BMSK0013396
	0.000660492	0.183797	0.239	0.254	1	1	0.941	LOC105842323	uncharacterized protein LOC105842323 [Bombyx mori]	--	--	--	--	--	BMSK0007969
	0.000660828	0.227852	0.989	0.938	1	1	1.054	Pgrmc2	progesterone receptor membrane component 2 [Bombyx mori]	--	GO:0003707,GO:0005496,GO:0005635,GO:0016020,GO:0016021,GO:0020037	steroid hormone receptor activity|steroid binding|nuclear envelope|membrane|integral component of membrane|heme binding	--	--	BMSK0007441
	0.000725149	0.372977	0.848	0.722	1	1	1.175	LOC101744514	LOW QUALITY PROTEIN: multidrug resistance-associated protein 4 [Bombyx mori]	--	--	--	ko01523,ko02010,ko04024,ko04976	Antifolate resistance|ABC transporters|cAMP signaling pathway|Bile secretion	BMSK0008684
	0.000725261	0.17336	1	1	1	1	1	LOC692906	signal peptidase complex subunit 2 [Bombyx mori]	--	GO:0005787,GO:0006465,GO:0008233,GO:0012505,GO:0016021,GO:0031090,GO:0045047	signal peptidase complex|signal peptide processing|peptidase activity|endomembrane system|integral component of membrane|organelle membrane|protein targeting to ER	ko03060	Protein export	BMSK0002242
	0.000728281	0.431725	0.946	0.871	1	1	1.086	ced-6	ced-6 protein isoform X1 [Bombyx mori]	ENSOPRP00000009789	GO:0005737,GO:0016319,GO:0016322,GO:0043277	cytoplasm|mushroom body development|neuron remodeling|apoptotic cell clearance	--	--	BMSK0000936
	0.000747245	0.0857651	0.239	0.263	1	1	0.909	LOC101745700	myoneurin-like [Bombyx mori]	ENSCSAVP00000016922	--	--	--	--	BMSK0005967
	0.000763372	0.50753	0.891	0.794	1	1	1.122	LOC101747205	uncharacterized protein LOC101747205 isoform X8 [Bombyx mori]	--	GO:0031435,GO:0043507,GO:1901224	mitogen-activated protein kinase kinase kinase binding|positive regulation of JUN kinase activity|positive regulation of NIK/NF-kappaB signaling	--	--	BMSK0004865
	0.000765783	0.260033	1	0.976	1	1	1.025	LOC101746573	ER membrane protein complex subunit 10 [Bombyx mori]	--	GO:0016021,GO:0072546	integral component of membrane|ER membrane protein complex	--	--	BMSK0007580
	0.00077448	0.153139	1	1	1	1	1	LOC733114	H+ transporting ATP synthase O subunit isoform 1 [Bombyx mori]	--	GO:0005739,GO:0005756,GO:0042776,GO:0046933,GO:1902600	mitochondrion|mitochondrial proton-transporting ATP synthase, central stalk|mitochondrial ATP synthesis coupled proton transport|proton-transporting ATP synthase activity, rotational mechanism|proton transmembrane transport	ko00190,ko04714,ko05010,ko05012,ko05016	Oxidative phosphorylation|Thermogenesis|Alzheimer disease|Parkinson disease|Huntington disease	BMSK0013222
	0.000775769	0.324879	1	1	1	1	1	LOC101736197	tumor protein D54 isoform X1 [Bombyx mori]	--	GO:0003723,GO:0003824,GO:0005737,GO:0042127,GO:0042803,GO:0046982,GO:0048471	RNA binding|catalytic activity|cytoplasm|regulation of cell proliferation|protein homodimerization activity|protein heterodimerization activity|perinuclear region of cytoplasm	--	--	BMSK0002814
	0.000782092	0.130792	1	0.995	1	1	1.005	LOC101738262	la protein homolog [Bombyx mori]	--	GO:0003677,GO:0003723,GO:0005634,GO:0005737,GO:0006396,GO:1990904	DNA binding|RNA binding|nucleus|cytoplasm|RNA processing|ribonucleoprotein complex	ko05322	Systemic lupus erythematosus	BMSK0001734
	0.000793327	0.0558444	0.228	0.254	1	1	0.898	LOC101737363	proton-coupled folate transporter isoform X3 [Bombyx mori]	--	GO:0005542,GO:0005737,GO:0008517,GO:0015078,GO:0015232,GO:0015884,GO:0015886,GO:0016021,GO:0016324,GO:0051958,GO:1904447	folic acid binding|cytoplasm|folic acid transmembrane transporter activity|proton transmembrane transporter activity|heme transporter activity|folic acid transport|heme transport|integral component of membrane|apical plasma membrane|methotrexate transport|folate import across plasma membrane	--	--	BMSK0000296
	0.000793642	0.264099	0.435	0.34	1	1	1.279	LOC101746899	TLD domain-containing protein 1 isoform X1 [Bombyx mandarina]	--	--	--	--	--	BMSK0011809
	0.000799271	0.0655936	1	0.967	1	1	1.034	LOC101745719	apoptosis inhibitor 5 [Bombyx mori]	--	GO:0005634,GO:0006915,GO:0043066	nucleus|apoptotic process|negative regulation of apoptotic process	--	--	BMSK0007688
	0.000812833	0.145081	1	1	1	1	1	eIF3g	eukaryotic translation initiation factor 3 subunit G [Bombyx mandarina]	--	GO:0001732,GO:0003743,GO:0005852,GO:0016282,GO:0033290	formation of cytoplasmic translation initiation complex|translation initiation factor activity|eukaryotic translation initiation factor 3 complex|eukaryotic 43S preinitiation complex|eukaryotic 48S preinitiation complex	ko03013	RNA transport	BMSK0012756
	0.000845032	0.00916517	0.272	0.364	1	1	0.747	LOC101742185	uncharacterized protein LOC101742185 isoform X1 [Bombyx mori]	--	--	--	--	--	BMSK0014888
	0.000849261	0.467941	0.348	0.23	1	1	1.513	LOC101746521	peroxidase [Bombyx mori]	--	GO:0004601,GO:0005615,GO:0006979,GO:0020037,GO:0042744,GO:0046872	peroxidase activity|extracellular space|response to oxidative stress|heme binding|hydrogen peroxide catabolic process|metal ion binding	--	--	BMSK0002403
	0.000858296	0.134736	0.446	0.44	1	1	1.014	LOC101740395	zinc finger protein 343 isoform X1 [Bombyx mori]	ENSMODP00000020132	--	--	--	--	BMSK0014233
	0.000873729	0.381007	0.913	0.742	1	1	1.23	LOC101739254	neuroligin-2 isoform X1 [Bombyx mori]	--	GO:0001966,GO:0002087,GO:0005737,GO:0005886,GO:0005887,GO:0007158,GO:0007416,GO:0007630,GO:0008284,GO:0009986,GO:0019233,GO:0030054,GO:0032024,GO:0032230,GO:0035176,GO:0035418,GO:0035641,GO:0038023,GO:0042043,GO:0042734,GO:0042802,GO:0043198,GO:0045202,GO:0045211,GO:0048488,GO:0050804,GO:0050808,GO:0050839,GO:0050885,GO:0051965,GO:0051968,GO:0060076,GO:0060077,GO:0060999,GO:0072553,GO:0097104,GO:…	thigmotaxis|regulation of respiratory gaseous exchange by neurological system process|cytoplasm|plasma membrane|integral component of plasma membrane|neuron cell-cell adhesion|synapse assembly|jump response|positive regulation of cell proliferation|cell surface|sensory perception of pain|cell junction|positive regulation of insulin secretion|positive regulation of synaptic transmission, GABAergic…	--	--	BMSK0003039
	0.000882753	0.292244	0.261	0.206	1	1	1.267	LOC101745444	palmitoleoyl-protein carboxylesterase NOTUM [Bombyx mandarina]	--	--	--	ko04310	Wnt signaling pathway	BMSK0013275
	0.000889878	0.284491	0.467	0.411	1	1	1.136	LOC101742622	uncharacterized protein LOC101742622 [Bombyx mori]	--	--	--	--	--
	0.00091714	0.172975	1	1	1	1	1	GSTs2	glutathione S-transferase sigma 2 [Bombyx mori]	--	GO:0004364	glutathione transferase activity	ko00480,ko00590,ko00980,ko00982,ko05204	Glutathione metabolism|Arachidonic acid metabolism|Metabolism of xenobiotics by cytochrome P450|Drug metabolism - cytochrome P450|Chemical carcinogenesis	BMSK0001514
	0.000919455	0.198601	1	1	1	1	1	LOC732872	importin subunit alpha-4 [Bombyx mandarina]	--	GO:0005634,GO:0005737,GO:0006606,GO:0008022,GO:0008565,GO:0061608	nucleus|cytoplasm|protein import into nucleus|protein C-terminus binding|protein transporter activity|nuclear import signal receptor activity	ko05132	Salmonella infection	BMSK0002333
	0.000922225	0.159653	1	0.99	1	1	1.01	LOC101745663	uncharacterized protein LOC101745663 [Bombyx mori]	--	--	--	--	--	BMSK0004115
	0.000928258	0.1503	1	1	1	1	1	LOC101743319	serine/arginine-rich splicing factor 1A [Bombyx mandarina]	--	GO:0000381,GO:0003723,GO:0005737,GO:0016607,GO:0045292	regulation of alternative mRNA splicing, via spliceosome|RNA binding|cytoplasm|nuclear speck|mRNA cis splicing, via spliceosome	ko03040,ko04657,ko05168	Spliceosome|IL-17 signaling pathway|Herpes simplex virus 1 infection	BMSK0009083
	0.000937931	0.457174	0.75	0.67	1	1	1.119	LOC101743645	hypothetical protein evm-002151 [Chilo suppressalis]	ENSONIP00000018861	GO:0001158,GO:0001843,GO:0003281,GO:0005667,GO:0006366,GO:0008134,GO:0021514,GO:0021522,GO:0021527,GO:0030334,GO:0031252,GO:0031333,GO:0033674,GO:0042659,GO:0045944,GO:0046872,GO:0048538,GO:0050865	enhancer sequence-specific DNA binding|neural tube closure|ventricular septum development|transcription factor complex|transcription by RNA polymerase II|transcription factor binding|ventral spinal cord interneuron differentiation|spinal cord motor neuron differentiation|spinal cord association neuron differentiation|regulation of cell migration|cell leading edge|negative regulation of protein co…	--	--	BMSK0001816
	0.000941322	0.150988	1	0.971	1	1	1.03	LOC732955	U6 snRNA-associated Sm-like protein LSm3 [Bombyx mandarina]	--	GO:0000398,GO:0000932,GO:0000956,GO:0003723,GO:0005634,GO:0005688,GO:0033962,GO:0046540,GO:0071005,GO:0071013,GO:0120115,GO:1990726	mRNA splicing, via spliceosome|P-body|nuclear-transcribed mRNA catabolic process|RNA binding|nucleus|U6 snRNP|cytoplasmic mRNA processing body assembly|U4/U6 x U5 tri-snRNP complex|U2-type precatalytic spliceosome|catalytic step 2 spliceosome|Lsm2-8 complex|Lsm1-7-Pat1 complex	ko03018,ko03040	RNA degradation|Spliceosome	BMSK0001428
	0.000946372	0.0774002	1	1	1	1	1	LOC100302108	uncharacterized protein LOC100302108 [Bombyx mori]	--	--	--	ko00190,ko04714,ko04723,ko04932,ko05010,ko05012,ko05016	Oxidative phosphorylation|Thermogenesis|Retrograde endocannabinoid signaling|Non-alcoholic fatty liver disease (NAFLD)|Alzheimer disease|Parkinson disease|Huntington disease	BMSK0000624
	0.000954906	0.063045	1	0.928	1	1	1.078	LOC101745749	rho GTPase-activating protein 4-like isoform X3 [Vanessa tameamea]	--	GO:0005096,GO:0005737,GO:0005829,GO:0007165,GO:0030336,GO:0048365,GO:0051056	GTPase activator activity|cytoplasm|cytosol|signal transduction|negative regulation of cell migration|Rac GTPase binding|regulation of small GTPase mediated signal transduction	ko04360	Axon guidance	BMSK0010398
	0.000977695	0.0128891	0.391	0.507	1	1	0.771	LOC101736454	sorting nexin-4 [Bombyx mori]	--	GO:0005154,GO:0005158,GO:0005868,GO:0005886,GO:0015031,GO:0031201,GO:0031901,GO:0032456,GO:0035091,GO:1903595,GO:1990459,GO:1990460	epidermal growth factor receptor binding|insulin receptor binding|cytoplasmic dynein complex|plasma membrane|protein transport|SNARE complex|early endosome membrane|endocytic recycling|phosphatidylinositol binding|positive regulation of histamine secretion by mast cell|transferrin receptor binding|leptin receptor binding	ko04144	Endocytosis	BMSK0005155
	0.000981239	0.0957571	0.989	0.957	1	1	1.033	LOC101741311	prefoldin subunit 1-like [Bombyx mori]	--	GO:0006457,GO:0016272,GO:0051082	protein folding|prefoldin complex|unfolded protein binding	--	--	BMSK0000337
	0.000981898	0.356243	0.967	0.885	1	1	1.093	LOC101743970	phosphatase and actin regulator 1 isoform X5 [Bombyx mandarina]	--	GO:0001755,GO:0001843,GO:0003779,GO:0005737,GO:0007266,GO:0008157,GO:0030027,GO:0030036,GO:0043085,GO:0048484,GO:0051726,GO:0061386,GO:0072542,GO:2001045	neural crest cell migration|neural tube closure|actin binding|cytoplasm|Rho protein signal transduction|protein phosphatase 1 binding|lamellipodium|actin cytoskeleton organization|positive regulation of catalytic activity|enteric nervous system development|regulation of cell cycle|closure of optic fissure|protein phosphatase activator activity|negative regulation of integrin-mediated signaling pa…	--	--	BMSK0005598
	0.00100127	0.497906	0.783	0.589	1	1	1.329	LOC101747221	uncharacterized protein LOC114251988 isoform X1 [Bombyx mandarina]	--	GO:0003050,GO:0004252,GO:0005044,GO:0005576,GO:0005886,GO:0005887,GO:0007565,GO:0008217,GO:0009986,GO:0015629,GO:0016486,GO:0016604,GO:0030182,GO:0031410,GO:0035813	regulation of systemic arterial blood pressure by atrial natriuretic peptide|serine-type endopeptidase activity|scavenger receptor activity|extracellular region|plasma membrane|integral component of plasma membrane|female pregnancy|regulation of blood pressure|cell surface|actin cytoskeleton|peptide hormone processing|nuclear body|neuron differentiation|cytoplasmic vesicle|regulation of renal sod…	--	--	BMSK0002866
	0.00102564	0.738692	0.576	0.459	1	1	1.255	LOC101739046	ras-related and estrogen-regulated growth inhibitor-like protein [Bombyx mori]	--	GO:0003924,GO:0005525,GO:0007165,GO:0016020	GTPase activity|GTP binding|signal transduction|membrane	--	--	BMSK0005053
	0.00103706	0.256429	0.935	0.947	1	1	0.987	LOC101744887	ER membrane protein complex subunit 7 [Bombyx mori]	--	GO:0016021,GO:0030246,GO:0072546	integral component of membrane|carbohydrate binding|ER membrane protein complex	--	--	BMSK0011346
	0.00106624	0.0359906	0.804	0.646	1	1	1.245	LOC101738426	uncharacterized protein LOC114246679 isoform X1 [Bombyx mandarina]	ENSXMAP00000018814	--	--	--	--	BMSK0006028
	0.00107108	0.0558988	1	1	1	1	1	LOC732904	probable small nuclear ribonucleoprotein E isoform X1 [Bombyx mandarina]	ENSRNOP00000043308	GO:0000387,GO:0000398,GO:0003723,GO:0005634,GO:0005681,GO:0005682,GO:0005685,GO:0005686,GO:0005687,GO:0030532,GO:0046540,GO:0071011,GO:0071013	spliceosomal snRNP assembly|mRNA splicing, via spliceosome|RNA binding|nucleus|spliceosomal complex|U5 snRNP|U1 snRNP|U2 snRNP|U4 snRNP|small nuclear ribonucleoprotein complex|U4/U6 x U5 tri-snRNP complex|precatalytic spliceosome|catalytic step 2 spliceosome	ko03040	Spliceosome	BMSK0006752
	0.00107322	0.192302	1	1	1	1	1	LOC692977	signal peptidase complex catalytic subunit SEC11A [Bombyx mandarina]	--	GO:0005787,GO:0006465,GO:0008233,GO:0008236,GO:0016021,GO:0031090	signal peptidase complex|signal peptide processing|peptidase activity|serine-type peptidase activity|integral component of membrane|organelle membrane	ko03060	Protein export
	0.00107549	0.144188	1	0.995	1	1	1.005	Uccr	ubiquinol-cytochrome C reductase complex 14kD subunit [Bombyx mori]	--	GO:0005750,GO:0006122,GO:0009060,GO:0034551	mitochondrial respiratory chain complex III|mitochondrial electron transport, ubiquinol to cytochrome c|aerobic respiration|mitochondrial respiratory chain complex III assembly	ko00190,ko04260,ko04714,ko04932,ko05010,ko05012,ko05016	Oxidative phosphorylation|Cardiac muscle contraction|Thermogenesis|Non-alcoholic fatty liver disease (NAFLD)|Alzheimer disease|Parkinson disease|Huntington disease	BMSK0002869
	0.00108068	0.0468352	1	1	1	1	1	LOC101737303	dolichyl-diphosphooligosaccharide--protein glycosyltransferase subunit DAD1 [Bombyx mori]	--	GO:0004579,GO:0006487,GO:0006915,GO:0008250,GO:0012505,GO:0030176	dolichyl-diphosphooligosaccharide-protein glycotransferase activity|protein N-linked glycosylation|apoptotic process|oligosaccharyltransferase complex|endomembrane system|integral component of endoplasmic reticulum membrane	ko00510,ko00513,ko04141	N-Glycan biosynthesis|Various types of N-glycan biosynthesis|Protein processing in endoplasmic reticulum	BMSK0011390
	0.00109236	0.172896	1	0.995	1	1	1.005	LOC101743498	endoplasmin-like precursor [Bombyx mori]	--	GO:0001666,GO:0003723,GO:0005524,GO:0005788,GO:0005789,GO:0005829,GO:0005886,GO:0006457,GO:0019903,GO:0030433,GO:0030496,GO:0030970,GO:0031247,GO:0034663,GO:0042470,GO:0043066,GO:0043666,GO:0048471,GO:0050750,GO:0051082,GO:0071318	response to hypoxia|RNA binding|ATP binding|endoplasmic reticulum lumen|endoplasmic reticulum membrane|cytosol|plasma membrane|protein folding|protein phosphatase binding|ubiquitin-dependent ERAD pathway|midbody|retrograde protein transport, ER to cytosol|actin rod assembly|endoplasmic reticulum chaperone complex|melanosome|negative regulation of apoptotic process|regulation of phosphoprotein pho…	ko04141,ko04151,ko04657,ko04915,ko04918,ko05132,ko05200,ko05215,ko05418	Protein processing in endoplasmic reticulum|PI3K-Akt signaling pathway|IL-17 signaling pathway|Estrogen signaling pathway|Thyroid hormone synthesis|Salmonella infection|Pathways in cancer|Prostate cancer|Fluid shear stress and atherosclerosis	BMSK0012451
	0.00116527	0.264139	0.543	0.56	1	1	0.97	Dpp	decapentaplegic isoform X1 [Bombyx mori]	--	GO:0005576,GO:0007275,GO:0008083,GO:0030154	extracellular region|multicellular organism development|growth factor activity|cell differentiation	ko04013,ko04060,ko04341,ko04350,ko04390,ko04550,ko04919,ko05200,ko05217,ko05418	MAPK signaling pathway - fly|Cytokine-cytokine receptor interaction|Hedgehog signaling pathway - fly|TGF-beta signaling pathway|Hippo signaling pathway|Signaling pathways regulating pluripotency of stem cells|Thyroid hormone signaling pathway|Pathways in cancer|Basal cell carcinoma|Fluid shear stress and atherosclerosis
	0.00118669	0.656662	0.804	0.689	1	1	1.167	LOC101741933	uncharacterized protein LOC114242385 [Bombyx mandarina]	--	--	--	--	--	BMSK0001433
	0.00119706	0.135721	1	0.967	1	1	1.034	LOC101745903	uncharacterized protein LOC101745903 [Bombyx mori]	--	--	--	--	--	BMSK0004117
	0.00122534	0.526243	0.598	0.402	1	1	1.488	LOC101740747	uncharacterized protein LOC101740747 [Bombyx mori]	--	--	--	--	--	BMSK0002556
	0.0012317	0.203763	1	1	1	1	1	LOC101736864	translation machinery-associated protein 7 homolog [Bombyx mori]	--	GO:0002181	cytoplasmic translation	--	--	BMSK0000925
	0.00123212	0.246141	0.967	0.833	1	1	1.161	LOC101736201	uncharacterized protein LOC101736201 isoform X2 [Bombyx mori]	--	--	--	--	--
	0.00126897	0.308874	0.804	0.742	1	1	1.084	LOC101739841	angio-associated migratory cell protein [Bombyx mori]	--	--	--	--	--	BMSK0002106
	0.00128356	0.16221	0.62	0.641	1	1	0.967	LOC101746212	zinc finger protein 426 isoform X1 [Bombyx mori]	FBpp0085444	--	--	ko05168	Herpes simplex virus 1 infection	BMSK0001384
	0.00128487	0.30599	0.913	0.789	1	1	1.157	LOC101739068	ATPase family AAA domain-containing protein 1-B isoform X1 [Bombyx mori]	--	GO:0005524,GO:0005777,GO:0016887,GO:0030054,GO:0045211	ATP binding|peroxisome|ATPase activity|cell junction|postsynaptic membrane	--	--
	0.00129607	0.0862807	0.304	0.354	1	1	0.859	LOC101741862	TATA-box-binding protein isoform X1 [Bombyx mori]	ENSP00000230354	GO:0000126,GO:0000978,GO:0000979,GO:0001003,GO:0001016,GO:0001092,GO:0001093,GO:0003677,GO:0003700,GO:0005634,GO:0005667,GO:0005669,GO:0005700,GO:0006366,GO:0006367,GO:0006383,GO:0006384,GO:0008134,GO:0009792,GO:0042797,GO:0045944,GO:0051123,GO:0070898	transcription factor TFIIIB complex|RNA polymerase II proximal promoter sequence-specific DNA binding|RNA polymerase II core promoter sequence-specific DNA binding|RNA polymerase III type 2 promoter sequence-specific DNA binding|RNA polymerase III regulatory region DNA binding|TFIIA-class transcription factor complex binding|TFIIB-class transcription factor binding|DNA binding|DNA-binding transcr…	ko03022,ko05016,ko05165,ko05166,ko05203	Basal transcription factors|Huntington disease|Human papillomavirus infection|Human T-cell leukemia virus 1 infection|Viral carcinogenesis	BMSK0007126
	0.00129805	0.212111	1	0.938	1	1	1.066	LOC101736728	uncharacterized protein LOC101736728 [Bombyx mori]	--	--	--	--	--	BMSK0003791
	0.00130219	0.25457	0.924	0.751	1	1	1.23	LOC101739268	uncharacterized protein LOC101739268 [Bombyx mori]	--	--	--	--	--	BMSK0007524
	0.00133115	0.255102	0.587	0.541	1	1	1.085	LOC101738058	exocyst complex component 6 [Bombyx mori]	--	GO:0000145,GO:0005768,GO:0006887,GO:0006893,GO:0007269,GO:0007298,GO:0007411,GO:0015031,GO:0016020,GO:0016080,GO:0016081,GO:0016192,GO:0017137,GO:0022416,GO:0031410,GO:0032456,GO:0042331,GO:0043679,GO:0055037,GO:0072659,GO:0090522	exocyst|endosome|exocytosis|Golgi to plasma membrane transport|neurotransmitter secretion|border follicle cell migration|axon guidance|protein transport|membrane|synaptic vesicle targeting|synaptic vesicle docking|vesicle-mediated transport|Rab GTPase binding|chaeta development|cytoplasmic vesicle|endocytic recycling|phototaxis|axon terminus|recycling endosome|protein localization to plasma membr…	--	--
	0.00136847	0.249685	0.957	0.895	1	1	1.069	LOC101737111	cysteine--tRNA ligase, cytoplasmic [Bombyx mori]	--	GO:0000049,GO:0004817,GO:0005524,GO:0005737,GO:0006423,GO:0046872	tRNA binding|cysteine-tRNA ligase activity|ATP binding|cytoplasm|cysteinyl-tRNA aminoacylation|metal ion binding	ko00970	Aminoacyl-tRNA biosynthesis	BMSK0007550
	0.00137583	0.365193	0.87	0.703	1	1	1.238	DnaJ-16	uncharacterized protein LOC101739846 isoform X1 [Bombyx mori]	ENSOANP00000022889	GO:0003676,GO:0005730,GO:0005737,GO:0008270	nucleic acid binding|nucleolus|cytoplasm|zinc ion binding	--	--	BMSK0013387
	0.00137926	0.145662	0.424	0.459	1	1	0.924	LOC101740252	LOW QUALITY PROTEIN: CDP-diacylglycerol--glycerol-3-phosphate 3-phosphatidyltransferase, mitochondrial [Bombyx mori]	--	GO:0005524,GO:0005739,GO:0005783,GO:0008444,GO:0032049	ATP binding|mitochondrion|endoplasmic reticulum|CDP-diacylglycerol-glycerol-3-phosphate 3-phosphatidyltransferase activity|cardiolipin biosynthetic process	ko00564	Glycerophospholipid metabolism	BMSK0010159
	0.00141012	0.464753	0.652	0.469	1	1	1.39	LOC693083	glycosyl-phosphatidyl-inositol-anchored protein [Bombyx mori]	--	GO:0000932,GO:0003723,GO:0005829,GO:0010494,GO:0017148,GO:0030425,GO:0050775,GO:0061003,GO:0098794,GO:0098978	P-body|RNA binding|cytosol|cytoplasmic stress granule|negative regulation of translation|dendrite|positive regulation of dendrite morphogenesis|positive regulation of dendritic spine morphogenesis|postsynapse|glutamatergic synapse	--	--	BMSK0007703
	0.00142147	0.302638	1	0.99	1	1	1.01	LOC692820	hydroxyacyl-coenzyme A dehydrogenase [Bombyx mori]	--	GO:0000062,GO:0003857,GO:0003988,GO:0004300,GO:0005739,GO:0005743,GO:0006635,GO:0016507,GO:0016508,GO:0016509,GO:0032868,GO:0042493,GO:0042645,GO:0044877,GO:0051287	fatty-acyl-CoA binding|3-hydroxyacyl-CoA dehydrogenase activity|acetyl-CoA C-acyltransferase activity|enoyl-CoA hydratase activity|mitochondrion|mitochondrial inner membrane|fatty acid beta-oxidation|mitochondrial fatty acid beta-oxidation multienzyme complex|long-chain-enoyl-CoA hydratase activity|long-chain-3-hydroxyacyl-CoA dehydrogenase activity|response to insulin|response to drug|mitochondr…	ko00062,ko00071,ko00280,ko00310,ko00380,ko00410,ko00640,ko00650	Fatty acid elongation|Fatty acid degradation|Valine, leucine and isoleucine degradation|Lysine degradation|Tryptophan metabolism|beta-Alanine metabolism|Propanoate metabolism|Butanoate metabolism	BMSK0002060
	0.00142793	0.209752	1	0.99	1	1	1.01	LOC101740693	zinc finger protein 525 [Bombyx mori]	ENSDARP00000125534	--	--	--	--	BMSK0013623
	0.00147387	0.265851	0.63	0.565	1	1	1.115	LOC105842506	ankyrin repeat domain-containing protein 12 [Bombyx mori]	--	--	--	--	--	BMSK0012299
	0.00149545	0.347747	0.793	0.579	1	1	1.37	LOC101739059	zinc transporter ZIP1 [Bombyx mori]	--	GO:0005385,GO:0005886,GO:0006829,GO:0008270,GO:0016021,GO:0071577	zinc ion transmembrane transporter activity|plasma membrane|zinc ion transport|zinc ion binding|integral component of membrane|zinc ion transmembrane transport	--	--	BMSK0014788
	0.00149916	0.146599	0.337	0.273	1	1	1.234	LOC101743518	protein disulfide-isomerase TMX3 [Bombyx mori]	--	GO:0003756,GO:0005789,GO:0016021,GO:0045454	protein disulfide isomerase activity|endoplasmic reticulum membrane|integral component of membrane|cell redox homeostasis	--	--	BMSK0006436
	0.00150785	0.093712	0.543	0.622	1	1	0.873	LOC101739510	testin [Bombyx mori]	ENSONIP00000002679	GO:0005634,GO:0005737,GO:0005813,GO:0005886,GO:0007275,GO:0008270,GO:0030030	nucleus|cytoplasm|centrosome|plasma membrane|multicellular organism development|zinc ion binding|cell projection organization	ko04310	Wnt signaling pathway	BMSK0003312
	0.00152318	0.0201032	1	1	1	1	1	Ybp	Y-box factor homolog [Bombyx mandarina]	FBpp0075759	GO:0003677,GO:0003723,GO:0005634,GO:0006355	DNA binding|RNA binding|nucleus|regulation of transcription, DNA-templated	--	--	BMSK0000350
	0.00152803	0.258663	0.989	0.962	1	1	1.028	LOC101741135	probable 28S rRNA (cytosine-C(5))-methyltransferase [Bombyx mori]	--	--	--	--	--	BMSK0005741
	0.00154493	0.324424	0.967	0.861	1	1	1.123	LOC101743153	striatin-interacting protein 1 [Bombyx mandarina]	--	GO:0005634,GO:0005829,GO:0017048,GO:0019901,GO:0022604,GO:0030866	nucleus|cytosol|Rho GTPase binding|protein kinase binding|regulation of cell morphogenesis|cortical actin cytoskeleton organization	--	--
	0.00154544	0.43089	0.37	0.182	1	1	2.033	LOC101737078	immunoglobulin superfamily DCC subclass member 3 isoform X1 [Bombyx mori]	--	GO:0002042,GO:0003148,GO:0003180,GO:0003184,GO:0003272,GO:0003281,GO:0005737,GO:0005886,GO:0006919,GO:0007156,GO:0007411,GO:0007507,GO:0008046,GO:0008285,GO:0009986,GO:0010628,GO:0010629,GO:0016021,GO:0016199,GO:0021836,GO:0021891,GO:0030275,GO:0030336,GO:0030424,GO:0030673,GO:0033116,GO:0033600,GO:0035025,GO:0035385,GO:0035481,GO:0035904,GO:0042802,GO:0043025,GO:0043406,GO:0048814,GO:0050772,GO:…	cell migration involved in sprouting angiogenesis|outflow tract septum morphogenesis|aortic valve morphogenesis|pulmonary valve morphogenesis|endocardial cushion formation|ventricular septum development|cytoplasm|plasma membrane|activation of cysteine-type endopeptidase activity involved in apoptotic process|homophilic cell adhesion via plasma membrane adhesion molecules|axon guidance|heart devel…	ko04360,ko04361	Axon guidance|Axon regeneration	BMSK0003429
	0.0015619	0.15665	1	1	1	1	1	LOC101738804	rab GDP dissociation inhibitor alpha [Bombyx mori]	--	GO:0005093,GO:0005096,GO:0005794,GO:0005829,GO:0015031,GO:0030496,GO:0032482,GO:0043209,GO:0050771,GO:0090315	Rab GDP-dissociation inhibitor activity|GTPase activator activity|Golgi apparatus|cytosol|protein transport|midbody|Rab protein signal transduction|myelin sheath|negative regulation of axonogenesis|negative regulation of protein targeting to membrane	--	--	BMSK0007817
	0.00156584	0.238174	0.978	0.847	1	1	1.155	LOC101738852	G1/S-specific cyclin-D3-like [Bombyx mandarina]	--	GO:0000079,GO:0000278,GO:0000307,GO:0005634,GO:0005737,GO:0006468,GO:0007088,GO:0008284,GO:0016020,GO:0016538,GO:0019901,GO:0045787,GO:0051301,GO:1900087	regulation of cyclin-dependent protein serine/threonine kinase activity|mitotic cell cycle|cyclin-dependent protein kinase holoenzyme complex|nucleus|cytoplasm|protein phosphorylation|regulation of mitotic nuclear division|positive regulation of cell proliferation|membrane|cyclin-dependent protein serine/threonine kinase regulator activity|protein kinase binding|positive regulation of cell cycle|…	ko04110,ko04115,ko04151,ko04218,ko04310,ko04390,ko04510,ko04630,ko05162,ko05164,ko05165,ko05166,ko05169,ko05200,ko05203	Cell cycle|p53 signaling pathway|PI3K-Akt signaling pathway|Cellular senescence|Wnt signaling pathway|Hippo signaling pathway|Focal adhesion|Jak-STAT signaling pathway|Measles|Influenza A|Human papillomavirus infection|Human T-cell leukemia virus 1 infection|Epstein-Barr virus infection|Pathways in cancer|Viral carcinogenesis	BMSK0007529
	0.00157745	0.332533	0.772	0.656	1	1	1.177	LOC693097	glutamyl-tRNA amidotransferase subunit B [Bombyx mori]	--	GO:0005524,GO:0005739,GO:0030956,GO:0032543,GO:0050567,GO:0070681	ATP binding|mitochondrion|glutamyl-tRNA(Gln) amidotransferase complex|mitochondrial translation|glutaminyl-tRNA synthase (glutamine-hydrolyzing) activity|glutaminyl-tRNAGln biosynthesis via transamidation	ko00970	Aminoacyl-tRNA biosynthesis	BMSK0011150
	0.00163613	0.187501	0.5	0.536	1	1	0.933	LOC101743794	uncharacterized protein LOC114242995 isoform X1 [Bombyx mandarina]	--	--	--	--	--	BMSK0003362
	0.00164385	0.260033	0.283	0.187	1	1	1.513	LOC100301978	transcriptional regulator ATRX homolog [Bombyx mandarina]	--	--	--	--	--	BMSK0006602
	0.00167389	0.263232	0.957	0.952	1	1	1.005	LOC101742273	proteasome assembly chaperone 2 [Bombyx mori]	--	GO:0005634,GO:0005829,GO:0007094,GO:0043066,GO:0043248	nucleus|cytosol|mitotic spindle assembly checkpoint|negative regulation of apoptotic process|proteasome assembly	--	--	BMSK0003837
	0.00167906	0.0618067	0.272	0.33	1	1	0.824	LOC101742198	DNA repair endonuclease XPF isoform X1 [Bombyx mandarina]	--	GO:0000014,GO:0000110,GO:0000712,GO:0000724,GO:0003684,GO:0003697,GO:0006289,GO:0006296,GO:0006298,GO:0006302,GO:0006310,GO:0006974,GO:0007131,GO:0007143,GO:0016321,GO:0030716,GO:0032991,GO:0045132,GO:0046982,GO:1901255	single-stranded DNA endodeoxyribonuclease activity|nucleotide-excision repair factor 1 complex|resolution of meiotic recombination intermediates|double-strand break repair via homologous recombination|damaged DNA binding|single-stranded DNA binding|nucleotide-excision repair|nucleotide-excision repair, DNA incision, 5'-to lesion|mismatch repair|double-strand break repair|DNA recombination|cellula…	ko03420,ko03460	Nucleotide excision repair|Fanconi anemia pathway	BMSK0007170
	0.00167938	0.323883	0.989	0.971	1	1	1.019	LOC732966	V-type proton ATPase subunit d [Bombyx mandarina]	--	GO:0015078,GO:0015991,GO:0033179	proton transmembrane transporter activity|ATP hydrolysis coupled proton transport|proton-transporting V-type ATPase, V0 domain	ko00190,ko04142,ko04145,ko04721,ko04966,ko05110,ko05120,ko05152,ko05165,ko05203,ko05323	Oxidative phosphorylation|Lysosome|Phagosome|Synaptic vesicle cycle|Collecting duct acid secretion|Vibrio cholerae infection|Epithelial cell signaling in Helicobacter pylori infection|Tuberculosis|Human papillomavirus infection|Viral carcinogenesis|Rheumatoid arthritis	BMSK0002072
	0.00170341	0.400006	0.554	0.325	1	1	1.705	LOC101743304	oviduct-specific glycoprotein [Bombyx mori]	--	--	--	--	--
	0.00173468	0.315901	0.348	0.278	1	1	1.252	LOC101741185	hemocyte protein-glutamine gamma-glutamyltransferase [Bombyx mori]	--	GO:0003810,GO:0016020,GO:0018149,GO:0046872	protein-glutamine gamma-glutamyltransferase activity|membrane|peptide cross-linking|metal ion binding	--	--	BMSK0010992
	0.00174686	0.549707	0.88	0.794	1	1	1.108	LOC101741678	A disintegrin and metalloproteinase with thrombospondin motifs 7 [Bombyx mandarina]	--	GO:0004222,GO:0007160,GO:0016477,GO:0030167,GO:0032331,GO:0046872,GO:0050727,GO:0051603,GO:0062023,GO:0071347,GO:0071356,GO:0071773,GO:1901509,GO:1902203,GO:1902548,GO:2001113	metalloendopeptidase activity|cell-matrix adhesion|cell migration|proteoglycan catabolic process|negative regulation of chondrocyte differentiation|metal ion binding|regulation of inflammatory response|proteolysis involved in cellular protein catabolic process|collagen-containing extracellular matrix|cellular response to interleukin-1|cellular response to tumor necrosis factor|cellular response t…	--	--	BMSK0012180
	0.00174788	0.170449	0.989	0.99	1	1	0.999	eIF3c	eukaryotic translation initiation factor 3 subunit C isoform X1 [Bombyx mori]	--	GO:0001732,GO:0003743,GO:0005852,GO:0016282,GO:0031369,GO:0033290	formation of cytoplasmic translation initiation complex|translation initiation factor activity|eukaryotic translation initiation factor 3 complex|eukaryotic 43S preinitiation complex|translation initiation factor binding|eukaryotic 48S preinitiation complex	ko03013	RNA transport	BMSK0009324
	0.0017494	0.204676	0.478	0.469	1	1	1.019	LOC101735920	lipoyl synthase, mitochondrial [Bombyx mori]	--	GO:0005739,GO:0009249,GO:0016992,GO:0046872,GO:0051539	mitochondrion|protein lipoylation|lipoate synthase activity|metal ion binding|4 iron, 4 sulfur cluster binding	ko00785	Lipoic acid metabolism	BMSK0007879
	0.00175072	0.624116	0.478	0.435	1	1	1.099	ND2	NADH dehydrogenase subunit 2 [Bombyx mori]	--	GO:0005743,GO:0006120,GO:0008137,GO:0016021,GO:0070469	mitochondrial inner membrane|mitochondrial electron transport, NADH to ubiquinone|NADH dehydrogenase (ubiquinone) activity|integral component of membrane|respiratory chain	ko00190,ko04714,ko04723,ko05010,ko05012,ko05016	Oxidative phosphorylation|Thermogenesis|Retrograde endocannabinoid signaling|Alzheimer disease|Parkinson disease|Huntington disease
	0.00175412	0.299606	0.935	0.856	1	1	1.092	LOC101738695	zinc finger CCHC domain-containing protein 4 [Bombyx mori]	--	GO:0003676,GO:0008168,GO:0008270,GO:0016746	nucleic acid binding|methyltransferase activity|zinc ion binding|transferase activity, transferring acyl groups	--	--	BMSK0004685
	0.00177426	0.288055	0.957	0.809	1	1	1.183	LOC101741679	epidermal growth factor receptor isoform X1 [Bombyx mandarina]	--	GO:0004714,GO:0005524,GO:0007169,GO:0007275,GO:0016021	transmembrane receptor protein tyrosine kinase activity|ATP binding|transmembrane receptor protein tyrosine kinase signaling pathway|multicellular organism development|integral component of membrane	ko01521,ko01522,ko04010,ko04012,ko04013,ko04014,ko04015,ko04020,ko04066,ko04068,ko04072,ko04144,ko04151,ko04214,ko04320,ko04510,ko04520,ko04540,ko04630,ko04810,ko04912,ko04915,ko04921,ko04926,ko04928,ko04934,ko05120,ko05131,ko05160,ko05163,ko05165,ko05200,ko05205,ko05206,ko05210,ko05212,ko05213,ko05214,ko05215,ko05218,ko05219,ko05223,ko05224,ko05225,ko05226,ko05230,ko05231,ko05235	EGFR tyrosine kinase inhibitor resistance|Endocrine resistance|MAPK signaling pathway|ErbB signaling pathway|MAPK signaling pathway - fly|Ras signaling pathway|Rap1 signaling pathway|Calcium signaling pathway|HIF-1 signaling pathway|FoxO signaling pathway|Phospholipase D signaling pathway|Endocytosis|PI3K-Akt signaling pathway|Apoptosis - fly|Dorso-ventral axis formation|Focal adhesion|Adherens j…	BMSK0000175
	0.00177542	0.127195	1	0.99	1	1	1.01	LOC101736581	FUN14 domain-containing protein 1A isoform X2 [Bombyx mori]	--	GO:0000422,GO:0001666,GO:0031307	autophagy of mitochondrion|response to hypoxia|integral component of mitochondrial outer membrane	ko04137	Mitophagy - animal	BMSK0002703
	0.0017814	0.0545142	0.228	0.273	1	1	0.835	LOC101737844	uncharacterized protein LOC114246451 [Bombyx mandarina]	--	--	--	--	--	BMSK0014943
	0.00181692	0.316104	0.891	0.713	1	1	1.25	LOC101735894	ATP-binding cassette sub-family G member 5 isoform X2 [Bombyx mori]	--	--	--	ko02010,ko04975,ko04976,ko04979	ABC transporters|Fat digestion and absorption|Bile secretion|Cholesterol metabolism	BMSK0012515
	0.00182954	0.0998125	1	0.995	1	1	1.005	LOC732931	calcyphosphine isoform 2 [Bombyx mori]	--	GO:0005509,GO:0005737	calcium ion binding|cytoplasm	--	--	BMSK0012534
	0.00190104	0.152498	1	0.995	1	1	1.005	LOC692795	T-complex protein 1 subunit delta [Bombyx mandarina]	--	GO:0005524,GO:0005737,GO:0006457,GO:0051082	ATP binding|cytoplasm|protein folding|unfolded protein binding	--	--	BMSK0007123
	0.00192319	0.214089	1	0.995	1	1	1.005	Uqcr11	cytochrome b-c1 complex subunit 10 [Bombyx mori]	--	--	--	ko00190,ko04260,ko04714,ko04932,ko05010,ko05012,ko05016	Oxidative phosphorylation|Cardiac muscle contraction|Thermogenesis|Non-alcoholic fatty liver disease (NAFLD)|Alzheimer disease|Parkinson disease|Huntington disease	BMSK0004845
	0.00192593	0.248418	1	0.99	1	1	1.01	LOC101743845	protein kish-A [Bombyx mori]	--	GO:0000139,GO:0009306,GO:0016021,GO:0046907	Golgi membrane|protein secretion|integral component of membrane|intracellular transport	--	--
	0.0019433	0.403923	0.891	0.766	1	1	1.163	LOC101736534	uncharacterized protein LOC101736534 isoform X1 [Bombyx mori]	--	GO:0002141,GO:0002142,GO:0005829,GO:0005856,GO:0005886,GO:0005902,GO:0005903,GO:0007605,GO:0032420,GO:0032426,GO:0032532,GO:0042472,GO:0042491,GO:0050953,GO:0051015,GO:0060122,GO:1904106,GO:1904970	stereocilia ankle link|stereocilia ankle link complex|cytosol|cytoskeleton|plasma membrane|microvillus|brush border|sensory perception of sound|stereocilium|stereocilium tip|regulation of microvillus length|inner ear morphogenesis|inner ear auditory receptor cell differentiation|sensory perception of light stimulus|actin filament binding|inner ear receptor cell stereocilium organization|protein l…	--	--	BMSK0007596
	0.00195731	0.0369558	1	0.986	1	1	1.014	LOC692915	ubiquitin-conjugating enzyme E2 Q2 [Bombyx mandarina]	--	GO:0001967,GO:0005524,GO:0005634,GO:0005829,GO:0007566,GO:0007617,GO:0009566,GO:0030175,GO:0061458,GO:0061631,GO:0070459	suckling behavior|ATP binding|nucleus|cytosol|embryo implantation|mating behavior|fertilization|filopodium|reproductive system development|ubiquitin conjugating enzyme activity|prolactin secretion	ko04120	Ubiquitin mediated proteolysis	BMSK0012238
	0.00195945	0.373493	0.967	0.904	1	1	1.07	LOC101738943	myosin-VIIa [Bombyx mandarina]	--	GO:0003774,GO:0005524,GO:0005737,GO:0005902,GO:0007015,GO:0007605,GO:0008407,GO:0008586,GO:0030048,GO:0030898,GO:0031477,GO:0032027,GO:0032529,GO:0035182,GO:0035293,GO:0035317,GO:0045179,GO:0045180,GO:0045296,GO:0048800,GO:0051015,GO:0070825	motor activity|ATP binding|cytoplasm|microvillus|actin filament organization|sensory perception of sound|chaeta morphogenesis|imaginal disc-derived wing vein morphogenesis|actin filament-based movement|actin-dependent ATPase activity|myosin VII complex|myosin light chain binding|follicle cell microvillus organization|female germline ring canal outer rim|chitin-based larval cuticle pattern formati…	--	--
	0.00200257	0.146602	1	0.995	1	1	1.005	LOC101739740	DNA-(apurinic or apyrimidinic site) lyase [Bombyx mori]	--	GO:0003677,GO:0003906,GO:0004528,GO:0005634,GO:0006284,GO:0008311,GO:0008408,GO:0046872,GO:0052720,GO:0140078	DNA binding|DNA-(apurinic or apyrimidinic site) endonuclease activity|phosphodiesterase I activity|nucleus|base-excision repair|double-stranded DNA 3'-5' exodeoxyribonuclease activity|3'-5' exonuclease activity|metal ion binding|class II DNA-(apurinic or apyrimidinic site) endonuclease activity|class I DNA-(apurinic or apyrimidinic site) endonuclease activity	ko03410	Base excision repair	BMSK0007807
	0.00203731	0.713448	0.533	0.364	1	1	1.464	Ubx	homeobox protein [Bombyx mori]	FBpp0082793	GO:0003700,GO:0005634,GO:0006355,GO:0007275,GO:0043565	DNA-binding transcription factor activity|nucleus|regulation of transcription, DNA-templated|multicellular organism development|sequence-specific DNA binding	--	--	BMSK0003336
	0.0020592	0.271378	0.913	0.737	1	1	1.239	LOC101746345	uncharacterized protein LOC101746345 isoform X1 [Bombyx mori]	--	--	--	--	--	BMSK0009375
	0.0021435	0.114033	1	1	1	1	1	LOC732932	ATP-dependent RNA helicase p62 isoform X2 [Bombyx mandarina]	--	GO:0000381,GO:0000398,GO:0003729,GO:0004386,GO:0005524,GO:0005634,GO:0005700,GO:0005703,GO:0005730,GO:0005737,GO:0005829,GO:0006417,GO:0016246,GO:0019730,GO:0050688,GO:0051607,GO:0071011,GO:0071013	regulation of alternative mRNA splicing, via spliceosome|mRNA splicing, via spliceosome|mRNA binding|helicase activity|ATP binding|nucleus|polytene chromosome|polytene chromosome puff|nucleolus|cytoplasm|cytosol|regulation of translation|RNA interference|antimicrobial humoral response|regulation of defense response to virus|defense response to virus|precatalytic spliceosome|catalytic step 2 splic…	ko03040,ko05202,ko05205	Spliceosome|Transcriptional misregulation in cancer|Proteoglycans in cancer	BMSK0006570
	0.00218608	0.0656157	0.261	0.254	1	1	1.028	LOC119628882	uncharacterized protein LOC114245765 [Bombyx mandarina]	--	--	--	--	--	BMSK0005008
	0.00221638	0.167372	0.272	0.22	1	1	1.236	LOC101735432	uncharacterized protein LOC114251990 isoform X1 [Bombyx mandarina]	--	--	--	--	--	BMSK0002863
	0.00222386	0.263232	0.772	0.727	1	1	1.062	LOC101735550	WD repeat domain phosphoinositide-interacting protein 3 [Bombyx mandarina]	--	--	--	--	--
	0.00228107	0.118956	1	1	1	1	1	LOC101742382	T-complex protein 1 subunit alpha [Bombyx mori]	--	GO:0005524,GO:0005829,GO:0005832,GO:0006457,GO:0030707,GO:0051082	ATP binding|cytosol|chaperonin-containing T-complex|protein folding|ovarian follicle cell development|unfolded protein binding	--	--	BMSK0003551
	0.00235271	0.209362	1	1	1	1	1	LOC101741309	ubiquitin thioesterase otubain-like [Bombyx mandarina]	--	GO:0004843,GO:0005634,GO:0019784,GO:0043130,GO:0071108	thiol-dependent ubiquitin-specific protease activity|nucleus|NEDD8-specific protease activity|ubiquitin binding|protein K48-linked deubiquitination	--	--	BMSK0006812
	0.00235485	0.111619	1	0.995	1	1	1.005	LOC105842587	proteasome subunit alpha type-4 [Bombyx mandarina]	--	GO:0000932,GO:0004175,GO:0004298,GO:0005634,GO:0005737,GO:0005829,GO:0005839,GO:0010498,GO:0010499,GO:0019773,GO:0043161	P-body|endopeptidase activity|threonine-type endopeptidase activity|nucleus|cytoplasm|cytosol|proteasome core complex|proteasomal protein catabolic process|proteasomal ubiquitin-independent protein catabolic process|proteasome core complex, alpha-subunit complex|proteasome-mediated ubiquitin-dependent protein catabolic process	ko03050	Proteasome	BMSK0011122
	0.00235492	0.424314	0.739	0.574	1	1	1.287	LOC101735404	uncharacterized protein LOC101735404 isoform X1 [Bombyx mori]	--	GO:0001558,GO:0004867,GO:0005520,GO:0005576,GO:0016021	regulation of cell growth|serine-type endopeptidase inhibitor activity|insulin-like growth factor binding|extracellular region|integral component of membrane	--	--	BMSK0005882
	0.00248666	0.336425	0.967	0.938	1	1	1.031	LOC733061	actin-binding LIM protein 2 isoform X4 [Bombyx mandarina]	ENSDARP00000028001	GO:0001725,GO:0003779,GO:0005737,GO:0007010,GO:0007601,GO:0009887,GO:0015629,GO:0030027,GO:0030032,GO:0046872,GO:0051015,GO:0060271	stress fiber|actin binding|cytoplasm|cytoskeleton organization|visual perception|animal organ morphogenesis|actin cytoskeleton|lamellipodium|lamellipodium assembly|metal ion binding|actin filament binding|cilium assembly	ko04360	Axon guidance	BMSK0015291
	0.0025039	0.0587395	1	1	1	1	1	RpS16	ribosomal protein S16 [Bombyx mori]	--	GO:0003735,GO:0005840,GO:0006412	structural constituent of ribosome|ribosome|translation	ko03010	Ribosome	BMSK0008190
	0.00252836	0.0710538	1	1	1	1	1	LOC778517	ATP synthase subunit e, mitochondrial [Bombyx mandarina]	--	--	--	ko00190,ko04714	Oxidative phosphorylation|Thermogenesis	BMSK0014426
	0.00252992	0.128318	0.967	0.995	1	1	0.972	LOC101744247	protein CDV3 homolog [Bombyx mandarina]	--	--	--	--	--	BMSK0000859
	0.00253304	0.125302	0.326	0.335	1	1	0.973	LOC101747135	3-oxoacyl-[acyl-carrier-protein] synthase, mitochondrial [Bombyx mori]	--	GO:0004315,GO:0005739,GO:0005829,GO:0006637,GO:0051790,GO:0051792	3-oxoacyl-[acyl-carrier-protein] synthase activity|mitochondrion|cytosol|acyl-CoA metabolic process|short-chain fatty acid biosynthetic process|medium-chain fatty acid biosynthetic process	ko00061,ko00780	Fatty acid biosynthesis|Biotin metabolism
	0.00254153	0.325027	0.717	0.641	1	1	1.119	LOC101742252	magnesium transporter NIPA2 [Bombyx mandarina]	--	GO:0005769,GO:0005886,GO:0015095,GO:0015693,GO:0016021	early endosome|plasma membrane|magnesium ion transmembrane transporter activity|magnesium ion transport|integral component of membrane	--	--	BMSK0007130
	0.0025602	0.201913	1	0.995	1	1	1.005	Sps1	selenide, water dikinase [Bombyx mandarina]	--	GO:0001887,GO:0004756,GO:0005524,GO:0005737,GO:0006541,GO:0007005,GO:0007049,GO:0007444,GO:0008283,GO:0008284,GO:0016260,GO:0070329,GO:2000378	selenium compound metabolic process|selenide, water dikinase activity|ATP binding|cytoplasm|glutamine metabolic process|mitochondrion organization|cell cycle|imaginal disc development|cell proliferation|positive regulation of cell proliferation|selenocysteine biosynthetic process|tRNA seleno-modification|negative regulation of reactive oxygen species metabolic process	ko00450	Selenocompound metabolism	BMSK0011300
	0.00256534	0.234366	1	0.981	1	1	1.019	LOC101740785	selenoprotein F [Bombyx mori]	--	GO:0005788	endoplasmic reticulum lumen	--	--	BMSK0007638
	0.00258251	0.00111861	0.989	0.885	1	1	1.118	LOC101738587	tight junction protein ZO-1 isoform X9 [Bombyx mori]	--	GO:0005516,GO:0005886,GO:0005911,GO:0005921,GO:0005923,GO:0009986,GO:0031410,GO:0070830,GO:0071277	calmodulin binding|plasma membrane|cell-cell junction|gap junction|bicellular tight junction|cell surface|cytoplasmic vesicle|bicellular tight junction assembly|cellular response to calcium ion	ko04520,ko04530,ko04540,ko05110,ko05120,ko05130	Adherens junction|Tight junction|Gap junction|Vibrio cholerae infection|Epithelial cell signaling in Helicobacter pylori infection|Pathogenic Escherichia coli infection	BMSK0003947
	0.00258419	0.17315	0.304	0.254	1	1	1.197	LOC101736083	aspartate aminotransferase, cytoplasmic [Bombyx mori]	--	GO:0004069,GO:0005829,GO:0006094,GO:0006103,GO:0006114,GO:0006520,GO:0006531,GO:0006532,GO:0006536,GO:0030170,GO:0047801	L-aspartate:2-oxoglutarate aminotransferase activity|cytosol|gluconeogenesis|2-oxoglutarate metabolic process|glycerol biosynthetic process|cellular amino acid metabolic process|aspartate metabolic process|aspartate biosynthetic process|glutamate metabolic process|pyridoxal phosphate binding|L-cysteine:2-oxoglutarate aminotransferase activity	ko00220,ko00250,ko00270,ko00330,ko00350,ko00360,ko00400	Arginine biosynthesis|Alanine, aspartate and glutamate metabolism|Cysteine and methionine metabolism|Arginine and proline metabolism|Tyrosine metabolism|Phenylalanine metabolism|Phenylalanine, tyrosine and tryptophan biosynthesis	BMSK0008956
	0.00260105	0.18754	0.543	0.56	1	1	0.97	LOC101736390	BRCA1-associated protein [Bombyx mori]	--	GO:0000151,GO:0000165,GO:0003676,GO:0004842,GO:0005737,GO:0005829,GO:0007265,GO:0008139,GO:0008270,GO:0009968,GO:0016567,GO:0031965,GO:0042802,GO:0061630	ubiquitin ligase complex|MAPK cascade|nucleic acid binding|ubiquitin-protein transferase activity|cytoplasm|cytosol|Ras protein signal transduction|nuclear localization sequence binding|zinc ion binding|negative regulation of signal transduction|protein ubiquitination|nuclear membrane|identical protein binding|ubiquitin protein ligase activity	ko04014	Ras signaling pathway	BMSK0009677
	0.00260604	0.126142	0.935	0.78	1	1	1.199	LOC101742593	frizzled-4 [Bombyx mori]	--	GO:0004888,GO:0004930,GO:0005886,GO:0007165,GO:0007275,GO:0016021,GO:0017147,GO:0035567,GO:0042813,GO:0060070	transmembrane signaling receptor activity|G protein-coupled receptor activity|plasma membrane|signal transduction|multicellular organism development|integral component of membrane|Wnt-protein binding|non-canonical Wnt signaling pathway|Wnt-activated receptor activity|canonical Wnt signaling pathway	ko04150,ko04310,ko04390,ko04550,ko04916,ko04934,ko05010,ko05165,ko05200,ko05205,ko05217,ko05224,ko05225,ko05226	mTOR signaling pathway|Wnt signaling pathway|Hippo signaling pathway|Signaling pathways regulating pluripotency of stem cells|Melanogenesis|Cushing syndrome|Alzheimer disease|Human papillomavirus infection|Pathways in cancer|Proteoglycans in cancer|Basal cell carcinoma|Breast cancer|Hepatocellular carcinoma|Gastric cancer	BMSK0001251
	0.00261488	0.0788276	0.402	0.45	1	1	0.893	LOC101744149	uncharacterized protein LOC110379661 isoform X1 [Helicoverpa armigera]	--	--	--	--	--	BMSK0000057
	0.00273966	0.193184	1	1	1	1	1	LOC692925	ATP synthase [Bombyx mori]	--	GO:0000276,GO:0005739,GO:0015078,GO:0015986,GO:0099132,GO:1902600	mitochondrial proton-transporting ATP synthase complex, coupling factor F(o)|mitochondrion|proton transmembrane transporter activity|ATP synthesis coupled proton transport|ATP hydrolysis coupled cation transmembrane transport|proton transmembrane transport	ko00190,ko04714,ko05010,ko05012,ko05016	Oxidative phosphorylation|Thermogenesis|Alzheimer disease|Parkinson disease|Huntington disease	BMSK0004106
	0.00273973	0.491056	0.272	0.115	1	1	2.365	Spr	sex peptide receptor [Bombyx mori]	--	GO:0005886,GO:0007186,GO:0008528,GO:0016021,GO:0045434,GO:0048042	plasma membrane|G protein-coupled receptor signaling pathway|G protein-coupled peptide receptor activity|integral component of membrane|negative regulation of female receptivity, post-mating|regulation of post-mating oviposition	--	--	BMSK0014248
	0.00274663	0.198594	0.359	0.306	1	1	1.173	LOC101746838	cholinesterase 1 [Bombyx mori]	--	GO:0004622,GO:0004771,GO:0004806,GO:0005615,GO:0005737,GO:0005791,GO:0005794,GO:0005829,GO:0005887,GO:0007158,GO:0009986,GO:0016042,GO:0032991,GO:0038023,GO:0042043,GO:0042588,GO:0043208,GO:0043231,GO:0044877,GO:0045121,GO:0045202,GO:0048488,GO:0050253,GO:0050804,GO:0052689,GO:0097104,GO:0097105,GO:0098793	lysophospholipase activity|sterol esterase activity|triglyceride lipase activity|extracellular space|cytoplasm|rough endoplasmic reticulum|Golgi apparatus|cytosol|integral component of plasma membrane|neuron cell-cell adhesion|cell surface|lipid catabolic process|protein-containing complex|signaling receptor activity|neurexin family protein binding|zymogen granule|glycosphingolipid binding|intrac…	ko00100,ko00561,ko04972,ko04975	Steroid biosynthesis|Glycerolipid metabolism|Pancreatic secretion|Fat digestion and absorption	BMSK0011378
	0.00275712	0.283991	0.891	0.708	1	1	1.258	LOC101740661	8-oxo-dGDP phosphatase NUDT18 [Bombyx mori]	--	GO:0000287,GO:0005829,GO:0034656,GO:0044715,GO:0044716,GO:0044717,GO:0046057,GO:0046067,GO:0046712	magnesium ion binding|cytosol|nucleobase-containing small molecule catabolic process|8-oxo-dGDP phosphatase activity|8-oxo-GDP phosphatase activity|8-hydroxy-dADP phosphatase activity|dADP catabolic process|dGDP catabolic process|GDP catabolic process	--	--	BMSK0013223
	0.00278261	0.203293	0.38	0.325	1	1	1.169	LOC119630703	--	--	--	--	--	--	BMSK0015618
	0.00280607	0.334174	0.62	0.469	1	1	1.322	LOC101736860	uncharacterized protein LOC101736860 isoform X1 [Bombyx mori]	--	--	--	--	--	BMSK0010113
	0.00282399	0.31	1	1	1	1	1	HSP70	heat shock 70 kD protein cognate isoform X1 [Bombyx mori]	--	GO:0005524,GO:0005615,GO:0005634,GO:0005737,GO:0005783,GO:0005788,GO:0006986,GO:0012505,GO:0016020,GO:0016246,GO:0016887,GO:0030431,GO:0030433,GO:0030968,GO:0031072,GO:0034605,GO:0034620,GO:0034663,GO:0034976,GO:0036335,GO:0042026,GO:0042623,GO:0044183,GO:0051082,GO:0051085,GO:0051787	ATP binding|extracellular space|nucleus|cytoplasm|endoplasmic reticulum|endoplasmic reticulum lumen|response to unfolded protein|endomembrane system|membrane|RNA interference|ATPase activity|sleep|ubiquitin-dependent ERAD pathway|endoplasmic reticulum unfolded protein response|heat shock protein binding|cellular response to heat|cellular response to unfolded protein|endoplasmic reticulum chaperon…	ko03060,ko04141,ko04918,ko05020	Protein export|Protein processing in endoplasmic reticulum|Thyroid hormone synthesis|Prion diseases	BMSK0008393
	0.00284271	0.782727	0.598	0.478	1	1	1.251	LOC101737511	uncharacterized protein LOC101737511 [Bombyx mori]	--	--	--	--	--	BMSK0006495
	0.00286592	0.3299	0.641	0.593	1	1	1.081	LOC101738759	uncharacterized protein LOC101738759 isoform X1 [Bombyx mori]	--	--	--	--	--
	0.00287326	0.070794	1	0.986	1	1	1.014	LOC101736289	enhancer of rudimentary homolog [Bombyx mori]	--	GO:0006221,GO:0007049,GO:0045747	pyrimidine nucleotide biosynthetic process|cell cycle|positive regulation of Notch signaling pathway	--	--	BMSK0013533
	0.00288461	0.0469865	1	1	1	1	1	LOC101735654	spectrin alpha chain isoform X1 [Bombyx mori]	--	GO:0003779,GO:0005509,GO:0005516,GO:0005794,GO:0005886,GO:0005938,GO:0007009,GO:0007026,GO:0007274,GO:0007294,GO:0007308,GO:0007417,GO:0008017,GO:0008091,GO:0008092,GO:0008360,GO:0016199,GO:0016323,GO:0030707,GO:0030727,GO:0031594,GO:0042062,GO:0045169,GO:0045170,GO:0045478,GO:0048134,GO:0048790,GO:0050807,GO:0051693	actin binding|calcium ion binding|calmodulin binding|Golgi apparatus|plasma membrane|cell cortex|plasma membrane organization|negative regulation of microtubule depolymerization|neuromuscular synaptic transmission|germarium-derived oocyte fate determination|oocyte construction|central nervous system development|microtubule binding|spectrin|cytoskeletal protein binding|regulation of cell shape|axo…	ko04210	Apoptosis	BMSK0008396
	0.00289842	0.329158	0.859	0.77	1	1	1.116	LOC101740625	GPN-loop GTPase 3 [Bombyx mori]	--	GO:0003924,GO:0005525	GTPase activity|GTP binding	--	--	BMSK0009674
	0.00290123	0.71793	0.391	0.225	1	1	1.738	nAChRa6	nicotinic acetylcholine receptor subunit alpha 6 isoform 1 precursor [Bombyx mori]	ENSTRUP00000021947	GO:0004888,GO:0005887,GO:0007165,GO:0007268,GO:0022848,GO:0030054,GO:0034220,GO:0042391,GO:0042995,GO:0043005,GO:0045202,GO:0045211,GO:0050877	transmembrane signaling receptor activity|integral component of plasma membrane|signal transduction|chemical synaptic transmission|acetylcholine-gated cation-selective channel activity|cell junction|ion transmembrane transport|regulation of membrane potential|cell projection|neuron projection|synapse|postsynaptic membrane|nervous system process	--	--	BMSK0003045
	0.00299115	0.541591	0.62	0.493	1	1	1.258	LOC101742586	uncharacterized protein LOC101742586 isoform X1 [Bombyx mori]	--	--	--	--	--	BMSK0013290
	0.00300405	0.24025	1	0.99	1	1	1.01	LOC101740271	leucine-rich repeat-containing protein AAC1 isoform X1 [Bombyx mori]	--	GO:0005737,GO:0005874,GO:0007021,GO:0007023,GO:0048487	cytoplasm|microtubule|tubulin complex assembly|post-chaperonin tubulin folding pathway|beta-tubulin binding	--	--	BMSK0012374
	0.00301708	0.329074	0.641	0.531	1	1	1.207	LOC101737423	N-sulphoglucosamine sulphohydrolase [Bombyx mori]	--	GO:0005764,GO:0006027,GO:0008484,GO:0016250,GO:0030200,GO:0043202,GO:0046872,GO:0070062	lysosome|glycosaminoglycan catabolic process|sulfuric ester hydrolase activity|N-sulfoglucosamine sulfohydrolase activity|heparan sulfate proteoglycan catabolic process|lysosomal lumen|metal ion binding|extracellular exosome	ko00531,ko04142	Glycosaminoglycan degradation|Lysosome
	0.00301748	0.290056	0.348	0.316	1	1	1.101	LOC101736634	endochitinase A1 isoform X2 [Bombyx mori]	--	--	--	--	--	BMSK0013340
	0.00303239	0.357182	0.804	0.684	1	1	1.175	LOC101738788	F-box only protein 28 [Bombyx mori]	ENSXMAP00000019840	GO:0000776,GO:0000777	kinetochore|condensed chromosome kinetochore	--	--
	0.0030927	0.351614	0.989	0.986	1	1	1.003	LOC101739723	Krueppel homolog 2 [Bombyx mori]	--	GO:0005783,GO:0012505,GO:0016021	endoplasmic reticulum|endomembrane system|integral component of membrane	--	--	BMSK0008296
	0.00312725	0.125337	0.272	0.268	1	1	1.015	LOC101742766	protein Cep89 homolog [Bombyx mori]	--	GO:0005758,GO:0005814,GO:0005829,GO:0007005,GO:0007268,GO:0046959,GO:0060271	mitochondrial intermembrane space|centriole|cytosol|mitochondrion organization|chemical synaptic transmission|habituation|cilium assembly	--	--
	0.00315524	0.302944	0.967	0.933	1	1	1.036	LOC778523	signal recognition particle receptor beta subunit isoform X1 [Bombyx mori]	--	GO:0005525,GO:0005737,GO:0005789,GO:0005881,GO:0016020,GO:0016021,GO:0036498	GTP binding|cytoplasm|endoplasmic reticulum membrane|cytoplasmic microtubule|membrane|integral component of membrane|IRE1-mediated unfolded protein response	ko03060	Protein export	BMSK0004338
	0.00316224	0.0774764	1	1	1	1	1	LOC732876	proteasome 25 kDa subunit [Bombyx mori]	--	GO:0000502,GO:0004175,GO:0004298,GO:0005634,GO:0005654,GO:0005737,GO:0005829,GO:0005839,GO:0010498,GO:0010499,GO:0019773,GO:0043161	proteasome complex|endopeptidase activity|threonine-type endopeptidase activity|nucleus|nucleoplasm|cytoplasm|cytosol|proteasome core complex|proteasomal protein catabolic process|proteasomal ubiquitin-independent protein catabolic process|proteasome core complex, alpha-subunit complex|proteasome-mediated ubiquitin-dependent protein catabolic process	ko03050	Proteasome	BMSK0014087
	0.00321875	0.117183	0.946	0.794	1	1	1.191	LOC101740046	zinc finger protein 773 [Bombyx mori]	ENSDARP00000111262	GO:0003677,GO:0005634,GO:0006355,GO:0046872	DNA binding|nucleus|regulation of transcription, DNA-templated|metal ion binding	--	--	BMSK0006180
	0.00322866	0.356634	0.935	0.856	1	1	1.092	LOC101742095	uncharacterized protein LOC101742095 [Bombyx mori]	--	--	--	--	--	BMSK0005572
	0.00325008	0.0657612	1	0.943	1	1	1.06	LOC101738393	dystrophin, isoforms A/C/F/G/H-like isoform X3 [Vanessa tameamea]	ENSTNIP00000021779	GO:0003779,GO:0005198,GO:0005737,GO:0005856,GO:0005938,GO:0007274,GO:0007474,GO:0008092,GO:0008270,GO:0008307,GO:0008586,GO:0016010,GO:0030010,GO:0042383,GO:0045202,GO:0046716,GO:0046928,GO:0048172,GO:0050699	actin binding|structural molecule activity|cytoplasm|cytoskeleton|cell cortex|neuromuscular synaptic transmission|imaginal disc-derived wing vein specification|cytoskeletal protein binding|zinc ion binding|structural constituent of muscle|imaginal disc-derived wing vein morphogenesis|dystrophin-associated glycoprotein complex|establishment of cell polarity|sarcolemma|synapse|muscle cell cellular …	--	--	BMSK0004131
	0.00325728	0.293276	0.848	0.675	1	1	1.256	LOC101740139	protein bicaudal D [Bombyx mori]	--	GO:0005737,GO:0005829,GO:0005856,GO:0007293,GO:0007294,GO:0007309,GO:0007312,GO:0008093,GO:0008103,GO:0008298,GO:0016325,GO:0017137,GO:0030100,GO:0032050,GO:0048477,GO:0048488,GO:0050658,GO:0051028,GO:0070727,GO:0070840,GO:0098793,GO:2000302,GO:2000370	cytoplasm|cytosol|cytoskeleton|germarium-derived egg chamber formation|germarium-derived oocyte fate determination|oocyte axis specification|oocyte nucleus migration involved in oocyte dorsal/ventral axis specification|cytoskeletal adaptor activity|oocyte microtubule cytoskeleton polarization|intracellular mRNA localization|oocyte microtubule cytoskeleton organization|Rab GTPase binding|regulatio…	--	--	BMSK0010842
	0.00329483	0.544635	1	1	1	1	1	LOC101740099	protein psiQ [Bombyx mori]	--	--	--	--	--
	0.00329898	0.672458	0.63	0.493	1	1	1.278	LOC101742643	protein obstructor-E [Bombyx mori]	--	GO:0005615,GO:0006030,GO:0008061,GO:0042302	extracellular space|chitin metabolic process|chitin binding|structural constituent of cuticle	--	--
	0.00330652	0.236649	0.348	0.239	1	1	1.456	LOC101742828	histone deacetylase 11 isoform X1 [Bombyx mori]	--	GO:0000118,GO:0004407,GO:0005634,GO:0005886,GO:0006325,GO:0008134,GO:0014003,GO:0016575,GO:0032041	histone deacetylase complex|histone deacetylase activity|nucleus|plasma membrane|chromatin organization|transcription factor binding|oligodendrocyte development|histone deacetylation|NAD-dependent histone deacetylase activity (H3-K14 specific)	ko05034,ko05203	Alcoholism|Viral carcinogenesis	BMSK0008204
	0.00339979	0.668814	0.598	0.464	1	1	1.289	LOC101738894	uncharacterized protein LOC101738894 [Bombyx mori]	--	--	--	ko04624	Toll and Imd signaling pathway
	0.0034177	0.232341	0.793	0.751	1	1	1.056	LOC101740506	sorting nexin lst-4 [Bombyx mori]	--	GO:0000278,GO:0005546,GO:0005547,GO:0005737,GO:0015031,GO:0019902,GO:0030670,GO:0032009,GO:0035091,GO:0043621,GO:0045335,GO:0051020,GO:0090386,GO:0090387,GO:0090389,GO:0097194	mitotic cell cycle|phosphatidylinositol-4,5-bisphosphate binding|phosphatidylinositol-3,4,5-trisphosphate binding|cytoplasm|protein transport|phosphatase binding|phagocytic vesicle membrane|early phagosome|phosphatidylinositol binding|protein self-association|phagocytic vesicle|GTPase binding|phagosome maturation involved in apoptotic cell clearance|phagolysosome assembly involved in apoptotic ce…	ko05132	Salmonella infection	BMSK0007801
	0.00342867	0.320348	0.707	0.569	1	1	1.243	LOC101736246	ADP-ribosylation factor-like protein 4C [Bombyx mori]	--	GO:0005525,GO:0005634,GO:0005730,GO:0005737,GO:0005886,GO:0006886,GO:0016192,GO:0050873	GTP binding|nucleus|nucleolus|cytoplasm|plasma membrane|intracellular protein transport|vesicle-mediated transport|brown fat cell differentiation	--	--
	0.00343249	0.317962	0.793	0.651	1	1	1.218	LOC101739272	cyclic AMP-dependent transcription factor ATF-6 beta isoform X2 [Bombyx mori]	ENSRNOP00000032766	GO:0000977,GO:0001654,GO:0003700,GO:0005634,GO:0005794,GO:0007601,GO:0030176,GO:0030968,GO:0031625,GO:0035497,GO:0042802,GO:0043065,GO:0046982,GO:1903893,GO:1990440	RNA polymerase II regulatory region sequence-specific DNA binding|eye development|DNA-binding transcription factor activity|nucleus|Golgi apparatus|visual perception|integral component of endoplasmic reticulum membrane|endoplasmic reticulum unfolded protein response|ubiquitin protein ligase binding|cAMP response element binding|identical protein binding|positive regulation of apoptotic process|pr…	ko04141,ko05010	Protein processing in endoplasmic reticulum|Alzheimer disease	BMSK0008507
	0.00346569	0.328407	0.511	0.354	1	1	1.444	CYP340	uncharacterized LOC101745204 [Bombyx mori]	--	--	--	--	--	BMSK0011094
	0.00346742	0.457845	0.663	0.474	1	1	1.399	LOC101738819	gamma-glutamyltranspeptidase 1 isoform X1 [Bombyx mori]	--	GO:0000048,GO:0002682,GO:0005615,GO:0005886,GO:0005887,GO:0006520,GO:0006536,GO:0006749,GO:0006750,GO:0006751,GO:0007283,GO:0007568,GO:0016755,GO:0019344,GO:0031179,GO:0031638,GO:0032355,GO:0032496,GO:0034599,GO:0034612,GO:0036374,GO:0050727,GO:0102953,GO:0103068	peptidyltransferase activity|regulation of immune system process|extracellular space|plasma membrane|integral component of plasma membrane|cellular amino acid metabolic process|glutamate metabolic process|glutathione metabolic process|glutathione biosynthetic process|glutathione catabolic process|spermatogenesis|aging|transferase activity, transferring amino-acyl groups|cysteine biosynthetic proc…	ko00430,ko00480,ko00590	Taurine and hypotaurine metabolism|Glutathione metabolism|Arachidonic acid metabolism
	0.00351071	0.291303	0.554	0.459	1	1	1.207	LOC101741086	elongation of very long chain fatty acids protein AAEL008004 isoform X2 [Bombyx mori]	--	GO:0006633,GO:0030176,GO:0102336,GO:0102337,GO:0102338,GO:0102756	fatty acid biosynthetic process|integral component of endoplasmic reticulum membrane|3-oxo-arachidoyl-CoA synthase activity|3-oxo-cerotoyl-CoA synthase activity|3-oxo-lignoceronyl-CoA synthase activity|very-long-chain 3-ketoacyl-CoA synthase activity	ko00062,ko01040	Fatty acid elongation|Biosynthesis of unsaturated fatty acids	BMSK0012638
	0.00351781	0.306654	0.315	0.215	1	1	1.465	LOC693077	L-threonine dehydrogenase [Bombyx mori]	--	GO:0005739,GO:0006567,GO:0008743,GO:0019518,GO:0042802,GO:0050662	mitochondrion|threonine catabolic process|L-threonine 3-dehydrogenase activity|L-threonine catabolic process to glycine|identical protein binding|coenzyme binding	ko00260	Glycine, serine and threonine metabolism	BMSK0001810
	0.00357911	0.450133	0.38	0.211	1	1	1.801	Aqp	aquaporin [Bombyx mori]	--	--	--	--	--	BMSK0008706
	0.0035959	0.226952	1	0.952	1	1	1.05	LOC732938	MOB kinase activator-like 4 [Bombyx mandarina]	--	GO:0000226,GO:0005829,GO:0008088,GO:0019901,GO:0035331,GO:0043195,GO:0045886,GO:0046579,GO:0046872,GO:0048812,GO:0090307,GO:0090443	microtubule cytoskeleton organization|cytosol|axo-dendritic transport|protein kinase binding|negative regulation of hippo signaling|terminal bouton|negative regulation of synaptic growth at neuromuscular junction|positive regulation of Ras protein signal transduction|metal ion binding|neuron projection morphogenesis|mitotic spindle assembly|FAR/SIN/STRIPAK complex	--	--
	0.00361197	0.966281	0.783	0.694	1	1	1.128	CPR2	TPA: putative cuticle protein [Bombyx mori]	--	GO:0042302	structural constituent of cuticle	--	--	BMSK0004308
	0.00366799	0.260286	1	0.962	1	1	1.04	LOC101744526	histone deacetylase Rpd3 [Bombyx mandarina]	ENSXETP00000058784	GO:0000118,GO:0000122,GO:0000785,GO:0003714,GO:0004407,GO:0005634,GO:0005654,GO:0005700,GO:0005705,GO:0005737,GO:0006325,GO:0006342,GO:0006355,GO:0007350,GO:0008134,GO:0008340,GO:0010629,GO:0016458,GO:0016575,GO:0016580,GO:0016581,GO:0017053,GO:0030261,GO:0031061,GO:0031523,GO:0032041,GO:0035065,GO:0035098,GO:0045664,GO:0045879,GO:0045892,GO:0045944,GO:0048477,GO:0050771,GO:0061086,GO:0070822,GO:…	histone deacetylase complex|negative regulation of transcription by RNA polymerase II|chromatin|transcription corepressor activity|histone deacetylase activity|nucleus|nucleoplasm|polytene chromosome|polytene chromosome interband|cytoplasm|chromatin organization|chromatin silencing|regulation of transcription, DNA-templated|blastoderm segmentation|transcription factor binding|determination of adu…	ko04110,ko04213,ko04330,ko04919,ko05016,ko05031,ko05034,ko05165,ko05169,ko05200,ko05202,ko05203,ko05206,ko05220	Cell cycle|Longevity regulating pathway - multiple species|Notch signaling pathway|Thyroid hormone signaling pathway|Huntington disease|Amphetamine addiction|Alcoholism|Human papillomavirus infection|Epstein-Barr virus infection|Pathways in cancer|Transcriptional misregulation in cancer|Viral carcinogenesis|MicroRNAs in cancer|Chronic myeloid leukemia	BMSK0006569
	0.003719	0.0987457	1	0.923	1	1	1.083	LOC101739863	PREDICTED: protein mab-21 [Papilio polytes]	--	--	--	--	--	BMSK0008305
	0.00372271	0.264062	0.967	0.89	1	1	1.087	LOC101743158	division abnormally delayed protein [Bombyx mori]	--	GO:0005886,GO:0007224,GO:0007367,GO:0007409,GO:0007427,GO:0007472,GO:0007480,GO:0008045,GO:0008052,GO:0008101,GO:0008407,GO:0008586,GO:0009986,GO:0016055,GO:0022416,GO:0030510,GO:0030513,GO:0030718,GO:0035220,GO:0040014,GO:0045570,GO:0045743,GO:0046658,GO:0048085,GO:0048132,GO:0048190,GO:0048749,GO:0048813,GO:0051726,GO:0062023,GO:0090263,GO:0098595,GO:2001261	plasma membrane|smoothened signaling pathway|segment polarity determination|axonogenesis|epithelial cell migration, open tracheal system|wing disc morphogenesis|imaginal disc-derived leg morphogenesis|motor neuron axon guidance|sensory organ boundary specification|decapentaplegic signaling pathway|chaeta morphogenesis|imaginal disc-derived wing vein morphogenesis|cell surface|Wnt signaling pathwa…	ko04310,ko04391	Wnt signaling pathway|Hippo signaling pathway - fly	BMSK0008886
	0.00372334	0.731923	0.728	0.593	1	1	1.228	LOC101741481	desert hedgehog protein B [Bombyx mori]	--	GO:0005615,GO:0005886,GO:0007267,GO:0008233,GO:0030182,GO:0030900,GO:0042063,GO:0046872,GO:0048663,GO:0048702,GO:0048703,GO:0055002,GO:0060956	extracellular space|plasma membrane|cell-cell signaling|peptidase activity|neuron differentiation|forebrain development|gliogenesis|metal ion binding|neuron fate commitment|embryonic neurocranium morphogenesis|embryonic viscerocranium morphogenesis|striated muscle cell development|endocardial cell differentiation	ko04341	Hedgehog signaling pathway - fly	BMSK0004924
	0.00374113	0.224439	0.478	0.455	1	1	1.051	LOC101738066	zinc finger protein 91 isoform X1 [Bombyx mori]	ENSONIP00000001877	--	--	ko05168	Herpes simplex virus 1 infection	BMSK0006021
	0.00386266	0.0947724	1	0.995	1	1	1.005	LOC101736101	oligosaccharyltransferase complex subunit ostc-A [Bombyx mori]	--	GO:0016021	integral component of membrane	--	--	BMSK0001705
	0.00387309	0.25306	0.978	0.971	1	1	1.007	LOC101735856	cyclin-related protein FAM58A [Bombyx mori]	--	GO:0000307,GO:0005634,GO:0016538,GO:0030295,GO:0043410,GO:0045737,GO:0045944,GO:1901409	cyclin-dependent protein kinase holoenzyme complex|nucleus|cyclin-dependent protein serine/threonine kinase regulator activity|protein kinase activator activity|positive regulation of MAPK cascade|positive regulation of cyclin-dependent protein serine/threonine kinase activity|positive regulation of transcription by RNA polymerase II|positive regulation of phosphorylation of RNA polymerase II C-t…	--	--	BMSK0011204
	0.00389351	0.310015	0.565	0.45	1	1	1.256	GDAP1	ganglioside-induced differentiation-associated-protein [Bombyx mori]	--	GO:0000266,GO:0005739,GO:0005829,GO:0006626,GO:0007005,GO:0008053,GO:0031307,GO:0032526	mitochondrial fission|mitochondrion|cytosol|protein targeting to mitochondrion|mitochondrion organization|mitochondrial fusion|integral component of mitochondrial outer membrane|response to retinoic acid	--	--	BMSK0006468
	0.00391383	0.188145	1	0.952	1	1	1.05	LOC101739441	protein charybde [Bombyx mori]	--	GO:0005737,GO:0006915,GO:0006979,GO:0008258,GO:0009968,GO:0032006,GO:0045926	cytoplasm|apoptotic process|response to oxidative stress|head involution|negative regulation of signal transduction|regulation of TOR signaling|negative regulation of growth	ko04140,ko04150,ko04151,ko05206	Autophagy - animal|mTOR signaling pathway|PI3K-Akt signaling pathway|MicroRNAs in cancer	BMSK0001106
	0.00392289	0.192246	0.989	0.981	1	1	1.008	LOC101736114	2-amino-3-ketobutyrate coenzyme A ligase, mitochondrial [Bombyx mori]	--	GO:0005739,GO:0008890,GO:0009058,GO:0016607,GO:0019518,GO:0030170	mitochondrion|glycine C-acetyltransferase activity|biosynthetic process|nuclear speck|L-threonine catabolic process to glycine|pyridoxal phosphate binding	ko00500,ko04972,ko04973	Starch and sucrose metabolism|Pancreatic secretion|Carbohydrate digestion and absorption
	0.00394471	0.0326216	1	0.995	1	1	1.005	LOC101743533	uncharacterized protein LOC101743533 isoform X1 [Bombyx mori]	--	--	--	--	--
	0.00396822	0.329338	0.587	0.474	1	1	1.238	LOC101735819	uncharacterized protein LOC101735819 isoform X1 [Bombyx mori]	--	--	--	--	--	BMSK0005874
	0.00410159	0.149818	1	1	1	1	1	LOC105841931	hypothetical protein KGM-216015 [Danaus plexippus plexippus]	--	--	--	--	--
	0.00410481	0.114487	1	0.971	1	1	1.03	LOC101743662	sodium/potassium-transporting ATPase subunit alpha isoform X5 [Bombyx mori]	--	GO:0001894,GO:0005391,GO:0005524,GO:0005634,GO:0005737,GO:0005886,GO:0005890,GO:0005918,GO:0006812,GO:0006883,GO:0007268,GO:0007605,GO:0007626,GO:0007630,GO:0008340,GO:0008344,GO:0009266,GO:0009612,GO:0010107,GO:0015991,GO:0016323,GO:0019991,GO:0030007,GO:0035158,GO:0035159,GO:0036376,GO:0050905,GO:0051124,GO:0060439	tissue homeostasis|sodium:potassium-exchanging ATPase activity|ATP binding|nucleus|cytoplasm|plasma membrane|sodium:potassium-exchanging ATPase complex|septate junction|cation transport|cellular sodium ion homeostasis|chemical synaptic transmission|sensory perception of sound|locomotory behavior|jump response|determination of adult lifespan|adult locomotory behavior|response to temperature stimul…	ko04022,ko04024,ko04260,ko04261,ko04911,ko04918,ko04919,ko04925,ko04960,ko04961,ko04964,ko04970,ko04971,ko04972,ko04973,ko04974,ko04976,ko04978	cGMP-PKG signaling pathway|cAMP signaling pathway|Cardiac muscle contraction|Adrenergic signaling in cardiomyocytes|Insulin secretion|Thyroid hormone synthesis|Thyroid hormone signaling pathway|Aldosterone synthesis and secretion|Aldosterone-regulated sodium reabsorption|Endocrine and other factor-regulated calcium reabsorption|Proximal tubule bicarbonate reclamation|Salivary secretion|Gastric ac…	BMSK0014874
	0.00418425	0.206446	0.457	0.565	1	1	0.809	LOC101747176	homogentisate 1,2-dioxygenase [Bombyx mori]	--	GO:0004411,GO:0006520,GO:0006559,GO:0006572,GO:0046872	homogentisate 1,2-dioxygenase activity|cellular amino acid metabolic process|L-phenylalanine catabolic process|tyrosine catabolic process|metal ion binding	ko00350	Tyrosine metabolism
	0.00419744	0.184583	1	1	1	1	1	LOC101736226	flavin reductase (NADPH) [Bombyx mandarina]	--	GO:0004074,GO:0005654,GO:0005829,GO:0005886,GO:0042167,GO:0042602	biliverdin reductase activity|nucleoplasm|cytosol|plasma membrane|heme catabolic process|riboflavin reductase (NADPH) activity	ko00740,ko00860	Riboflavin metabolism|Porphyrin and chlorophyll metabolism	BMSK0014539
	0.00419977	0.0759222	0.446	0.502	1	1	0.888	LOC101745717	reticulon-4-interacting protein 1, mitochondrial [Bombyx mori]	--	GO:0005739,GO:0005741,GO:0008270,GO:0016491,GO:0050773	mitochondrion|mitochondrial outer membrane|zinc ion binding|oxidoreductase activity|regulation of dendrite development	--	--	BMSK0006709
	0.00420636	0.0713224	0.348	0.397	1	1	0.877	LOC101739714	uncharacterized protein LOC101739714 [Bombyx mori]	--	--	--	--	--
	0.00422866	0.0746755	0.326	0.359	1	1	0.908	LOC101744699	zinc finger protein 62 isoform X1 [Bombyx mori]	ENSCAFP00000039158	--	--	--	--	BMSK0014044
	0.00425242	0.233699	1	0.995	1	1	1.005	LOC101737089	fragile X mental retardation syndrome-related protein 1 isoform X5 [Bombyx mandarina]	--	GO:0003723,GO:0005634,GO:0005737,GO:0007517,GO:0030154,GO:0033592,GO:0042803,GO:0046982,GO:2000637	RNA binding|nucleus|cytoplasm|muscle organ development|cell differentiation|RNA strand annealing activity|protein homodimerization activity|protein heterodimerization activity|positive regulation of gene silencing by miRNA	ko03013	RNA transport
	0.00435486	0.28322	0.935	0.78	1	1	1.199	LOC101746296	uncharacterized protein LOC101746296 [Bombyx mori]	--	GO:0008045,GO:0016021	motor neuron axon guidance|integral component of membrane	--	--
	0.00439679	0.110856	1	0.971	1	1	1.03	LOC101743337	ubiquitin-conjugating enzyme E2-24 kDa isoform X1 [Bombyx mori]	--	GO:0000209,GO:0004842,GO:0005524,GO:0019915,GO:0061631	protein polyubiquitination|ubiquitin-protein transferase activity|ATP binding|lipid storage|ubiquitin conjugating enzyme activity	ko04120	Ubiquitin mediated proteolysis
	0.00441719	0.0202984	0.207	0.273	1	1	0.758	LOC101746547	sodium-independent sulfate anion transporter isoform X2 [Bombyx mori]	--	GO:0005654,GO:0005765,GO:0005783,GO:0005794,GO:0005886,GO:0006811,GO:0008271,GO:0008272,GO:0008509,GO:0015116,GO:0015301,GO:0016021,GO:0043231,GO:0070062	nucleoplasm|lysosomal membrane|endoplasmic reticulum|Golgi apparatus|plasma membrane|ion transport|secondary active sulfate transmembrane transporter activity|sulfate transport|anion transmembrane transporter activity|sulfate transmembrane transporter activity|anion:anion antiporter activity|integral component of membrane|intracellular membrane-bounded organelle|extracellular exosome	--	--	BMSK0010343
	0.00444294	0.396236	0.826	0.694	1	1	1.19	LOC101745995	fasciclin-1 isoform X1 [Bombyx mandarina]	--	GO:0005886,GO:0007155,GO:0031225	plasma membrane|cell adhesion|anchored component of membrane	--	--	BMSK0004978
	0.00445897	0.193123	0.967	0.837	1	1	1.155	LOC119630409	olfactory receptor 40 [Bombyx mori]	--	--	--	--	--
	0.00452686	0.251474	1	0.976	1	1	1.025	LOC101739341	thioredoxin reductase-like selenoprotein T homolog CG3887 [Bombyx mandarina]	--	GO:0004791,GO:0012505	thioredoxin-disulfide reductase activity|endomembrane system	--	--	BMSK0001979
	0.0045416	0.30393	0.978	0.9	1	1	1.087	USP	protein ultraspiracle homolog isoform X1 [Bombyx mori]	FBpp0305937	GO:0003700,GO:0003707,GO:0005634,GO:0008270,GO:0043565	DNA-binding transcription factor activity|steroid hormone receptor activity|nucleus|zinc ion binding|sequence-specific DNA binding	ko04214	Apoptosis - fly	BMSK0001871
	0.00459866	0.0377189	0.522	0.617	1	1	0.846	LOC101743466	UPF0489 protein C5orf22 homolog isoform X1 [Bombyx mori]	--	--	--	--	--	BMSK0002853
	0.00463104	0.354101	0.63	0.55	1	1	1.145	Tret1	facilitated trehalose transporter Tret1 [Bombyx mandarina]	--	GO:0005886,GO:0015574,GO:0015771,GO:0016021	plasma membrane|trehalose transmembrane transporter activity|trehalose transport|integral component of membrane	--	--	BMSK0002685
	0.0046484	0.0378631	1	0.995	1	1	1.005	LOC101742246	huntingtin-interacting protein K [Bombyx mori]	--	GO:0005634,GO:0005654,GO:0005737,GO:0015630,GO:0032991,GO:0043066,GO:0047485,GO:0050821	nucleus|nucleoplasm|cytoplasm|microtubule cytoskeleton|protein-containing complex|negative regulation of apoptotic process|protein N-terminus binding|protein stabilization	--	--	BMSK0005017
	0.00466717	0.0925974	1	0.962	1	1	1.04	LOC101741049	choline-phosphate cytidylyltransferase B isoform X2 [Bombyx mori]	--	GO:0004105,GO:0006656,GO:0031210	choline-phosphate cytidylyltransferase activity|phosphatidylcholine biosynthetic process|phosphatidylcholine binding	ko00440,ko00564,ko05231	Phosphonate and phosphinate metabolism|Glycerophospholipid metabolism|Choline metabolism in cancer	BMSK0008873
	0.00469023	0.364967	0.761	0.708	1	1	1.075	LOC101745193	unconventional myosin-XVIIIa [Bombyx mandarina]	--	GO:0000139,GO:0003677,GO:0003723,GO:0005524,GO:0005793,GO:0005802,GO:0006259,GO:0007030,GO:0009986,GO:0016020,GO:0016459,GO:0016477,GO:0031032,GO:0042641,GO:0043030,GO:0043066,GO:0043531,GO:0048194,GO:0050714,GO:0051015,GO:0090161,GO:0090164,GO:1903028	Golgi membrane|DNA binding|RNA binding|ATP binding|endoplasmic reticulum-Golgi intermediate compartment|trans-Golgi network|DNA metabolic process|Golgi organization|cell surface|membrane|myosin complex|cell migration|actomyosin structure organization|actomyosin|regulation of macrophage activation|negative regulation of apoptotic process|ADP binding|Golgi vesicle budding|positive regulation of pro…	--	--	BMSK0009455
	0.00472253	0.297685	0.989	0.995	1	1	0.994	LOC692811	electron-transfer-flavoprotein beta polypeptide [Bombyx mori]	--	GO:0000166,GO:0005739,GO:0005759,GO:0005829,GO:0009055,GO:0017133,GO:0033539	nucleotide binding|mitochondrion|mitochondrial matrix|cytosol|electron transfer activity|mitochondrial electron transfer flavoprotein complex|fatty acid beta-oxidation using acyl-CoA dehydrogenase	--	--	BMSK0014641
	0.00472508	0.280659	0.728	0.646	1	1	1.127	LOC101746270	F-box/SPRY domain-containing protein 1 isoform X1 [Bombyx mori]	--	GO:0005634,GO:0005938,GO:0007274,GO:0007399,GO:0010629,GO:0016567,GO:0019005,GO:0030054,GO:0031594,GO:0045495,GO:0045732,GO:0045886	nucleus|cell cortex|neuromuscular synaptic transmission|nervous system development|negative regulation of gene expression|protein ubiquitination|SCF ubiquitin ligase complex|cell junction|neuromuscular junction|pole plasm|positive regulation of protein catabolic process|negative regulation of synaptic growth at neuromuscular junction	--	--	BMSK0001982
	0.0047603	0.278621	0.967	0.904	1	1	1.07	LOC101746692	ADP-ribosylation factor GTPase-activating protein 2 [Bombyx mori]	--	GO:0000139,GO:0005096,GO:0005793,GO:0005794,GO:0005802,GO:0005829,GO:0006888,GO:0006890,GO:0009306,GO:0046872,GO:0048205	Golgi membrane|GTPase activator activity|endoplasmic reticulum-Golgi intermediate compartment|Golgi apparatus|trans-Golgi network|cytosol|ER to Golgi vesicle-mediated transport|retrograde vesicle-mediated transport, Golgi to ER|protein secretion|metal ion binding|COPI coating of Golgi vesicle	ko04144	Endocytosis	BMSK0007977
	0.00478082	0.257462	1	0.981	1	1	1.019	LOC692900	proteasome 26S non-ATPase subunit 12 isoform X1 [Bombyx mori]	--	GO:0000502,GO:0005576,GO:0005654,GO:0005737,GO:0005829,GO:0005838,GO:0008541,GO:0016020,GO:0016579,GO:0022624,GO:0031595,GO:0034774,GO:0043161,GO:0043312,GO:0043687,GO:0070062,GO:1904813	proteasome complex|extracellular region|nucleoplasm|cytoplasm|cytosol|proteasome regulatory particle|proteasome regulatory particle, lid subcomplex|membrane|protein deubiquitination|proteasome accessory complex|nuclear proteasome complex|secretory granule lumen|proteasome-mediated ubiquitin-dependent protein catabolic process|neutrophil degranulation|post-translational protein modification|extrac…	ko03050,ko05169	Proteasome|Epstein-Barr virus infection	BMSK0010030
	0.00484124	0.277964	0.489	0.426	1	1	1.148	LOC101735304	alpha-1,6-mannosyl-glycoprotein 2-beta-N-acetylglucosaminyltransferase isoform X1 [Bombyx mori]	--	GO:0000139,GO:0005795,GO:0006487,GO:0008455,GO:0009312,GO:0016021,GO:0018279,GO:0030145,GO:0030246,GO:0042803	Golgi membrane|Golgi stack|protein N-linked glycosylation|alpha-1,6-mannosylglycoprotein 2-beta-N-acetylglucosaminyltransferase activity|oligosaccharide biosynthetic process|integral component of membrane|protein N-linked glycosylation via asparagine|manganese ion binding|carbohydrate binding|protein homodimerization activity	ko00510,ko00513	N-Glycan biosynthesis|Various types of N-glycan biosynthesis	BMSK0006131
	0.00485698	0.28037	0.837	0.77	1	1	1.087	LOC110385547	exportin-5 isoform X1 [Bombyx mandarina]	--	GO:0000049,GO:0003723,GO:0003729,GO:0005049,GO:0005634,GO:0005654,GO:0005737,GO:0005829,GO:0006611,GO:0008536,GO:0008565,GO:0010586,GO:0035068,GO:0035281,GO:0042272,GO:0042565,GO:0046825,GO:0070883,GO:1900370	tRNA binding|RNA binding|mRNA binding|nuclear export signal receptor activity|nucleus|nucleoplasm|cytoplasm|cytosol|protein export from nucleus|Ran GTPase binding|protein transporter activity|miRNA metabolic process|micro-ribonucleoprotein complex|pre-miRNA export from nucleus|nuclear RNA export factor complex|RNA nuclear export complex|regulation of protein export from nucleus|pre-miRNA binding|…	ko03013	RNA transport	BMSK0007809
	0.00486033	0.188189	1	0.99	1	1	1.01	LOC692886	zinc finger protein on ecdysone puffs-like [Bombyx mandarina]	--	GO:0003725,GO:0005634,GO:0005737,GO:0008270	double-stranded RNA binding|nucleus|cytoplasm|zinc ion binding	--	--	BMSK0008669
	0.00486979	0.022208	0.283	0.344	1	1	0.823	LOC101741634	transmembrane and TPR repeat-containing protein 4 [Bombyx mori]	--	GO:0016021	integral component of membrane	--	--	BMSK0008713
	0.00489314	0.187463	0.989	0.981	1	1	1.008	LOC101740817	uncharacterized protein LOC115447148 isoform X1 [Manduca sexta]	--	GO:0000212,GO:0005198,GO:0005737,GO:0005856,GO:0005886,GO:0007098,GO:0007282,GO:0007294,GO:0007411,GO:0007527,GO:0008302,GO:0014069,GO:0016328,GO:0030507,GO:0030723,GO:0030724,GO:0035183,GO:0044853,GO:0045169,GO:0045170,GO:0045172,GO:0045214,GO:0045478,GO:0048134,GO:0048135,GO:0048477,GO:0051015,GO:0051016,GO:0051017,GO:0061572,GO:0072499,GO:0098793,GO:0098794	meiotic spindle organization|structural molecule activity|cytoplasm|cytoskeleton|plasma membrane|centrosome cycle|cystoblast division|germarium-derived oocyte fate determination|axon guidance|adult somatic muscle development|female germline ring canal formation, actin assembly|postsynaptic density|lateral plasma membrane|spectrin binding|ovarian fusome organization|testicular fusome organization|…	--	--	BMSK0014433
	0.0049256	0.0934766	0.554	0.402	1	1	1.378	Adamts-like	uncharacterized protein LOC114245014 isoform X2 [Bombyx mandarina]	--	GO:0001658,GO:0003073,GO:0004222,GO:0005576,GO:0046872,GO:0048232,GO:1902017	branching involved in ureteric bud morphogenesis|regulation of systemic arterial blood pressure|metalloendopeptidase activity|extracellular region|metal ion binding|male gamete generation|regulation of cilium assembly	--	--	BMSK0011604
	0.0049307	0.0193562	1	0.995	1	1	1.005	Ras3	ras protein [Bombyx mori]	--	GO:0003924,GO:0005525,GO:0005622,GO:0005886,GO:0006930,GO:0007391,GO:0007465,GO:0007601,GO:0008293,GO:0016476,GO:0022409,GO:0030713,GO:0030718,GO:0031252,GO:0032486,GO:0034333,GO:0035099,GO:0045874,GO:0070374	GTPase activity|GTP binding|intracellular|plasma membrane|substrate-dependent cell migration, cell extension|dorsal closure|R7 cell fate commitment|visual perception|torso signaling pathway|regulation of embryonic cell shape|positive regulation of cell-cell adhesion|ovarian follicle cell stalk formation|germ-line stem cell population maintenance|cell leading edge|Rap protein signal transduction|a…	ko04010,ko04014,ko04015,ko04024,ko04062,ko04510,ko04530,ko04611,ko04670,ko04720,ko04722,ko04934,ko04972,ko05211	MAPK signaling pathway|Ras signaling pathway|Rap1 signaling pathway|cAMP signaling pathway|Chemokine signaling pathway|Focal adhesion|Tight junction|Platelet activation|Leukocyte transendothelial migration|Long-term potentiation|Neurotrophin signaling pathway|Cushing syndrome|Pancreatic secretion|Renal cell carcinoma	BMSK0003567
	0.00496675	0.130786	0.957	0.837	1	1	1.143	LOC101742992	alpha-tocopherol transfer protein [Bombyx mori]	--	GO:0001892,GO:0005546,GO:0005770,GO:0005829,GO:0007584,GO:0008431,GO:0009268,GO:0009636,GO:0019842,GO:0032502,GO:0042360,GO:0043325,GO:0051180,GO:0051452,GO:0060548,GO:0090212,GO:0120009,GO:0120013	embryonic placenta development|phosphatidylinositol-4,5-bisphosphate binding|late endosome|cytosol|response to nutrient|vitamin E binding|response to pH|response to toxic substance|vitamin binding|developmental process|vitamin E metabolic process|phosphatidylinositol-3,4-bisphosphate binding|vitamin transport|intracellular pH reduction|negative regulation of cell death|negative regulation of esta…	--	--	BMSK0002197
	0.00496913	0.629862	0.478	0.344	1	1	1.39	LOC101745388	uncharacterized protein LOC115450017 [Manduca sexta]	--	GO:0005576,GO:0006006,GO:0008364,GO:0016614,GO:0046693,GO:0050660	extracellular region|glucose metabolic process|pupal chitin-based cuticle development|oxidoreductase activity, acting on CH-OH group of donors|sperm storage|flavin adenine dinucleotide binding	--	--	BMSK0006858
	0.00504683	0.347103	0.859	0.708	1	1	1.213	LOC101739155	uncharacterized protein LOC101739155 isoform X1 [Bombyx mori]	--	--	--	--	--	BMSK0009007
	0.0050997	0.151376	1	0.923	1	1	1.083	LOC101736496	ATP-dependent RNA helicase DBP2 [Bombyx mori]	--	GO:0000381,GO:0000398,GO:0003729,GO:0004386,GO:0005524,GO:0005634,GO:0005700,GO:0005703,GO:0005730,GO:0005737,GO:0005829,GO:0006417,GO:0016246,GO:0019730,GO:0050688,GO:0051607,GO:0071011,GO:0071013	regulation of alternative mRNA splicing, via spliceosome|mRNA splicing, via spliceosome|mRNA binding|helicase activity|ATP binding|nucleus|polytene chromosome|polytene chromosome puff|nucleolus|cytoplasm|cytosol|regulation of translation|RNA interference|antimicrobial humoral response|regulation of defense response to virus|defense response to virus|precatalytic spliceosome|catalytic step 2 splic…	ko03040,ko05202,ko05205	Spliceosome|Transcriptional misregulation in cancer|Proteoglycans in cancer	BMSK0006571
	0.00511933	0.296691	0.815	0.751	1	1	1.085	LOC101735478	breast cancer type 1 susceptibility protein homolog [Bombyx mori]	--	GO:0000724,GO:0003677,GO:0003682,GO:0003713,GO:0004842,GO:0005634,GO:0005694,GO:0005759,GO:0005886,GO:0006357,GO:0006633,GO:0007049,GO:0007420,GO:0007584,GO:0008270,GO:0009048,GO:0010033,GO:0031436,GO:0032355,GO:0033160,GO:0033993,GO:0035066,GO:0035067,GO:0043009,GO:0045717,GO:0045893,GO:0045944,GO:0051865,GO:0070063,GO:0070531,GO:0071158,GO:0085020	double-strand break repair via homologous recombination|DNA binding|chromatin binding|transcription coactivator activity|ubiquitin-protein transferase activity|nucleus|chromosome|mitochondrial matrix|plasma membrane|regulation of transcription by RNA polymerase II|fatty acid biosynthetic process|cell cycle|brain development|response to nutrient|zinc ion binding|dosage compensation by inactivation…	ko01524,ko03440,ko03460,ko04120,ko04151,ko05206,ko05224	Platinum drug resistance|Homologous recombination|Fanconi anemia pathway|Ubiquitin mediated proteolysis|PI3K-Akt signaling pathway|MicroRNAs in cancer|Breast cancer	BMSK0007054
	0.00511997	0.159617	0.978	0.856	1	1	1.143	LOC101741812	flap endonuclease 1 [Bombyx mori]	--	GO:0000287,GO:0003677,GO:0005654,GO:0005730,GO:0005739,GO:0006284,GO:0008409,GO:0017108,GO:0043137	magnesium ion binding|DNA binding|nucleoplasm|nucleolus|mitochondrion|base-excision repair|5'-3' exonuclease activity|5'-flap endonuclease activity|DNA replication, removal of RNA primer	ko03030,ko03410,ko03450	DNA replication|Base excision repair|Non-homologous end-joining	BMSK0011785
	0.00515186	0.273065	0.761	0.694	1	1	1.097	LOC101739145	xylosyltransferase oxt isoform X1 [Bombyx mori]	--	GO:0000139,GO:0005789,GO:0008375,GO:0015012,GO:0016021,GO:0030158,GO:0030201,GO:0030204,GO:0030206,GO:0042732,GO:0046872,GO:0050650	Golgi membrane|endoplasmic reticulum membrane|acetylglucosaminyltransferase activity|heparan sulfate proteoglycan biosynthetic process|integral component of membrane|protein xylosyltransferase activity|heparan sulfate proteoglycan metabolic process|chondroitin sulfate metabolic process|chondroitin sulfate biosynthetic process|D-xylose metabolic process|metal ion binding|chondroitin sulfate proteo…	ko00532,ko00534	Glycosaminoglycan biosynthesis - chondroitin sulfate / dermatan sulfate|Glycosaminoglycan biosynthesis - heparan sulfate / heparin	BMSK0006477
	0.00519483	0.35283	0.837	0.737	1	1	1.136	LOC692861	BTB/POZ domain containing protein isoform X4 [Bombyx mori]	ENSLACP00000015277	GO:0005634,GO:0005829,GO:0021987,GO:0048813	nucleus|cytosol|cerebral cortex development|dendrite morphogenesis	--	--	BMSK0014880
	0.00520119	0.236585	0.478	0.407	1	1	1.174	LOC105842887	uncharacterized protein LOC114249398 [Bombyx mandarina]	--	--	--	--	--
	0.00520134	0.215399	1	0.957	1	1	1.045	LOC101742901	importin subunit beta-1 isoform X1 [Bombyx mandarina]	--	GO:0005635,GO:0005643,GO:0005654,GO:0005829,GO:0006606,GO:0006607,GO:0006610,GO:0007079,GO:0007080,GO:0008139,GO:0008536,GO:0008565,GO:0010494,GO:0019894,GO:0019899,GO:0019904,GO:0030953,GO:0031291,GO:0031965,GO:0032991,GO:0034399,GO:0040001,GO:0044877,GO:0045184,GO:0051879,GO:0071782,GO:0090307	nuclear envelope|nuclear pore|nucleoplasm|cytosol|protein import into nucleus|NLS-bearing protein import into nucleus|ribosomal protein import into nucleus|mitotic chromosome movement towards spindle pole|mitotic metaphase plate congression|nuclear localization sequence binding|Ran GTPase binding|protein transporter activity|cytoplasmic stress granule|kinesin binding|enzyme binding|protein domain…	ko03013	RNA transport	BMSK0002068
	0.00520558	0.319452	0.88	0.718	1	1	1.226	LOC101743003	lipoma HMGIC fusion partner-like 3 protein [Bombyx mori]	--	GO:0016021	integral component of membrane	--	--	BMSK0015760
	0.00523884	0.179432	0.435	0.411	1	1	1.058	Nep-L	neutral endopeptidase 24.11 isoform X1 [Bombyx mori]	--	GO:0004175,GO:0004222,GO:0005615,GO:0005886,GO:0006508,GO:0008237,GO:0016021,GO:0046692,GO:0046872	endopeptidase activity|metalloendopeptidase activity|extracellular space|plasma membrane|proteolysis|metallopeptidase activity|integral component of membrane|sperm competition|metal ion binding	--	--	BMSK0000345
	0.00525354	0.00737061	0.946	0.813	1	1	1.164	LOC101740012	semaphorin-2A isoform X1 [Bombyx mori]	--	GO:0005576,GO:0007399,GO:0030154	extracellular region|nervous system development|cell differentiation	--	--	BMSK0010659
	0.00535415	0.426499	0.761	0.756	1	1	1.007	LOC101736859	beta-glucuronidase [Bombyx mori]	--	GO:0004566,GO:0005102,GO:0005615,GO:0005764,GO:0005783,GO:0005975,GO:0016787,GO:0019391,GO:0019904,GO:0030246,GO:0043231	beta-glucuronidase activity|signaling receptor binding|extracellular space|lysosome|endoplasmic reticulum|carbohydrate metabolic process|hydrolase activity|glucuronoside catabolic process|protein domain specific binding|carbohydrate binding|intracellular membrane-bounded organelle	ko00040,ko00531,ko00860,ko00983,ko04142	Pentose and glucuronate interconversions|Glycosaminoglycan degradation|Porphyrin and chlorophyll metabolism|Drug metabolism - other enzymes|Lysosome	BMSK0004529
	0.00540613	0.20569	0.489	0.416	1	1	1.175	LOC110385005	uncharacterized protein LOC114250277 isoform X1 [Bombyx mandarina]	--	GO:0000002,GO:0000723,GO:0003677,GO:0005524,GO:0005634,GO:0005657,GO:0005739,GO:0006260,GO:0006281,GO:0006310,GO:0032508,GO:0043141	mitochondrial genome maintenance|telomere maintenance|DNA binding|ATP binding|nucleus|replication fork|mitochondrion|DNA replication|DNA repair|DNA recombination|DNA duplex unwinding|ATP-dependent 5'-3' DNA helicase activity	--	--	BMSK0000725
	0.00544847	0.0250994	0.272	0.316	1	1	0.861	LOC101739058	lysine-specific histone demethylase 1A [Bombyx mori]	--	GO:0000122,GO:0000380,GO:0000784,GO:0000790,GO:0002039,GO:0002052,GO:0003682,GO:0004407,GO:0005634,GO:0005654,GO:0005667,GO:0006357,GO:0006482,GO:0007596,GO:0008134,GO:0010569,GO:0010976,GO:0016491,GO:0019899,GO:0021987,GO:0030374,GO:0032091,GO:0032451,GO:0032452,GO:0032453,GO:0032454,GO:0032991,GO:0033169,GO:0033184,GO:0034644,GO:0034648,GO:0034720,GO:0035563,GO:0042162,GO:0042551,GO:0043392,GO:…	negative regulation of transcription by RNA polymerase II|alternative mRNA splicing, via spliceosome|nuclear chromosome, telomeric region|nuclear chromatin|p53 binding|positive regulation of neuroblast proliferation|chromatin binding|histone deacetylase activity|nucleus|nucleoplasm|transcription factor complex|regulation of transcription by RNA polymerase II|protein demethylation|blood coagulatio…	--	--	BMSK0013190
	0.00554791	0.273065	0.326	0.239	1	1	1.364	LOC110386385	THAP domain-containing protein 2-like [Bombyx mandarina]	ENSDARP00000118403	GO:0003677,GO:0046872	DNA binding|metal ion binding	--	--
	0.00557671	0.321807	0.804	0.718	1	1	1.12	LOC101745950	ribosomal RNA-processing protein 7 homolog A [Bombyx mori]	--	GO:0000028,GO:0001825,GO:0003723,GO:0005737,GO:0006364,GO:0032545,GO:0034456	ribosomal small subunit assembly|blastocyst formation|RNA binding|cytoplasm|rRNA processing|CURI complex|UTP-C complex	ko03008	Ribosome biogenesis in eukaryotes	BMSK0006206
	0.00559336	0.311411	0.565	0.435	1	1	1.299	LOC101741776	methyltransferase-like 26 [Bombyx mori]	--	--	--	--	--	BMSK0002763
	0.00564067	0.253136	0.87	0.794	1	1	1.096	Yipf6	Yipf6 protein [Bombyx mori]	--	GO:0000138,GO:0000139,GO:0005797,GO:0005802,GO:0016021	Golgi trans cisterna|Golgi membrane|Golgi medial cisterna|trans-Golgi network|integral component of membrane	--	--	BMSK0007239
	0.00572848	0.145578	0.359	0.349	1	1	1.029	Cyce	cyclin E isoform X1 [Bombyx mori]	--	GO:0000079,GO:0000082,GO:0000278,GO:0000307,GO:0001932,GO:0005634,GO:0005737,GO:0005813,GO:0006275,GO:0006468,GO:0007088,GO:0007096,GO:0007129,GO:0007277,GO:0007307,GO:0007400,GO:0007419,GO:0007422,GO:0008284,GO:0016538,GO:0019901,GO:0035019,GO:0035736,GO:0042127,GO:0043065,GO:0044719,GO:0045035,GO:0045787,GO:0046427,GO:0048665,GO:1900087,GO:1904667	regulation of cyclin-dependent protein serine/threonine kinase activity|G1/S transition of mitotic cell cycle|mitotic cell cycle|cyclin-dependent protein kinase holoenzyme complex|regulation of protein phosphorylation|nucleus|cytoplasm|centrosome|regulation of DNA replication|protein phosphorylation|regulation of mitotic nuclear division|regulation of exit from mitosis|synapsis|pole cell developm…	ko04110,ko04114,ko04115,ko04151,ko04218,ko04391,ko04934,ko05161,ko05162,ko05165,ko05166,ko05169,ko05200,ko05203,ko05206,ko05215,ko05222,ko05226	Cell cycle|Oocyte meiosis|p53 signaling pathway|PI3K-Akt signaling pathway|Cellular senescence|Hippo signaling pathway - fly|Cushing syndrome|Hepatitis B|Measles|Human papillomavirus infection|Human T-cell leukemia virus 1 infection|Epstein-Barr virus infection|Pathways in cancer|Viral carcinogenesis|MicroRNAs in cancer|Prostate cancer|Small cell lung cancer|Gastric cancer	BMSK0002454
	0.0057298	0.154503	0.565	0.574	1	1	0.984	LOC101742371	uncharacterized protein LOC101742371 [Bombyx mori]	--	--	--	--	--	BMSK0000846
	0.00573894	0.415744	0.489	0.325	1	1	1.505	Fkbp45	45 kDa immunophilin FKBP45 [Bombyx mori]	--	GO:0003677,GO:0003755,GO:0005634	DNA binding|peptidyl-prolyl cis-trans isomerase activity|nucleus	--	--	BMSK0012073
	0.00576753	0.201645	1	0.943	1	1	1.06	LOC101744798	chromatin-remodeling complex ATPase chain Iswi isoform X1 [Bombyx mandarina]	ENSCPOP00000012245	GO:0000166,GO:0003677,GO:0003678,GO:0005524,GO:0005634,GO:0005667,GO:0005700,GO:0006325,GO:0006333,GO:0006334,GO:0006338,GO:0006351,GO:0006355,GO:0006357,GO:0007283,GO:0008094,GO:0008134,GO:0008623,GO:0016584,GO:0016589,GO:0016590,GO:0031010,GO:0031213,GO:0031491,GO:0035041,GO:0035063,GO:0035076,GO:0035092,GO:0042752,GO:0042766,GO:0043044,GO:0045892,GO:0045893,GO:0045944,GO:0070615	nucleotide binding|DNA binding|DNA helicase activity|ATP binding|nucleus|transcription factor complex|polytene chromosome|chromatin organization|chromatin assembly or disassembly|nucleosome assembly|chromatin remodeling|transcription, DNA-templated|regulation of transcription, DNA-templated|regulation of transcription by RNA polymerase II|spermatogenesis|DNA-dependent ATPase activity|transcriptio…	--	--	BMSK0007597
	0.00580562	0.168112	1	0.986	1	1	1.014	LOC101736490	DNA-directed RNA polymerases I, II, and III subunit RPABC4 [Bombyx mori]	--	GO:0003677,GO:0003899,GO:0005634,GO:0005665,GO:0005666,GO:0005736,GO:0006360,GO:0006366,GO:0006383,GO:0046872	DNA binding|DNA-directed 5'-3' RNA polymerase activity|nucleus|RNA polymerase II, core complex|RNA polymerase III complex|RNA polymerase I complex|transcription by RNA polymerase I|transcription by RNA polymerase II|transcription by RNA polymerase III|metal ion binding	ko03020,ko04623,ko05016	RNA polymerase|Cytosolic DNA-sensing pathway|Huntington disease
	0.00588227	0.259222	1	1	1	1	1	Sod2	Mn superoxide dismutase [Bombyx mori]	--	GO:0004784,GO:0005739,GO:0005759,GO:0007568,GO:0019430,GO:0042803,GO:0046872,GO:0097249	superoxide dismutase activity|mitochondrion|mitochondrial matrix|aging|removal of superoxide radicals|protein homodimerization activity|metal ion binding|mitochondrial respiratory chain supercomplex	ko04013,ko04068,ko04146,ko04211,ko04212,ko04213,ko05016	MAPK signaling pathway - fly|FoxO signaling pathway|Peroxisome|Longevity regulating pathway|Longevity regulating pathway - worm|Longevity regulating pathway - multiple species|Huntington disease	BMSK0001239
	0.00594684	0.328914	0.62	0.498	1	1	1.245	LOC101743785	uncharacterized protein LOC114251755 [Bombyx mandarina]	--	--	--	--	--	BMSK0013974
	0.00595033	0.15649	0.38	0.388	1	1	0.979	LOC101746251	probable arginine--tRNA ligase, mitochondrial [Bombyx mori]	--	GO:0004814,GO:0005524,GO:0005739,GO:0005759,GO:0006420,GO:0032543	arginine-tRNA ligase activity|ATP binding|mitochondrion|mitochondrial matrix|arginyl-tRNA aminoacylation|mitochondrial translation	ko00970	Aminoacyl-tRNA biosynthesis	BMSK0007439
	0.0059516	0.0625267	1	0.981	1	1	1.019	LOC101735777	U1 small nuclear ribonucleoprotein 70 kDa [Bombyx mori]	--	GO:0000243,GO:0000381,GO:0000398,GO:0003723,GO:0003729,GO:0005634,GO:0005681,GO:0005685,GO:0007283,GO:0016607,GO:0030619,GO:0043484,GO:0048025,GO:0048477,GO:0071011,GO:0071013	commitment complex|regulation of alternative mRNA splicing, via spliceosome|mRNA splicing, via spliceosome|RNA binding|mRNA binding|nucleus|spliceosomal complex|U1 snRNP|spermatogenesis|nuclear speck|U1 snRNA binding|regulation of RNA splicing|negative regulation of mRNA splicing, via spliceosome|oogenesis|precatalytic spliceosome|catalytic step 2 spliceosome	ko03040	Spliceosome	BMSK0006181
	0.0060507	0.24323	0.62	0.593	1	1	1.046	LOC101743974	BLOC-1-related complex subunit 5 [Bombyx mori]	--	GO:0031224,GO:0032418,GO:0072384,GO:0098574,GO:0099078	intrinsic component of membrane|lysosome localization|organelle transport along microtubule|cytoplasmic side of lysosomal membrane|BORC complex	--	--	BMSK0013718
	0.00605208	0.227944	1	0.99	1	1	1.01	COPZ	coatomer subunit zeta-1 [Bombyx mandarina]	--	GO:0000139,GO:0006886,GO:0006890,GO:0006891,GO:0030126,GO:1901998	Golgi membrane|intracellular protein transport|retrograde vesicle-mediated transport, Golgi to ER|intra-Golgi vesicle-mediated transport|COPI vesicle coat|toxin transport	--	--	BMSK0000917
	0.00608069	0.0283159	0.37	0.421	1	1	0.879	LOC101736571	probable proline--tRNA ligase, mitochondrial [Bombyx mori]	--	GO:0004827,GO:0005524,GO:0005739,GO:0005759,GO:0006433	proline-tRNA ligase activity|ATP binding|mitochondrion|mitochondrial matrix|prolyl-tRNA aminoacylation	ko00970	Aminoacyl-tRNA biosynthesis	BMSK0014138
	0.00608109	0.0465361	0.989	0.981	1	1	1.008	LOC101738677	actin-related protein 2/3 complex subunit 2 [Bombyx mori]	--	GO:0000902,GO:0003779,GO:0005200,GO:0005885,GO:0008360,GO:0030031,GO:0030041,GO:0030866,GO:0034314,GO:0045179,GO:0051015	cell morphogenesis|actin binding|structural constituent of cytoskeleton|Arp2/3 protein complex|regulation of cell shape|cell projection assembly|actin filament polymerization|cortical actin cytoskeleton organization|Arp2/3 complex-mediated actin nucleation|apical cortex|actin filament binding	ko04144,ko04666,ko04810,ko05100,ko05130,ko05131,ko05132	Endocytosis|Fc gamma R-mediated phagocytosis|Regulation of actin cytoskeleton|Bacterial invasion of epithelial cells|Pathogenic Escherichia coli infection|Shigellosis|Salmonella infection	BMSK0001461
	0.00611018	0.310608	0.935	0.833	1	1	1.122	LOC101738541	tetraspanin-5 [Bombyx mori]	ENSOCUP00000003414	GO:0005887,GO:0007166,GO:0019899,GO:0045747,GO:0051604,GO:0072659	integral component of plasma membrane|cell surface receptor signaling pathway|enzyme binding|positive regulation of Notch signaling pathway|protein maturation|protein localization to plasma membrane	--	--	BMSK0003297
	0.00615634	0.224211	0.511	0.45	1	1	1.136	LOC101741053	transcription initiation factor TFIID subunit 9 [Bombyx mandarina]	--	GO:0000124,GO:0005634,GO:0005669,GO:0006366,GO:0006367,GO:0007221,GO:0008134,GO:0030707,GO:0043966,GO:0044212,GO:0045944,GO:0046982,GO:0051123,GO:0090575	SAGA complex|nucleus|transcription factor TFIID complex|transcription by RNA polymerase II|transcription initiation from RNA polymerase II promoter|positive regulation of transcription of Notch receptor target|transcription factor binding|ovarian follicle cell development|histone H3 acetylation|transcription regulatory region DNA binding|positive regulation of transcription by RNA polymerase II|p…	ko03022	Basal transcription factors	BMSK0001128
	0.00625877	0.0765574	1	1	1	1	1	LOC101741848	serine/threonine-protein phosphatase 2A 65 kDa regulatory subunit A alpha isoform [Bombyx mori]	--	GO:0000159,GO:0000775,GO:0005737,GO:0006470,GO:0007059,GO:0016328,GO:0019888,GO:0030425,GO:0065003	protein phosphatase type 2A complex|chromosome, centromeric region|cytoplasm|protein dephosphorylation|chromosome segregation|lateral plasma membrane|protein phosphatase regulator activity|dendrite|protein-containing complex assembly	ko03015,ko04071,ko04114,ko04151,ko04152,ko04261,ko04350,ko04390,ko04391,ko04530,ko04728,ko04730,ko05142,ko05160,ko05165	mRNA surveillance pathway|Sphingolipid signaling pathway|Oocyte meiosis|PI3K-Akt signaling pathway|AMPK signaling pathway|Adrenergic signaling in cardiomyocytes|TGF-beta signaling pathway|Hippo signaling pathway|Hippo signaling pathway - fly|Tight junction|Dopaminergic synapse|Long-term depression|Chagas disease (American trypanosomiasis)|Hepatitis C|Human papillomavirus infection
	0.00629836	0.105123	1	1	1	1	1	Hp1b-l	heterochromatin protein 1beta-like protein [Bombyx mori]	--	GO:0000118,GO:0000122,GO:0000776,GO:0000784,GO:0003682,GO:0005634,GO:0005635,GO:0005654,GO:0005720,GO:0005721,GO:0005730,GO:0006974,GO:0007596,GO:0010369,GO:0016032,GO:0017053,GO:0030674,GO:0031618,GO:0032991,GO:0035064,GO:0035097,GO:0042802,GO:0042803,GO:0042826,GO:0043021,GO:0044877,GO:0045892,GO:0070317,GO:0070491,GO:0090734,GO:1990904	histone deacetylase complex|negative regulation of transcription by RNA polymerase II|kinetochore|nuclear chromosome, telomeric region|chromatin binding|nucleus|nuclear envelope|nucleoplasm|nuclear heterochromatin|pericentric heterochromatin|nucleolus|cellular response to DNA damage stimulus|blood coagulation|chromocenter|viral process|transcriptional repressor complex|protein binding, bridging|n…	--	--	BMSK0009340
	0.0063981	0.0316725	1	1	1	1	1	LOC733116	eukaryotic translation initiation factor 3 subunit F [Bombyx mori]	--	GO:0001732,GO:0003743,GO:0005852,GO:0016282,GO:0033290	formation of cytoplasmic translation initiation complex|translation initiation factor activity|eukaryotic translation initiation factor 3 complex|eukaryotic 43S preinitiation complex|eukaryotic 48S preinitiation complex	ko03013	RNA transport	BMSK0010403
	0.00645402	0.435223	0.924	0.876	1	1	1.055	Bmap-A	Bmptp-Z and Bmap-A fusion protein alpha [Bombyx mori]	FBpp0085394	GO:0000977,GO:0005634,GO:0007399,GO:0007411,GO:0007419,GO:0007450,GO:0007451,GO:0007476,GO:0007479,GO:0007517,GO:0007526,GO:0035218,GO:0036011,GO:0045165,GO:0045944,GO:0046872,GO:0048190,GO:0048735,GO:0060033	RNA polymerase II regulatory region sequence-specific DNA binding|nucleus|nervous system development|axon guidance|ventral cord development|dorsal/ventral pattern formation, imaginal disc|dorsal/ventral lineage restriction, imaginal disc|imaginal disc-derived wing morphogenesis|leg disc proximal/distal pattern formation|muscle organ development|larval somatic muscle development|leg disc developme…	--	--	BMSK0000127
	0.00645562	0.357773	0.989	0.962	1	1	1.028	LOC101740301	prolyl endopeptidase [Bombyx mori]	--	GO:0004175,GO:0004252,GO:0005634,GO:0005737,GO:0005829,GO:0006508,GO:0019538,GO:0042277,GO:0070008,GO:0070012	endopeptidase activity|serine-type endopeptidase activity|nucleus|cytoplasm|cytosol|proteolysis|protein metabolic process|peptide binding|serine-type exopeptidase activity|oligopeptidase activity	ko04614	Renin-angiotensin system	BMSK0002543
	0.00648876	0.350091	0.75	0.569	1	1	1.318	LOC101740398	probable serine/threonine-protein kinase nek2 [Bombyx mandarina]	--	GO:0004674,GO:0005524,GO:0005737,GO:0005813,GO:0006468,GO:0007098,GO:0045335	protein serine/threonine kinase activity|ATP binding|cytoplasm|centrosome|protein phosphorylation|centrosome cycle|phagocytic vesicle	--	--	BMSK0008317
	0.00652963	0.318098	0.707	0.498	1	1	1.42	LOC101746525	DNA-binding protein D-ETS-4 isoform X2 [Bombyx mori]	FBpp0084594	GO:0000981,GO:0005634,GO:0006357,GO:0030154,GO:0043565	DNA-binding transcription factor activity, RNA polymerase II-specific|nucleus|regulation of transcription by RNA polymerase II|cell differentiation|sequence-specific DNA binding	ko04361	Axon regeneration	BMSK0007426
	0.00653915	0.262616	1	1	1	1	1	LOC733131	proteasome 26S non-ATPase subunit 7 [Bombyx mori]	--	GO:0000502,GO:0005654,GO:0005829,GO:0005838,GO:0008541,GO:0030425,GO:0043161	proteasome complex|nucleoplasm|cytosol|proteasome regulatory particle|proteasome regulatory particle, lid subcomplex|dendrite|proteasome-mediated ubiquitin-dependent protein catabolic process	ko03050,ko05169	Proteasome|Epstein-Barr virus infection	BMSK0001807
	0.00658722	0.104726	0.761	0.584	1	1	1.303	LOC101743418	uncharacterized protein LOC101743418 [Bombyx mori]	--	GO:0001228,GO:0003700,GO:0005634,GO:0006915,GO:0010923,GO:0043065,GO:0043565,GO:0045944	DNA-binding transcription activator activity, RNA polymerase II-specific|DNA-binding transcription factor activity|nucleus|apoptotic process|negative regulation of phosphatase activity|positive regulation of apoptotic process|sequence-specific DNA binding|positive regulation of transcription by RNA polymerase II	--	--	BMSK0002193
	0.00660706	0.170582	0.913	0.751	1	1	1.216	LOC101739722	sprouty-related, EVH1 domain-containing protein 1 isoform X1 [Bombyx mori]	--	GO:0000188,GO:0005173,GO:0005634,GO:0005829,GO:0005901,GO:0006469,GO:0010801,GO:0010923,GO:0016525,GO:0019901,GO:0019902,GO:0030291,GO:0031410,GO:0043409,GO:0043517,GO:0060979,GO:0070373,GO:0090051,GO:0090311	inactivation of MAPK activity|stem cell factor receptor binding|nucleus|cytosol|caveola|negative regulation of protein kinase activity|negative regulation of peptidyl-threonine phosphorylation|negative regulation of phosphatase activity|negative regulation of angiogenesis|protein kinase binding|phosphatase binding|protein serine/threonine kinase inhibitor activity|cytoplasmic vesicle|negative reg…	--	--	BMSK0013827
	0.00662056	0.0880926	1	1	1	1	1	RpS2e	ribosomal protein S2 [Bombyx mori]	--	GO:0002181,GO:0003723,GO:0003735,GO:0005730,GO:0005737,GO:0007275,GO:0022626,GO:0022627,GO:0048477	cytoplasmic translation|RNA binding|structural constituent of ribosome|nucleolus|cytoplasm|multicellular organism development|cytosolic ribosome|cytosolic small ribosomal subunit|oogenesis	ko03010	Ribosome	BMSK0007472
	0.00662379	0.263617	0.946	0.837	1	1	1.13	LOC101740997	HIV Tat-specific factor 1 homolog [Bombyx mori]	--	GO:0000398,GO:0003723,GO:0005634,GO:0005654,GO:0005684,GO:0005686,GO:0006357,GO:0019079,GO:0032784	mRNA splicing, via spliceosome|RNA binding|nucleus|nucleoplasm|U2-type spliceosomal complex|U2 snRNP|regulation of transcription by RNA polymerase II|viral genome replication|regulation of DNA-templated transcription, elongation	--	--	BMSK0014986
	0.00677425	0.219931	0.902	0.742	1	1	1.216	LOC101739965	28S ribosomal protein S7, mitochondrial [Bombyx mori]	--	GO:0000028,GO:0003729,GO:0003735,GO:0005763,GO:0006412,GO:0019843,GO:0032543	ribosomal small subunit assembly|mRNA binding|structural constituent of ribosome|mitochondrial small ribosomal subunit|translation|rRNA binding|mitochondrial translation	ko03010	Ribosome
	0.00681724	0.309328	0.967	0.885	1	1	1.093	LOC101744564	nicastrin [Bombyx mandarina]	--	GO:0004175,GO:0005770,GO:0005886,GO:0005887,GO:0006509,GO:0007010,GO:0007219,GO:0007220,GO:0008594,GO:0016485,GO:0045314,GO:0045463,GO:0046331,GO:0055037,GO:0070765	endopeptidase activity|late endosome|plasma membrane|integral component of plasma membrane|membrane protein ectodomain proteolysis|cytoskeleton organization|Notch signaling pathway|Notch receptor processing|photoreceptor cell morphogenesis|protein processing|regulation of compound eye photoreceptor development|R8 cell development|lateral inhibition|recycling endosome|gamma-secretase complex	ko04330,ko05010	Notch signaling pathway|Alzheimer disease	BMSK0008649
	0.00693783	0.270743	0.978	0.885	1	1	1.105	LOC101740493	DNA ligase 1 [Bombyx mori]	--	--	--	--	--	BMSK0012988
	0.00695849	0.167288	0.957	0.842	1	1	1.137	LOC733100	dullard-like protein isoform X1 [Bombyx mori]	--	GO:0004721,GO:0004722,GO:0005635,GO:0005737,GO:0005789,GO:0006470,GO:0006998,GO:0007474,GO:0010867,GO:0016021,GO:0030514,GO:0031965,GO:0071595	phosphoprotein phosphatase activity|protein serine/threonine phosphatase activity|nuclear envelope|cytoplasm|endoplasmic reticulum membrane|protein dephosphorylation|nuclear envelope organization|imaginal disc-derived wing vein specification|positive regulation of triglyceride biosynthetic process|integral component of membrane|negative regulation of BMP signaling pathway|nuclear membrane|Nem1-Sp…	--	--	BMSK0004231
	0.00702491	0.170703	1	1	1	1	1	LOC101738175	spectrin beta chain [Bombyx mori]	ENSTNIP00000021779	GO:0003779,GO:0005200,GO:0005516,GO:0005546,GO:0005886,GO:0007009,GO:0007026,GO:0007274,GO:0007399,GO:0007409,GO:0007411,GO:0008017,GO:0008091,GO:0008092,GO:0016199,GO:0016327,GO:0016328,GO:0030424,GO:0030506,GO:0031594,GO:0042062,GO:0045169,GO:0045170,GO:0048790,GO:0050807,GO:0051693,GO:0072499	actin binding|structural constituent of cytoskeleton|calmodulin binding|phosphatidylinositol-4,5-bisphosphate binding|plasma membrane|plasma membrane organization|negative regulation of microtubule depolymerization|neuromuscular synaptic transmission|nervous system development|axonogenesis|axon guidance|microtubule binding|spectrin|cytoskeletal protein binding|axon midline choice point recognitio…	--	--	BMSK0010701
	0.00705237	0.338213	0.924	0.852	1	1	1.085	LOC101745457	leucine-rich repeat protein soc-2 homolog [Bombyx mori]	--	--	--	ko04014	Ras signaling pathway	BMSK0009819
	0.00712678	0.0580584	1	1	1	1	1	LOC101737082	pyruvate kinase isoform X1 [Bombyx mori]	--	GO:0000287,GO:0004743,GO:0005524,GO:0005737,GO:0005829,GO:0006090,GO:0006096,GO:0007520,GO:0007525,GO:0009744,GO:0016301,GO:0030955,GO:0032869,GO:0042593,GO:0043186	magnesium ion binding|pyruvate kinase activity|ATP binding|cytoplasm|cytosol|pyruvate metabolic process|glycolytic process|myoblast fusion|somatic muscle development|response to sucrose|kinase activity|potassium ion binding|cellular response to insulin stimulus|glucose homeostasis|P granule	ko00010,ko00230,ko00620,ko04922,ko04930,ko05165,ko05203,ko05230	Glycolysis / Gluconeogenesis|Purine metabolism|Pyruvate metabolism|Glucagon signaling pathway|Type II diabetes mellitus|Human papillomavirus infection|Viral carcinogenesis|Central carbon metabolism in cancer
	0.00724884	0.19273	0.446	0.392	1	1	1.138	LOC101735649	uncharacterized protein LOC101735649 [Bombyx mori]	--	--	--	--	--	BMSK0001254
	0.00728075	0.175401	1	0.981	1	1	1.019	LOC101742942	hypothetical protein evm-000102 [Chilo suppressalis]	--	GO:0000398,GO:0005634,GO:0005737,GO:0006464,GO:0031386,GO:0034126	mRNA splicing, via spliceosome|nucleus|cytoplasm|cellular protein modification process|protein tag|positive regulation of MyD88-dependent toll-like receptor signaling pathway	ko04212	Longevity regulating pathway - worm
	0.00735446	0.252045	0.891	0.722	1	1	1.234	LOC110386901	reticulocyte-binding protein 2 homolog a-like [Bombyx mandarina]	--	--	--	--	--
	0.00741546	0.311059	0.935	0.847	1	1	1.104	LOC101736170	UPF0587 protein GA18326 [Bombyx mori]	--	--	--	--	--	BMSK0008252
	0.00742671	0.371167	0.641	0.517	1	1	1.24	LOC101736058	uncharacterized protein LOC113517582 isoform X1 [Galleria mellonella]	--	--	--	--	--	BMSK0000281
	0.00745801	0.133699	0.761	0.842	1	1	0.904	LOC101738376	mitochondrial coenzyme A transporter SLC25A42 [Bombyx mori]	--	GO:0005347,GO:0005739,GO:0005743,GO:0015217,GO:0015228,GO:0015866,GO:0015867,GO:0016021,GO:0035349,GO:0043262,GO:0080121,GO:0080122	ATP transmembrane transporter activity|mitochondrion|mitochondrial inner membrane|ADP transmembrane transporter activity|coenzyme A transmembrane transporter activity|ADP transport|ATP transport|integral component of membrane|coenzyme A transmembrane transport|adenosine-diphosphatase activity|AMP transport|AMP transmembrane transporter activity	--	--	BMSK0005895
	0.00748479	0.141813	1	0.995	1	1	1.005	LOC101743376	ubiquitin-conjugating enzyme E2 variant 2 [Bombyx mori]	--	GO:0000729,GO:0005634,GO:0005654,GO:0006301,GO:0010976,GO:0031372,GO:0032436,GO:0042275,GO:0043524,GO:0045739,GO:0051965,GO:0061631,GO:0070534	DNA double-strand break processing|nucleus|nucleoplasm|postreplication repair|positive regulation of neuron projection development|UBC13-MMS2 complex|positive regulation of proteasomal ubiquitin-dependent protein catabolic process|error-free postreplication DNA repair|negative regulation of neuron apoptotic process|positive regulation of DNA repair|positive regulation of synapse assembly|ubiquiti…	ko04624,ko05131	Toll and Imd signaling pathway|Shigellosis	BMSK0006434
	0.00758699	0.143858	1	0.947	1	1	1.056	LOC101744446	FACT complex subunit spt16 [Bombyx mandarina]	--	GO:0001672,GO:0003682,GO:0005634,GO:0005703,GO:0005730,GO:0005829,GO:0006260,GO:0006281,GO:0006368,GO:0031491,GO:0032968,GO:0034724,GO:0035101,GO:0042393,GO:0046982,GO:0047485	regulation of chromatin assembly or disassembly|chromatin binding|nucleus|polytene chromosome puff|nucleolus|cytosol|DNA replication|DNA repair|transcription elongation from RNA polymerase II promoter|nucleosome binding|positive regulation of transcription elongation from RNA polymerase II promoter|DNA replication-independent nucleosome organization|FACT complex|histone binding|protein heterodime…	--	--	BMSK0005727
	0.00763005	0.0711952	1	0.995	1	1	1.005	Ndufa2	NADH-ubiquinone oxidoreductase B8 subunit [Operophtera brumata]	--	GO:0001835,GO:0005743,GO:0005747,GO:0006120,GO:0008137,GO:0031966,GO:0032981	blastocyst hatching|mitochondrial inner membrane|mitochondrial respiratory chain complex I|mitochondrial electron transport, NADH to ubiquinone|NADH dehydrogenase (ubiquinone) activity|mitochondrial membrane|mitochondrial respiratory chain complex I assembly	ko00190,ko04714,ko04723,ko04932,ko05010,ko05012,ko05016	Oxidative phosphorylation|Thermogenesis|Retrograde endocannabinoid signaling|Non-alcoholic fatty liver disease (NAFLD)|Alzheimer disease|Parkinson disease|Huntington disease	BMSK0008995
	0.00763147	0.265614	0.739	0.718	1	1	1.029	LOC101739455	alpha-ketoglutarate-dependent dioxygenase alkB homolog 6 [Bombyx mori]	--	GO:0005634,GO:0005737,GO:0046872,GO:0051213	nucleus|cytoplasm|metal ion binding|dioxygenase activity	--	--
	0.00772844	0.302892	0.924	0.837	1	1	1.104	LOC101737943	glycosylated lysosomal membrane protein A [Bombyx mori]	ENSXETP00000061746	GO:0005764,GO:0005765,GO:0016021	lysosome|lysosomal membrane|integral component of membrane	--	--	BMSK0012336
	0.00773241	0.313369	0.935	0.89	1	1	1.051	LOC101739390	protein YIPF2 [Bombyx mori]	--	GO:0000138,GO:0005794,GO:0005797,GO:0005802,GO:0016021,GO:0016192,GO:0017137,GO:0030133,GO:0031902	Golgi trans cisterna|Golgi apparatus|Golgi medial cisterna|trans-Golgi network|integral component of membrane|vesicle-mediated transport|Rab GTPase binding|transport vesicle|late endosome membrane	--	--	BMSK0008292
	0.00781836	0.293114	0.891	0.727	1	1	1.226	LOC101739289	uncharacterized protein LOC114248235 isoform X2 [Bombyx mandarina]	--	--	--	--	--
	0.00791383	0.385549	0.978	0.952	1	1	1.027	LOC101742255	monocarboxylate transporter 14-like [Bombyx mandarina]	--	GO:0005887,GO:0008028,GO:0015293,GO:0015718	integral component of plasma membrane|monocarboxylic acid transmembrane transporter activity|symporter activity|monocarboxylic acid transport	--	--	BMSK0010320
	0.00798923	0.279693	0.902	0.751	1	1	1.201	LOC101737161	cytoplasmic dynein 1 light intermediate chain 2 [Bombyx mori]	--	GO:0003777,GO:0005524,GO:0005737,GO:0005868,GO:0005874,GO:0007018	microtubule motor activity|ATP binding|cytoplasm|cytoplasmic dynein complex|microtubule|microtubule-based movement	ko04145,ko04962,ko05132	Phagosome|Vasopressin-regulated water reabsorption|Salmonella infection	BMSK0001722
	0.00804544	0.00601006	0.196	0.263	1	1	0.745	LOC732879	syntenin-1-like [Bombyx mandarina]	--	GO:0002091,GO:0005137,GO:0005654,GO:0005737,GO:0005789,GO:0005829,GO:0005856,GO:0005886,GO:0005895,GO:0005925,GO:0007265,GO:0007268,GO:0007346,GO:0008022,GO:0008284,GO:0008289,GO:0010718,GO:0010862,GO:0019838,GO:0030036,GO:0030307,GO:0030335,GO:0030511,GO:0031965,GO:0032435,GO:0042043,GO:0042470,GO:0042803,GO:0045121,GO:0045545,GO:0046875,GO:0046982,GO:0050839,GO:0070062,GO:0099054	negative regulation of receptor internalization|interleukin-5 receptor binding|nucleoplasm|cytoplasm|endoplasmic reticulum membrane|cytosol|cytoskeleton|plasma membrane|interleukin-5 receptor complex|focal adhesion|Ras protein signal transduction|chemical synaptic transmission|regulation of mitotic cell cycle|protein C-terminus binding|positive regulation of cell proliferation|lipid binding|posit…	--	--	BMSK0005616
	0.00806476	0.0117364	0.315	0.421	1	1	0.748	LOC101737571	adenosine monophosphate-protein transferase FICD homolog [Bombyx mori]	--	GO:0005524,GO:0016021,GO:0016787,GO:0018117,GO:0070733	ATP binding|integral component of membrane|hydrolase activity|protein adenylylation|protein adenylyltransferase activity	--	--	BMSK0004523
	0.00808162	0.239664	1	1	1	1	1	LOC733126	transmembrane emp24 domain-containing protein eca [Bombyx mandarina]	--	GO:0005789,GO:0009953,GO:0016021	endoplasmic reticulum membrane|dorsal/ventral pattern formation|integral component of membrane	--	--	BMSK0013109
	0.00813153	0.238856	0.652	0.608	1	1	1.072	LOC101744543	neural Wiskott-Aldrich syndrome protein [Bombyx mori]	--	GO:0000139,GO:0000147,GO:0005634,GO:0005829,GO:0005884,GO:0006897,GO:0006900,GO:0007049,GO:0008092,GO:0010324,GO:0016050,GO:0030041,GO:0030048,GO:0030050,GO:0030479,GO:0031252,GO:0031410,GO:0042802,GO:0045944,GO:0051015,GO:0051127,GO:0051301,GO:0051491,GO:0051666,GO:0060997,GO:0097320,GO:0098794,GO:0098974,GO:0098978,GO:2000370,GO:2000601	Golgi membrane|actin cortical patch assembly|nucleus|cytosol|actin filament|endocytosis|vesicle budding from membrane|cell cycle|cytoskeletal protein binding|membrane invagination|vesicle organization|actin filament polymerization|actin filament-based movement|vesicle transport along actin filament|actin cortical patch|cell leading edge|cytoplasmic vesicle|identical protein binding|positive regul…	ko04144,ko04520,ko04810,ko05100,ko05130,ko05131,ko05132,ko05135	Endocytosis|Adherens junction|Regulation of actin cytoskeleton|Bacterial invasion of epithelial cells|Pathogenic Escherichia coli infection|Shigellosis|Salmonella infection|Yersinia infection	BMSK0008976
	0.00831461	0.0138722	0.326	0.407	1	1	0.801	LOC101746444	TELO2-interacting protein 2-like [Bombyx mori]	--	--	--	--	--
	0.00832018	0.329033	0.946	0.837	1	1	1.13	LOC101743364	uncharacterized protein LOC101743364 isoform X1 [Bombyx mori]	--	--	--	--	--	BMSK0008691
	0.00836419	0.269418	0.804	0.761	1	1	1.057	LOC101736198	probable leucine--tRNA ligase, mitochondrial [Bombyx mori]	--	GO:0002161,GO:0004823,GO:0005524,GO:0005739,GO:0005759,GO:0006418,GO:0006429,GO:0032543	aminoacyl-tRNA editing activity|leucine-tRNA ligase activity|ATP binding|mitochondrion|mitochondrial matrix|tRNA aminoacylation for protein translation|leucyl-tRNA aminoacylation|mitochondrial translation	ko00970	Aminoacyl-tRNA biosynthesis	BMSK0002704
	0.00838199	0.124903	1	0.967	1	1	1.034	LOC101742599	39S ribosomal protein L51, mitochondrial [Bombyx mori]	--	GO:0003735,GO:0005761,GO:0005762,GO:0006412,GO:0032543	structural constituent of ribosome|mitochondrial ribosome|mitochondrial large ribosomal subunit|translation|mitochondrial translation	--	--
	0.00841767	0.270558	0.772	0.713	1	1	1.083	LOC101741730	hypothetical protein [Bicyclus anynana]	--	--	--	--	--
	0.00850777	0.227519	0.946	0.818	1	1	1.156	LOC101744320	cleavage stimulation factor subunit 1 [Bombyx mori]	Y41C4A.11	GO:0000398,GO:0003723,GO:0005654,GO:0005848,GO:0006369,GO:0031124	mRNA splicing, via spliceosome|RNA binding|nucleoplasm|mRNA cleavage stimulating factor complex|termination of RNA polymerase II transcription|mRNA 3'-end processing	ko03015	mRNA surveillance pathway	BMSK0014111
	0.00853313	0.128515	0.924	0.833	1	1	1.109	LOC101740079	putative epidermal cell surface receptor [Bombyx mori]	--	GO:0002168,GO:0005178,GO:0005887,GO:0007155,GO:0007411,GO:0008201,GO:0016324,GO:0031012,GO:0038023,GO:0060548	instar larval development|integrin binding|integral component of plasma membrane|cell adhesion|axon guidance|heparin binding|apical plasma membrane|extracellular matrix|signaling receptor activity|negative regulation of cell death	--	--	BMSK0014946
	0.00854265	0.0259175	0.348	0.383	1	1	0.909	LOC101743259	uncharacterized protein LOC101743259 [Bombyx mori]	--	--	--	--	--
	0.00861988	0.100139	1	1	1	1	1	LOC101740811	Guanine nucleotide-binding protein subunit gamma-1 [Papilio machaon]	--	GO:0003015,GO:0003380,GO:0003924,GO:0005834,GO:0007186,GO:0007391,GO:0007637,GO:0010470,GO:0035050,GO:0043519,GO:0045176,GO:0048383,GO:0055059,GO:0060027,GO:0061343	heart process|establishment or maintenance of cytoskeleton polarity involved in gastrulation|GTPase activity|heterotrimeric G-protein complex|G protein-coupled receptor signaling pathway|dorsal closure|proboscis extension reflex|regulation of gastrulation|embryonic heart tube development|regulation of myosin II filament organization|apical protein localization|mesectoderm development|asymmetric n…	ko04014,ko04062,ko04151,ko04371,ko04713,ko04723,ko04724,ko04725,ko04726,ko04727,ko04728,ko04740,ko04926,ko05032,ko05034,ko05163,ko05167,ko05170,ko05200	Ras signaling pathway|Chemokine signaling pathway|PI3K-Akt signaling pathway|Apelin signaling pathway|Circadian entrainment|Retrograde endocannabinoid signaling|Glutamatergic synapse|Cholinergic synapse|Serotonergic synapse|GABAergic synapse|Dopaminergic synapse|Olfactory transduction|Relaxin signaling pathway|Morphine addiction|Alcoholism|Human cytomegalovirus infection|Kaposi sarcoma-associated…	BMSK0013215
	0.00866002	0.142284	1	0.995	1	1	1.005	LOC101735567	26S proteasome non-ATPase regulatory subunit 6 [Bombyx mori]	--	GO:0000502,GO:0005576,GO:0005654,GO:0005829,GO:0005838,GO:0006508,GO:0016579,GO:0016887,GO:0022624,GO:0030234,GO:0034774,GO:0043161,GO:0043312,GO:0043687,GO:1904813	proteasome complex|extracellular region|nucleoplasm|cytosol|proteasome regulatory particle|proteolysis|protein deubiquitination|ATPase activity|proteasome accessory complex|enzyme regulator activity|secretory granule lumen|proteasome-mediated ubiquitin-dependent protein catabolic process|neutrophil degranulation|post-translational protein modification|ficolin-1-rich granule lumen	ko03050,ko05169	Proteasome|Epstein-Barr virus infection	BMSK0002025
	0.00874297	0.171853	0.989	0.9	1	1	1.099	LOC692934	ubiquitin-conjugating enzyme E2M [Bombyx mori]	--	GO:0004842,GO:0005524,GO:0006464,GO:0019788,GO:0045116	ubiquitin-protein transferase activity|ATP binding|cellular protein modification process|NEDD8 transferase activity|protein neddylation	ko04120	Ubiquitin mediated proteolysis	BMSK0008559
	0.00875552	0.666811	0.511	0.483	1	1	1.058	COX2	cytochrome c oxidase subunit II [Bombyx mandarina]	--	GO:0004129,GO:0005507,GO:0005743,GO:0016021,GO:0070469	cytochrome-c oxidase activity|copper ion binding|mitochondrial inner membrane|integral component of membrane|respiratory chain	ko00190,ko04260,ko04714,ko04932,ko05010,ko05012,ko05016	Oxidative phosphorylation|Cardiac muscle contraction|Thermogenesis|Non-alcoholic fatty liver disease (NAFLD)|Alzheimer disease|Parkinson disease|Huntington disease
	0.00875974	0.0739196	1	0.99	1	1	1.01	Acci	apoptotic chromatin condensation inducer in the nucleus-like [Bombyx mandarina]	--	GO:0004177,GO:0005576,GO:0008236	aminopeptidase activity|extracellular region|serine-type peptidase activity	--	--	BMSK0001860
	0.00879771	0.121158	1	1	1	1	1	LOC733106	S-phase kinase-associated protein [Bombyx mori]	--	GO:0005829,GO:0016567,GO:0019005,GO:0031146,GO:0031467	cytosol|protein ubiquitination|SCF ubiquitin ligase complex|SCF-dependent proteasomal ubiquitin-dependent protein catabolic process|Cul7-RING ubiquitin ligase complex	ko04110,ko04114,ko04120,ko04141,ko04310,ko04341,ko04350,ko04710,ko05131,ko05132,ko05170,ko05200	Cell cycle|Oocyte meiosis|Ubiquitin mediated proteolysis|Protein processing in endoplasmic reticulum|Wnt signaling pathway|Hedgehog signaling pathway - fly|TGF-beta signaling pathway|Circadian rhythm|Shigellosis|Salmonella infection|Human immunodeficiency virus 1 infection|Pathways in cancer	BMSK0007567
	0.00880292	0.187007	1	1	1	1	1	LOC101739069	inter-alpha-trypsin inhibitor heavy chain H4 isoform X1 [Bombyx mori]	--	GO:0004867,GO:0005576,GO:0006953,GO:0030212	serine-type endopeptidase inhibitor activity|extracellular region|acute-phase response|hyaluronan metabolic process	--	--
	0.00888286	0.151513	1	1	1	1	1	LOC101746149	uncharacterized protein LOC101746149 [Bombyx mori]	--	--	--	--	--	BMSK0010718
	0.00888558	0.307911	0.739	0.766	1	1	0.965	LOC101737430	transmembrane protein 205 [Bombyx mori]	--	GO:0016021	integral component of membrane	--	--	BMSK0003064
	0.0089222	0.197218	0.967	0.847	1	1	1.142	LOC101735721	THO complex subunit 7 homolog isoform X1 [Bombyx mori]	--	GO:0000445,GO:0005737,GO:0006397,GO:0006406,GO:0016607	THO complex part of transcription export complex|cytoplasm|mRNA processing|mRNA export from nucleus|nuclear speck	ko03013	RNA transport	BMSK0013154
	0.00894592	0.376442	0.641	0.464	1	1	1.381	LOC100134922	cytochrome b5 [Bombyx mori]	--	GO:0005789,GO:0012505,GO:0016021,GO:0020037,GO:0031090,GO:0035206,GO:0045610,GO:0046872,GO:0055114	endoplasmic reticulum membrane|endomembrane system|integral component of membrane|heme binding|organelle membrane|regulation of hemocyte proliferation|regulation of hemocyte differentiation|metal ion binding|oxidation-reduction process	--	--	BMSK0002377
	0.00903782	0.304021	0.967	0.895	1	1	1.08	LOC101739592	NAD kinase isoform X8 [Bombyx mori]	--	GO:0003951,GO:0005524,GO:0005829,GO:0006741,GO:0019674,GO:0035774,GO:0046872	NAD+ kinase activity|ATP binding|cytosol|NADP biosynthetic process|NAD metabolic process|positive regulation of insulin secretion involved in cellular response to glucose stimulus|metal ion binding	ko00760	Nicotinate and nicotinamide metabolism
	0.00904283	0.188886	0.87	0.694	1	1	1.254	LOC101738291	bicaudal D-related protein homolog [Bombyx mandarina]	--	--	--	--	--	BMSK0009644
	0.0090777	0.287265	0.957	0.842	1	1	1.137	LOC101743390	netrin receptor UNC5C isoform X1 [Bombyx mori]	--	GO:0005042,GO:0005886,GO:0007275,GO:0016021,GO:0030054,GO:0043005,GO:0045202	netrin receptor activity|plasma membrane|multicellular organism development|integral component of membrane|cell junction|neuron projection|synapse	ko04360	Axon guidance	BMSK0012455
	0.00908834	0.268375	0.859	0.718	1	1	1.196	LOC751091	copper chaperone [Bombyx mori]	--	GO:0005829,GO:0006825,GO:0006878,GO:0006979,GO:0015680,GO:0016531,GO:0032767	cytosol|copper ion transport|cellular copper ion homeostasis|response to oxidative stress|protein maturation by copper ion transfer|copper chaperone activity|copper-dependent protein binding	ko04978	Mineral absorption
	0.00909241	0.236129	0.989	0.952	1	1	1.039	LOC101740100	rab proteins geranylgeranyltransferase component A 2 [Bombyx mori]	--	GO:0005092,GO:0005096,GO:0005634,GO:0005654,GO:0005829,GO:0005968,GO:0006886,GO:0007264,GO:0017137,GO:0018344	GDP-dissociation inhibitor activity|GTPase activator activity|nucleus|nucleoplasm|cytosol|Rab-protein geranylgeranyltransferase complex|intracellular protein transport|small GTPase mediated signal transduction|Rab GTPase binding|protein geranylgeranylation	--	--	BMSK0007804
	0.00913188	0.255909	0.978	0.943	1	1	1.037	LOC101736979	uncharacterized protein LOC101736979 [Bombyx mori]	--	--	--	--	--	BMSK0007552
	0.00913446	0.0538386	0.261	0.254	1	1	1.028	LOC110386074	uncharacterized protein LOC112051988 isoform X2 [Bicyclus anynana]	ENSONIP00000022548	--	--	--	--
	0.00914938	0.00273162	1	0.933	1	1	1.072	LOC100620062	71 kDa protein isoform X2 [Bombyx mori]	--	GO:0005622,GO:0006606,GO:0042273,GO:0051082	intracellular|protein import into nucleus|ribosomal large subunit biogenesis|unfolded protein binding	--	--	BMSK0002758
	0.00929542	0.0654025	0.37	0.426	1	1	0.869	LOC101738570	uncharacterized protein LOC101738570 isoform X1 [Bombyx mori]	--	--	--	--	--	BMSK0012865
	0.00932232	0.0578602	0.359	0.416	1	1	0.863	LOC101745497	uncharacterized protein LOC101745497 [Bombyx mori]	--	GO:0005634,GO:0005737,GO:0006511,GO:0007423,GO:0007601,GO:0008270,GO:0016567,GO:0016740,GO:0045676,GO:0050896	nucleus|cytoplasm|ubiquitin-dependent protein catabolic process|sensory organ development|visual perception|zinc ion binding|protein ubiquitination|transferase activity|regulation of R7 cell differentiation|response to stimulus	--	--	BMSK0000544
	0.00934363	0.262022	0.87	0.871	1	1	0.999	LOC101741756	uncharacterized protein LOC101741756 [Bombyx mori]	--	--	--	--	--	BMSK0014646
	0.00943301	0.348856	0.38	0.33	1	1	1.152	LOC101738052	protein scabrous [Bombyx mandarina]	--	GO:0005576,GO:0005770,GO:0007219,GO:0007399,GO:0007460,GO:0008407,GO:0008587,GO:0016318,GO:0016321,GO:0045468,GO:0046331,GO:0048749,GO:0097305	extracellular region|late endosome|Notch signaling pathway|nervous system development|R8 cell fate commitment|chaeta morphogenesis|imaginal disc-derived wing margin morphogenesis|ommatidial rotation|female meiosis chromosome segregation|regulation of R8 cell spacing in compound eye|lateral inhibition|compound eye development|response to alcohol	--	--	BMSK0000456
	0.00951595	0.259231	0.978	0.962	1	1	1.017	LOC101747169	protein RRP5 homolog [Bombyx mori]	--	GO:0003676,GO:0005730,GO:0006364,GO:0006397,GO:0032040	nucleic acid binding|nucleolus|rRNA processing|mRNA processing|small-subunit processome	--	--	BMSK0014537
	0.00951869	0.31403	0.967	0.928	1	1	1.042	LOC101742117	ashwin-like [Bombyx mori]	--	GO:0005654,GO:0048598,GO:0072669	nucleoplasm|embryonic morphogenesis|tRNA-splicing ligase complex	--	--	BMSK0013446
	0.00955622	0.102497	0.304	0.301	1	1	1.01	LOC101743288	uncharacterized protein LOC114242675 [Bombyx mandarina]	--	--	--	--	--	BMSK0011113
	0.00957698	0.236778	0.587	0.421	1	1	1.394	CTL16	C-type lectin 16 precursor [Bombyx mori]	--	--	--	--	--	BMSK0008829
	0.00959625	0.0154446	1	0.981	1	1	1.019	LOC101746879	U6 snRNA-associated Sm-like protein LSm6 [Bombyx mori]	--	GO:0000398,GO:0000932,GO:0003723,GO:0005634,GO:0005688,GO:0005730,GO:0005732,GO:0005737,GO:0006402,GO:0008033,GO:0030490,GO:0046540,GO:0046982,GO:0071005,GO:0120115	mRNA splicing, via spliceosome|P-body|RNA binding|nucleus|U6 snRNP|nucleolus|small nucleolar ribonucleoprotein complex|cytoplasm|mRNA catabolic process|tRNA processing|maturation of SSU-rRNA|U4/U6 x U5 tri-snRNP complex|protein heterodimerization activity|U2-type precatalytic spliceosome|Lsm2-8 complex	ko03018,ko03040	RNA degradation|Spliceosome
	0.00969047	0.0502337	1	0.976	1	1	1.025	Iap	inhibitor of apoptosis protein isoform X2 [Bombyx mori]	--	GO:0000209,GO:0004842,GO:0004869,GO:0005634,GO:0005737,GO:0005829,GO:0006511,GO:0006915,GO:0007275,GO:0007283,GO:0007289,GO:0007298,GO:0008270,GO:0008354,GO:0016055,GO:0022416,GO:0031398,GO:0031624,GO:0031625,GO:0043027,GO:0043066,GO:0043154,GO:0044390,GO:0045035,GO:0045116,GO:0046673,GO:0048800,GO:0051865,GO:0061630,GO:0061663,GO:0070936,GO:0089720,GO:0090263,GO:0097340,GO:1903688,GO:1990001,GO:…	protein polyubiquitination|ubiquitin-protein transferase activity|cysteine-type endopeptidase inhibitor activity|nucleus|cytoplasm|cytosol|ubiquitin-dependent protein catabolic process|apoptotic process|multicellular organism development|spermatogenesis|spermatid nucleus differentiation|border follicle cell migration|zinc ion binding|germ cell migration|Wnt signaling pathway|chaeta development|po…	ko04120,ko04215,ko05145,ko05200,ko05222	Ubiquitin mediated proteolysis|Apoptosis - multiple species|Toxoplasmosis|Pathways in cancer|Small cell lung cancer
	0.00978026	0.00433366	1	0.995	1	1	1.005	LOC693103	microtubule-associated protein RP/EB family member 3 isoform X2 [Bombyx mori]	--	GO:0005815,GO:0005874,GO:0007049,GO:0030981,GO:0031115,GO:0035372,GO:0051010,GO:0051301	microtubule organizing center|microtubule|cell cycle|cortical microtubule cytoskeleton|negative regulation of microtubule polymerization|protein localization to microtubule|microtubule plus-end binding|cell division	--	--	BMSK0011174
	0.00984587	0.245198	0.37	0.297	1	1	1.246	LOC692777	transmembrane protease serine 9-like [Bombyx mandarina]	--	GO:0004252,GO:0005615,GO:0006954,GO:0007597,GO:0031639,GO:0042730,GO:0042803,GO:0051919	serine-type endopeptidase activity|extracellular space|inflammatory response|blood coagulation, intrinsic pathway|plasminogen activation|fibrinolysis|protein homodimerization activity|positive regulation of fibrinolysis	--	--
	0.0098766	0.199145	0.543	0.531	1	1	1.023	LOC101740278	uncharacterized protein YJR142W [Bombyx mori]	--	--	--	--	--	BMSK0012791
	0.00989868	0.153578	1	0.986	1	1	1.014	LOC101743111	malignant T-cell-amplified sequence 1 homolog [Bombyx mori]	--	GO:0001731,GO:0002188,GO:0003723,GO:0022627,GO:0032991,GO:0045948	formation of translation preinitiation complex|translation reinitiation|RNA binding|cytosolic small ribosomal subunit|protein-containing complex|positive regulation of translational initiation	--	--	BMSK0008211
	0.00997499	0.192842	1	0.971	1	1	1.03	LOC101736689	lissencephaly-1 homolog [Bombyx mandarina]	Y41C4A.11	GO:0000132,GO:0000776,GO:0005828,GO:0005829,GO:0005869,GO:0005938,GO:0006886,GO:0007093,GO:0007283,GO:0007294,GO:0007298,GO:0007303,GO:0007312,GO:0007405,GO:0008090,GO:0008298,GO:0016319,GO:0019827,GO:0030286,GO:0030381,GO:0030425,GO:0030426,GO:0030473,GO:0030510,GO:0030723,GO:0031616,GO:0034501,GO:0042052,GO:0043025,GO:0043143,GO:0046716,GO:0046843,GO:0048142,GO:0048813,GO:0048814,GO:0050772,GO:…	establishment of mitotic spindle orientation|kinetochore|kinetochore microtubule|cytosol|dynactin complex|cell cortex|intracellular protein transport|mitotic cell cycle checkpoint|spermatogenesis|germarium-derived oocyte fate determination|border follicle cell migration|cytoplasmic transport, nurse cell to oocyte|oocyte nucleus migration involved in oocyte dorsal/ventral axis specification|neurob…	ko00565	Ether lipid metabolism
	0	0.254029	0.253	0.072	0	2	3.514	LOC101745397	tetratricopeptide repeat protein 21B-like [Bombyx mandarina]	--	GO:0000790,GO:0005737,GO:0005856,GO:0005929,GO:0006357,GO:0007224,GO:0008589,GO:0021591,GO:0021798,GO:0030991,GO:0035721,GO:0035735,GO:0061512,GO:0097542	nuclear chromatin|cytoplasm|cytoskeleton|cilium|regulation of transcription by RNA polymerase II|smoothened signaling pathway|regulation of smoothened signaling pathway|ventricular system development|forebrain dorsal/ventral pattern formation|intraciliary transport particle A|intraciliary retrograde transport|intraciliary transport involved in cilium assembly|protein localization to cilium|ciliar…	--	--	BMSK0005086
	0	0.126479	0.278	0.144	0	2	1.931	LOC101735519	cell cycle control protein 50A isoform X2 [Bombyx mori]	--	GO:0005783,GO:0005794,GO:0005886,GO:0006855,GO:0010976,GO:0015247,GO:0015917,GO:0016021,GO:0016324,GO:0030658,GO:0036010,GO:0045332,GO:0070863	endoplasmic reticulum|Golgi apparatus|plasma membrane|drug transmembrane transport|positive regulation of neuron projection development|aminophospholipid transmembrane transporter activity|aminophospholipid transport|integral component of membrane|apical plasma membrane|transport vesicle membrane|protein localization to endosome|phospholipid translocation|positive regulation of protein exit from …	--	--	BMSK0009359
	0	0.112123	0.266	0.149	0	2	1.785	rptor	regulatory-associated protein of mTOR [Bombyx mandarina]	--	GO:0001030,GO:0001031,GO:0001032,GO:0001156,GO:0001558,GO:0001938,GO:0005654,GO:0005737,GO:0005764,GO:0005765,GO:0005829,GO:0007050,GO:0008361,GO:0009267,GO:0010494,GO:0010800,GO:0016032,GO:0016241,GO:0019901,GO:0030291,GO:0030295,GO:0030307,GO:0030425,GO:0030674,GO:0031669,GO:0031929,GO:0031931,GO:0032008,GO:0033138,GO:0038202,GO:0043025,GO:0044877,GO:0045945,GO:0071230,GO:0071233,GO:0071889,GO:…	RNA polymerase III type 1 promoter DNA binding|RNA polymerase III type 2 promoter DNA binding|RNA polymerase III type 3 promoter DNA binding|TFIIIC-class transcription factor complex binding|regulation of cell growth|positive regulation of endothelial cell proliferation|nucleoplasm|cytoplasm|lysosome|lysosomal membrane|cytosol|cell cycle arrest|regulation of cell size|cellular response to starvat…	ko04136,ko04140,ko04150,ko04151,ko04152,ko04211,ko04213,ko04714,ko04910,ko05131,ko05206	Autophagy - other|Autophagy - animal|mTOR signaling pathway|PI3K-Akt signaling pathway|AMPK signaling pathway|Longevity regulating pathway|Longevity regulating pathway - multiple species|Thermogenesis|Insulin signaling pathway|Shigellosis|MicroRNAs in cancer	BMSK0009738
	0	0.108764	0.253	0.14	0	2	1.807	LOC105841947	facilitated trehalose transporter Tret1 [Bombyx mori]	--	GO:0005886,GO:0015574,GO:0015771,GO:0016021	plasma membrane|trehalose transmembrane transporter activity|trehalose transport|integral component of membrane	--	--	BMSK0006025
	0	0.0500625	0.329	0.23	0	2	1.43	LOC101736188	uncharacterized protein LOC101736188 isoform X1 [Bombyx mori]	--	--	--	ko01524,ko04978	Platinum drug resistance|Mineral absorption	BMSK0008389
	4.88643e-38	0.757271	1	0.995	4.17155e-34	2	1.005	LOC101742445	--	--	--	--	--	--	BMSK0008199
	1.28944e-31	0.443913	1	1	1.10079e-27	2	1	Crabp	cellular retinoic acid binding protein [Bombyx mori]	--	GO:0005737,GO:0008289,GO:0016020	cytoplasm|lipid binding|membrane	ko03320	PPAR signaling pathway	BMSK0009461
	1.82708e-31	0.470969	1	0.995	1.55978e-27	2	1.005	LOC119628334	uncharacterized protein LOC114244911 [Bombyx mandarina]	--	GO:0001774,GO:0001932,GO:0002224,GO:0002755,GO:0003725,GO:0003727,GO:0004888,GO:0005737,GO:0005764,GO:0005768,GO:0005783,GO:0005789,GO:0005886,GO:0006955,GO:0007249,GO:0007252,GO:0008144,GO:0008329,GO:0016021,GO:0032009,GO:0032722,GO:0032755,GO:0032757,GO:0034154,GO:0035197,GO:0043235,GO:0045078,GO:0045087,GO:0045356,GO:0045359,GO:0045416,GO:0051607,GO:0071260,GO:1901224	microglial cell activation|regulation of protein phosphorylation|toll-like receptor signaling pathway|MyD88-dependent toll-like receptor signaling pathway|double-stranded RNA binding|single-stranded RNA binding|transmembrane signaling receptor activity|cytoplasm|lysosome|endosome|endoplasmic reticulum|endoplasmic reticulum membrane|plasma membrane|immune response|I-kappaB kinase/NF-kappaB signali…	--	--	BMSK0002587
	5.38768e-31	0.166945	1	1	4.59946e-27	2	1	RpL13A	ribosomal protein L13A [Bombyx mori]	--	GO:0003735,GO:0006412,GO:0015934	structural constituent of ribosome|translation|large ribosomal subunit	ko03010	Ribosome	BMSK0001321
	1.42561e-29	0.576814	1	0.995	1.21705e-25	2	1.005	Hmga	high mobility group protein A [Bombyx mori]	--	--	--	ko05202,ko05206	Transcriptional misregulation in cancer|MicroRNAs in cancer	BMSK0012861
	1.74069e-28	0.726178	1	0.977	1.48603e-24	2	1.024	LOC692894	LOW QUALITY PROTEIN: notch-like protein isoform X1 [Bombyx mori]	--	GO:0004930,GO:0005509,GO:0005622,GO:0005887,GO:0006954,GO:0007155,GO:0007166,GO:0007189,GO:0016477,GO:0031256,GO:0032587,GO:0035374,GO:0071621	G protein-coupled receptor activity|calcium ion binding|intracellular|integral component of plasma membrane|inflammatory response|cell adhesion|cell surface receptor signaling pathway|adenylate cyclase-activating G protein-coupled receptor signaling pathway|cell migration|leading edge membrane|ruffle membrane|chondroitin sulfate binding|granulocyte chemotaxis	--	--	BMSK0005551
	3.12898e-28	0.968577	1	0.923	2.67121e-24	2	1.083	LOC101736897	failed axon connections isoform X1 [Bombyx mori]	--	GO:0005737,GO:0005886,GO:0007409,GO:0036099	cytoplasm|plasma membrane|axonogenesis|female germ-line stem cell population maintenance	--	--	BMSK0000288
	7.65085e-28	0.981273	1	0.955	6.53153e-24	2	1.047	LOC101746693	proteoglycan Cow [Bombyx mori]	--	GO:0004867,GO:0005509,GO:0005615,GO:0006858,GO:0007367,GO:0017147,GO:0035592,GO:0048190,GO:0090090,GO:0090263	serine-type endopeptidase inhibitor activity|calcium ion binding|extracellular space|extracellular transport|segment polarity determination|Wnt-protein binding|establishment of protein localization to extracellular region|wing disc dorsal/ventral pattern formation|negative regulation of canonical Wnt signaling pathway|positive regulation of canonical Wnt signaling pathway	--	--	BMSK0004841
	8.82633e-28	0.534633	1	1	7.53504e-24	2	1	Inx2	innexin 2 [Bombyx mori]	--	GO:0005243,GO:0005886,GO:0005921,GO:0006811,GO:0016021	gap junction channel activity|plasma membrane|gap junction|ion transport|integral component of membrane	--	--	BMSK0008384
	3.45346e-27	0.727029	1	0.964	2.94822e-23	2	1.037	LOC101744804	uncharacterized protein LOC101744804 isoform X1 [Bombyx mori]	--	--	--	--	--	BMSK0009062
	1.33162e-25	0.165129	1	1	1.13681e-21	2	1	LOC692701	60S ribosomal protein L24 [Manduca sexta]	--	GO:0005840	ribosome	ko03010	Ribosome	BMSK0004953
	3.88624e-25	0.594376	1	0.955	3.31768e-21	2	1.047	LOC101735576	uncharacterized protein LOC101735576 [Bombyx mori]	--	--	--	--	--	BMSK0000903
	1.07934e-23	0.159122	1	1	9.21436e-20	2	1	RpL27	60S ribosomal protein L27 [Papilio machaon]	--	GO:0003735,GO:0006364,GO:0006412,GO:0015934,GO:0022625,GO:0098556	structural constituent of ribosome|rRNA processing|translation|large ribosomal subunit|cytosolic large ribosomal subunit|cytoplasmic side of rough endoplasmic reticulum membrane	ko03010	Ribosome	BMSK0004633
	5.16738e-23	0.204235	1	1	4.41139e-19	2	1	RpS23	ribosomal protein S23 [Bombyx mori]	--	GO:0002181,GO:0003735,GO:0005791,GO:0022627,GO:0042788	cytoplasmic translation|structural constituent of ribosome|rough endoplasmic reticulum|cytosolic small ribosomal subunit|polysomal ribosome	ko03010	Ribosome
	1.12769e-22	0.696688	1	0.995	9.62707e-19	2	1.005	LOC101743966	calsyntenin-1 [Bombyx mori]	--	GO:0005509,GO:0005576,GO:0005887,GO:0007156,GO:0009986,GO:0016339,GO:0044331,GO:0045211,GO:0050806,GO:0051965	calcium ion binding|extracellular region|integral component of plasma membrane|homophilic cell adhesion via plasma membrane adhesion molecules|cell surface|calcium-dependent cell-cell adhesion via plasma membrane cell adhesion molecules|cell-cell adhesion mediated by cadherin|postsynaptic membrane|positive regulation of synaptic transmission|positive regulation of synapse assembly	--	--	BMSK0015623
	2.30015e-22	0.205943	1	1	1.96364e-18	2	1	RpS17	ribosomal protein S17 [Bombyx mori]	--	GO:0003735,GO:0005840,GO:0006412	structural constituent of ribosome|ribosome|translation	ko03010	Ribosome	BMSK0012072
	1.41903e-21	0.135338	1	1	1.21143e-17	2	1	RpL21	ribosomal protein L21 [Bombyx mori]	--	GO:0000184,GO:0003723,GO:0003735,GO:0005783,GO:0005829,GO:0006412,GO:0006413,GO:0006614,GO:0016020,GO:0022625	nuclear-transcribed mRNA catabolic process, nonsense-mediated decay|RNA binding|structural constituent of ribosome|endoplasmic reticulum|cytosol|translation|translational initiation|SRP-dependent cotranslational protein targeting to membrane|membrane|cytosolic large ribosomal subunit	ko03010	Ribosome	BMSK0007848
	1.50636e-21	0.765184	1	0.901	1.28598e-17	2	1.11	LOC101743174	hemicentin-1 isoform X3 [Bombyx mori]	--	GO:0005201,GO:0005509,GO:0005576,GO:0005604,GO:0005913,GO:0005938,GO:0007049,GO:0007156,GO:0007157,GO:0009617,GO:0030054,GO:0032154,GO:0038023,GO:0042803,GO:0050839,GO:0051301,GO:0062023	extracellular matrix structural constituent|calcium ion binding|extracellular region|basement membrane|cell-cell adherens junction|cell cortex|cell cycle|homophilic cell adhesion via plasma membrane adhesion molecules|heterophilic cell-cell adhesion via plasma membrane cell adhesion molecules|response to bacterium|cell junction|cleavage furrow|signaling receptor activity|protein homodimerization …	ko04391	Hippo signaling pathway - fly
	2.7827e-21	0.140267	1	1	2.37559e-17	2	1	RpL11	60S ribosomal protein L11 [Bombyx mandarina]	--	GO:0000027,GO:0002181,GO:0003735,GO:0005730,GO:0005737,GO:0019843,GO:0022625,GO:0022626	ribosomal large subunit assembly|cytoplasmic translation|structural constituent of ribosome|nucleolus|cytoplasm|rRNA binding|cytosolic large ribosomal subunit|cytosolic ribosome	ko03010	Ribosome	BMSK0001352
	3.37675e-21	0.213196	1	1	2.88273e-17	2	1	RpL35	ribosomal protein L35 [Bombyx mori]	--	GO:0000463,GO:0003729,GO:0003735,GO:0006412,GO:0022625,GO:0043021	maturation of LSU-rRNA from tricistronic rRNA transcript (SSU-rRNA, 5.8S rRNA, LSU-rRNA)|mRNA binding|structural constituent of ribosome|translation|cytosolic large ribosomal subunit|ribonucleoprotein complex binding	ko03010	Ribosome	BMSK0001949
	5.2898e-21	0.19018	1	1	4.51591e-17	2	1	RpL22	ribosomal protein L22 [Bombyx mori]	--	GO:0003735,GO:0005840,GO:0006412	structural constituent of ribosome|ribosome|translation	ko03010	Ribosome	BMSK0010254
	5.41292e-21	0.686726	1	0.995	4.62101e-17	2	1.005	LOC100101183	vesicle amine transport protein isoform X1 [Bombyx mori]	--	GO:0008270,GO:0016491	zinc ion binding|oxidoreductase activity	--	--	BMSK0011052
	6.59352e-21	0.100553	1	1	5.62889e-17	2	1	RpL6	ribosomal protein L6 isoform X1 [Bombyx mori]	--	GO:0002181,GO:0003735,GO:0005791,GO:0022625,GO:0042788	cytoplasmic translation|structural constituent of ribosome|rough endoplasmic reticulum|cytosolic large ribosomal subunit|polysomal ribosome	ko03010	Ribosome	BMSK0009129
	7.07838e-21	0.166499	1	1	6.04282e-17	2	1	RpL37	ribosomal protein L37 [Bombyx mori]	--	GO:0003735,GO:0005840,GO:0006412,GO:0019843,GO:0046872	structural constituent of ribosome|ribosome|translation|rRNA binding|metal ion binding	ko03010	Ribosome	BMSK0012680
	7.80757e-21	0.0915369	1	1	6.66532e-17	2	1	RpS24	ribosomal protein S24 [Bombyx mori]	--	GO:0003735,GO:0005840,GO:0006412	structural constituent of ribosome|ribosome|translation	ko03010	Ribosome	BMSK0010322
	7.82975e-21	0.0848875	1	1	6.68426e-17	2	1	RpS28	40S ribosomal protein S28 [Bombyx mori]	--	GO:0002181,GO:0003735,GO:0022627,GO:0042788,GO:0098556	cytoplasmic translation|structural constituent of ribosome|cytosolic small ribosomal subunit|polysomal ribosome|cytoplasmic side of rough endoplasmic reticulum membrane	ko03010	Ribosome	BMSK0006276
	7.87403e-21	0.118087	1	1	6.72206e-17	2	1	RpS12	ribosomal protein S12 [Bombyx mori]	--	GO:0002181,GO:0003735,GO:0022627	cytoplasmic translation|structural constituent of ribosome|cytosolic small ribosomal subunit	ko03010	Ribosome	BMSK0011589
	1.20097e-20	0.704356	1	0.991	1.02527e-16	2	1.009	LOC101735337	muscleblind-like protein isoform X1 [Bombyx mandarina]	--	GO:0000381,GO:0001069,GO:0001701,GO:0003723,GO:0003725,GO:0005634,GO:0005654,GO:0005737,GO:0005829,GO:0006397,GO:0007399,GO:0008380,GO:0010494,GO:0030326,GO:0043484,GO:0045445,GO:0046872	regulation of alternative mRNA splicing, via spliceosome|regulatory region RNA binding|in utero embryonic development|RNA binding|double-stranded RNA binding|nucleus|nucleoplasm|cytoplasm|cytosol|mRNA processing|nervous system development|RNA splicing|cytoplasmic stress granule|embryonic limb morphogenesis|regulation of RNA splicing|myoblast differentiation|metal ion binding	--	--	BMSK0001879
	2.62495e-20	0.204671	1	1	2.24092e-16	2	1	RpS8	ribosomal protein S8 [Bombyx mori]	--	GO:0003735,GO:0005840,GO:0006412	structural constituent of ribosome|ribosome|translation	ko03010	Ribosome	BMSK0008889
	5.15464e-20	0.756159	1	0.946	4.40051e-16	2	1.057	LOC101743216	claspin [Bombyx mandarina]	--	GO:0000287,GO:0005634,GO:0005737,GO:0019284,GO:0019509,GO:0043715,GO:0043716,GO:0043874	magnesium ion binding|nucleus|cytoplasm|L-methionine salvage from S-adenosylmethionine|L-methionine salvage from methylthioadenosine|2,3-diketo-5-methylthiopentyl-1-phosphate enolase activity|2-hydroxy-3-keto-5-methylthiopentenyl-1-phosphate phosphatase activity|acireductone synthase activity	--	--	BMSK0014781
	5.89361e-20	0.108943	1	1	5.03137e-16	2	1	RpSA	40S ribosomal protein SA isoform X1 [Bombyx mori]	--	GO:0000028,GO:0003735,GO:0006412,GO:0022627	ribosomal small subunit assembly|structural constituent of ribosome|translation|cytosolic small ribosomal subunit	ko03010	Ribosome	BMSK0009998
	6.74966e-20	0.119186	1	1	5.76218e-16	2	1	RpL35A	ribosomal protein L35A [Bombyx mori]	--	GO:0000049,GO:0003735,GO:0005840,GO:0006412	tRNA binding|structural constituent of ribosome|ribosome|translation	ko03010	Ribosome	BMSK0009038
	8.85191e-20	0.0562308	1	1	7.55688e-16	2	1	RpL19	ribosomal protein L19 [Bombyx mori]	--	GO:0002181,GO:0003735,GO:0022625,GO:0022626	cytoplasmic translation|structural constituent of ribosome|cytosolic large ribosomal subunit|cytosolic ribosome	ko03010	Ribosome	BMSK0002491
	9.57594e-20	0.15203	1	1	8.17498e-16	2	1	RpS26	40S ribosomal protein S26 [Bombyx mandarina]	--	GO:0002181,GO:0003729,GO:0003735,GO:0022627,GO:0042788,GO:0098556	cytoplasmic translation|mRNA binding|structural constituent of ribosome|cytosolic small ribosomal subunit|polysomal ribosome|cytoplasmic side of rough endoplasmic reticulum membrane	ko03010	Ribosome	BMSK0001120
	1.44565e-19	0.144586	1	1	1.23415e-15	2	1	RpS14	40S ribosomal protein S14 [Plutella xylostella]	--	GO:0003735,GO:0005840,GO:0006412	structural constituent of ribosome|ribosome|translation	ko03010	Ribosome	BMSK0005149
	2.20507e-19	0.287186	1	1	1.88247e-15	2	1	Eif-4a	eukaryotic translation initiation factor 4A isoform X1 [Bombyx mori]	--	GO:0000278,GO:0000381,GO:0002168,GO:0003724,GO:0003743,GO:0004004,GO:0005524,GO:0005634,GO:0005829,GO:0006413,GO:0007279,GO:0007446,GO:0016281,GO:0030718,GO:0043186,GO:0048132,GO:0048477	mitotic cell cycle|regulation of alternative mRNA splicing, via spliceosome|instar larval development|RNA helicase activity|translation initiation factor activity|ATP-dependent RNA helicase activity|ATP binding|nucleus|cytosol|translational initiation|pole cell formation|imaginal disc growth|eukaryotic translation initiation factor 4F complex|germ-line stem cell population maintenance|P granule|f…	ko03013	RNA transport
	2.5251e-19	0.169428	1	1	2.15568e-15	2	1	RpS3Ae	40S ribosomal protein S3a [Bombyx mori]	--	GO:0003735,GO:0006412,GO:0022627	structural constituent of ribosome|translation|cytosolic small ribosomal subunit	ko03010	Ribosome	BMSK0013676
	3.72835e-19	0.865583	1	0.905	3.1829e-15	2	1.105	LOC100862837	laminin beta-2 chain [Bombyx mori]	--	GO:0003143,GO:0005604,GO:0008406,GO:0016477,GO:0030198,GO:0033627,GO:0034446,GO:0045089,GO:0048513,GO:0050829,GO:0055013,GO:0070831	embryonic heart tube morphogenesis|basement membrane|gonad development|cell migration|extracellular matrix organization|cell adhesion mediated by integrin|substrate adhesion-dependent cell spreading|positive regulation of innate immune response|animal organ development|defense response to Gram-negative bacterium|cardiac muscle cell development|basement membrane assembly	ko04151,ko04510,ko04512,ko05145,ko05146,ko05165,ko05200,ko05222	PI3K-Akt signaling pathway|Focal adhesion|ECM-receptor interaction|Toxoplasmosis|Amoebiasis|Human papillomavirus infection|Pathways in cancer|Small cell lung cancer
	6.65904e-19	0.141425	1	1	5.68482e-15	2	1	RpL17	60S ribosomal protein L17 [Bombyx mori]	--	GO:0003735,GO:0006412,GO:0015934	structural constituent of ribosome|translation|large ribosomal subunit	ko03010	Ribosome	BMSK0012034
	6.96469e-19	0.130385	1	1	5.94575e-15	2	1	RpL30	ribosomal protein L30 [Bombyx mori]	--	GO:0003723,GO:0003735,GO:0005840,GO:0006412	RNA binding|structural constituent of ribosome|ribosome|translation	ko03010	Ribosome	BMSK0008657
	7.38983e-19	0.196575	1	1	6.3087e-15	2	1	RpL9	hypothetical protein evm-000521 [Chilo suppressalis]	--	GO:0003735,GO:0005840,GO:0006412,GO:0019843	structural constituent of ribosome|ribosome|translation|rRNA binding	ko03010	Ribosome	BMSK0007017
	8.80192e-19	1.14724	0.975	0.811	7.5142e-15	2	1.202	LOC101740012	semaphorin-2A isoform X1 [Bombyx mori]	--	GO:0005576,GO:0007399,GO:0030154	extracellular region|nervous system development|cell differentiation	--	--	BMSK0010659
	9.03963e-19	1.54071	0.873	0.532	7.71713e-15	2	1.641	LOC101736604	toll-like receptor 7 [Bombyx mori]	--	GO:0002752,GO:0005030,GO:0005615,GO:0007411,GO:0008329,GO:0009897,GO:0010508,GO:0016021,GO:0031012,GO:0045087,GO:0046790,GO:0050688,GO:0051607	cell surface pattern recognition receptor signaling pathway|neurotrophin receptor activity|extracellular space|axon guidance|signaling pattern recognition receptor activity|external side of plasma membrane|positive regulation of autophagy|integral component of membrane|extracellular matrix|innate immune response|virion binding|regulation of defense response to virus|defense response to virus	--	--	BMSK0013161
	9.41934e-19	0.437755	1	0.991	8.04129e-15	2	1.009	LOC101746425	A-kinase anchor protein 200 [Bombyx mandarina]	--	--	--	--	--
	1.0319e-18	0.1219	1	1	8.80932e-15	2	1	RpS27a	ubiquitin and ribosomal protein S27a [Bombyx mori]	--	GO:0003735,GO:0005634,GO:0005840,GO:0006412,GO:0046872	structural constituent of ribosome|nucleus|ribosome|translation|metal ion binding	ko03010	Ribosome	BMSK0013482
	1.81284e-18	0.464497	1	0.928	1.54762e-14	2	1.078	LOC101742065	uncharacterized protein LOC101742065 isoform X1 [Bombyx mori]	--	--	--	--	--	BMSK0008424
	2.08115e-18	0.0450709	1	1	1.77668e-14	2	1	RpS3	ribosomal protein S3 [Bombyx mori]	--	GO:0003723,GO:0003735,GO:0006412,GO:0015935	RNA binding|structural constituent of ribosome|translation|small ribosomal subunit	ko03010,ko05130,ko05132	Ribosome|Pathogenic Escherichia coli infection|Salmonella infection	BMSK0008300
	4.7511e-18	0.856317	1	0.932	4.05602e-14	2	1.073	LOC101745749	rho GTPase-activating protein 4-like isoform X3 [Vanessa tameamea]	--	GO:0005096,GO:0005737,GO:0005829,GO:0007165,GO:0030336,GO:0048365,GO:0051056	GTPase activator activity|cytoplasm|cytosol|signal transduction|negative regulation of cell migration|Rac GTPase binding|regulation of small GTPase mediated signal transduction	ko04360	Axon guidance	BMSK0010398
	5.39309e-18	0.721423	1	0.887	4.60408e-14	2	1.127	LOC101746048	fasciclin-3 isoform X8 [Bombyx mori]	--	GO:0005737,GO:0005829,GO:0005886,GO:0005918,GO:0005920,GO:0007156,GO:0007411,GO:0007413,GO:0008039,GO:0016021,GO:0016200,GO:0016323,GO:0016328,GO:0030707,GO:0031594,GO:0031965,GO:0055037	cytoplasm|cytosol|plasma membrane|septate junction|smooth septate junction|homophilic cell adhesion via plasma membrane adhesion molecules|axon guidance|axonal fasciculation|synaptic target recognition|integral component of membrane|synaptic target attraction|basolateral plasma membrane|lateral plasma membrane|ovarian follicle cell development|neuromuscular junction|nuclear membrane|recycling end…	--	--	BMSK0013740
	5.62806e-18	0.665392	1	0.955	4.80468e-14	2	1.047	LOC101736248	protein twisted gastrulation [Bombyx mori]	--	GO:0005576,GO:0007354,GO:0008201,GO:0010629,GO:0017015,GO:0030510	extracellular region|zygotic determination of anterior/posterior axis, embryo|heparin binding|negative regulation of gene expression|regulation of transforming growth factor beta receptor signaling pathway|regulation of BMP signaling pathway	--	--	BMSK0011057
	6.06834e-18	0.970054	1	0.932	5.18054e-14	2	1.073	LOC101740962	zinc finger CCCH domain-containing protein 13 [Bombyx mori]	--	--	--	--	--	BMSK0000753
	8.2506e-18	1.13492	0.937	0.658	7.04354e-14	2	1.424	LOC101738491	cadherin-86C [Bombyx mandarina]	--	GO:0005509,GO:0005887,GO:0007156,GO:0008360,GO:0016339,GO:0035003,GO:0044331	calcium ion binding|integral component of plasma membrane|homophilic cell adhesion via plasma membrane adhesion molecules|regulation of cell shape|calcium-dependent cell-cell adhesion via plasma membrane cell adhesion molecules|subapical complex|cell-cell adhesion mediated by cadherin	--	--	BMSK0006954
	1.20233e-17	0.171932	1	1	1.02643e-13	2	1	RpS5	ribosomal protein S5 [Bombyx mori]	--	GO:0000028,GO:0003729,GO:0003735,GO:0006412,GO:0006450,GO:0019843,GO:0022627	ribosomal small subunit assembly|mRNA binding|structural constituent of ribosome|translation|regulation of translational fidelity|rRNA binding|cytosolic small ribosomal subunit	ko03010	Ribosome	BMSK0008606
	2.00142e-17	0.119779	1	1	1.70861e-13	2	1	RpS25	40S ribosomal protein S25 [Vanessa tameamea]	--	GO:0005840	ribosome	ko03010	Ribosome
	2.48181e-17	1.37859	1	0.851	2.11873e-13	2	1.175	LOC101746256	protein dachsous [Bombyx mori]	--	GO:0000904,GO:0001736,GO:0005509,GO:0005886,GO:0007156,GO:0008283,GO:0016021,GO:0016327,GO:0018149,GO:0035331,GO:0035332,GO:0042067,GO:0060071,GO:0090251	cell morphogenesis involved in differentiation|establishment of planar polarity|calcium ion binding|plasma membrane|homophilic cell adhesion via plasma membrane adhesion molecules|cell proliferation|integral component of membrane|apicolateral plasma membrane|peptide cross-linking|negative regulation of hippo signaling|positive regulation of hippo signaling|establishment of ommatidial planar polar…	ko04391,ko04392	Hippo signaling pathway - fly|Hippo signaling pathway - multiple species	BMSK0006874
	4.04647e-17	0.122359	1	1	3.45448e-13	2	1	RpS4	40S ribosomal protein S4 [Bombyx mori]	--	GO:0003735,GO:0005840,GO:0006412,GO:0019843	structural constituent of ribosome|ribosome|translation|rRNA binding	ko03010	Ribosome	BMSK0012993
	5.44345e-17	0.0784785	1	1	4.64707e-13	2	1	RpL8	ribosomal protein L8 [Bombyx mori]	--	GO:0003735,GO:0005840,GO:0006412,GO:0019843	structural constituent of ribosome|ribosome|translation|rRNA binding	ko03010	Ribosome	BMSK0008678
	5.82192e-17	0.0342607	1	1	4.97017e-13	2	1	RpS20	Ribosomal protein S20 [Operophtera brumata]	--	GO:0002181,GO:0003723,GO:0003735,GO:0006412,GO:0015935,GO:0022627	cytoplasmic translation|RNA binding|structural constituent of ribosome|translation|small ribosomal subunit|cytosolic small ribosomal subunit	ko03010	Ribosome	BMSK0011898
	6.19482e-17	0.795694	1	0.896	5.28852e-13	2	1.116	LOC101736977	RNA-binding protein Musashi homolog Rbp6 isoform X3 [Bombyx mori]	ENSRNOP00000066107	GO:0003723,GO:0003727,GO:0005737,GO:0005844,GO:0008266,GO:0048864,GO:1990904	RNA binding|single-stranded RNA binding|cytoplasm|polysome|poly(U) RNA binding|stem cell development|ribonucleoprotein complex	ko03015	mRNA surveillance pathway	BMSK0014151
	6.28146e-17	0.584176	1	0.991	5.36248e-13	2	1.009	LOC101735425	serine/threonine-protein kinase mig-15 isoform X1 [Bombyx mandarina]	--	GO:0000003,GO:0000165,GO:0002119,GO:0004674,GO:0005524,GO:0005737,GO:0010171,GO:0023014,GO:0030334,GO:0031098,GO:0032147,GO:0032228,GO:0033563,GO:0048812	reproduction|MAPK cascade|nematode larval development|protein serine/threonine kinase activity|ATP binding|cytoplasm|body morphogenesis|signal transduction by protein phosphorylation|regulation of cell migration|stress-activated protein kinase signaling cascade|activation of protein kinase activity|regulation of synaptic transmission, GABAergic|dorsal/ventral axon guidance|neuron projection morph…	ko04013	MAPK signaling pathway - fly	BMSK0008654
	6.54691e-17	0.0149505	1	1	5.58909e-13	2	1	LOC692779	ubiquitin-60S ribosomal protein L40 [Helicoverpa armigera]	--	GO:0002181,GO:0003735,GO:0005634,GO:0005737,GO:0005829,GO:0006412,GO:0006464,GO:0006511,GO:0016567,GO:0019941,GO:0022625,GO:0022627,GO:0031386,GO:0031625	cytoplasmic translation|structural constituent of ribosome|nucleus|cytoplasm|cytosol|translation|cellular protein modification process|ubiquitin-dependent protein catabolic process|protein ubiquitination|modification-dependent protein catabolic process|cytosolic large ribosomal subunit|cytosolic small ribosomal subunit|protein tag|ubiquitin protein ligase binding	ko03010	Ribosome	BMSK0007162
	7.97276e-17	0.997029	0.962	0.671	6.80635e-13	2	1.434	LOC101738867	uncharacterized protein LOC101738867 [Bombyx mori]	--	--	--	--	--	BMSK0001066
	8.04747e-17	0.154718	1	1	6.87012e-13	2	1	RpL34	ribosomal protein L34 [Bombyx mori]	--	GO:0003735,GO:0005840,GO:0006412	structural constituent of ribosome|ribosome|translation	ko03010	Ribosome	BMSK0001139
	1.00832e-16	0.0717169	1	1	8.608e-13	2	1	RpL7A	ribosomal protein L7A [Bombyx mori]	--	GO:0000470,GO:0002181,GO:0003723,GO:0003735,GO:0006412,GO:0022625,GO:0022626	maturation of LSU-rRNA|cytoplasmic translation|RNA binding|structural constituent of ribosome|translation|cytosolic large ribosomal subunit|cytosolic ribosome	ko03010	Ribosome	BMSK0008453
	1.03266e-16	0.120441	1	1	8.81586e-13	2	1	RpL27A	ribosomal protein L27A [Bombyx mori]	--	GO:0003735,GO:0006412,GO:0015934	structural constituent of ribosome|translation|large ribosomal subunit	ko03010	Ribosome
	1.05314e-16	0.0865854	1	1	8.99065e-13	2	1	Jafrac1	thiol peroxiredoxin isoform X1 [Bombyx mori]	--	GO:0005829,GO:0006979,GO:0007155,GO:0007281,GO:0008340,GO:0008354,GO:0008379,GO:0042594,GO:0042744,GO:0045454	cytosol|response to oxidative stress|cell adhesion|germ cell development|determination of adult lifespan|germ cell migration|thioredoxin peroxidase activity|response to starvation|hydrogen peroxide catabolic process|cell redox homeostasis	ko04146,ko05146	Peroxisome|Amoebiasis	BMSK0009031
	1.20745e-16	0.135315	1	1	1.0308e-12	2	1	RpL26	ribosomal protein L26 [Bombyx mori]	--	GO:0003735,GO:0006412,GO:0015934	structural constituent of ribosome|translation|large ribosomal subunit	ko03010	Ribosome	BMSK0013084
	1.27053e-16	0.426575	1	1	1.08465e-12	2	1	LOC101737962	protein piccolo [Bombyx mori]	ENSMPUP00000000115	GO:0004722,GO:0005634,GO:0005730,GO:0005739,GO:0006469,GO:0032991,GO:0035690,GO:0035970,GO:0046872,GO:0051496	protein serine/threonine phosphatase activity|nucleus|nucleolus|mitochondrion|negative regulation of protein kinase activity|protein-containing complex|cellular response to drug|peptidyl-threonine dephosphorylation|metal ion binding|positive regulation of stress fiber assembly	--	--	BMSK0005377
	1.31704e-16	0.0650293	1	1	1.12435e-12	2	1	RpS6	ribosomal protein S6 [Bombyx mori]	--	GO:0003735,GO:0005840,GO:0006412	structural constituent of ribosome|ribosome|translation	ko01521,ko03010,ko04066,ko04150,ko04151,ko04371,ko04714,ko04910,ko05205	EGFR tyrosine kinase inhibitor resistance|Ribosome|HIF-1 signaling pathway|mTOR signaling pathway|PI3K-Akt signaling pathway|Apelin signaling pathway|Thermogenesis|Insulin signaling pathway|Proteoglycans in cancer	BMSK0012104
	1.38588e-16	0.112696	1	1	1.18312e-12	2	1	LOC692926	ATP synthase [Bombyx mori]	--	GO:0000275,GO:0005524,GO:0005739,GO:0006754,GO:0006979,GO:0015986,GO:0019915,GO:0022900,GO:0043531,GO:0046034,GO:0046933,GO:1902769	mitochondrial proton-transporting ATP synthase complex, catalytic core F(1)|ATP binding|mitochondrion|ATP biosynthetic process|response to oxidative stress|ATP synthesis coupled proton transport|lipid storage|electron transport chain|ADP binding|ATP metabolic process|proton-transporting ATP synthase activity, rotational mechanism|regulation of choline O-acetyltransferase activity	ko00190,ko04714,ko05010,ko05012,ko05016	Oxidative phosphorylation|Thermogenesis|Alzheimer disease|Parkinson disease|Huntington disease	BMSK0011011
	1.44211e-16	0.0788943	1	1	1.23113e-12	2	1	Cypa	peptidyl-prolyl cis-trans isomerase [Bombyx mandarina]	--	GO:0003755,GO:0005634,GO:0005737,GO:0005829,GO:0006457,GO:0051082	peptidyl-prolyl cis-trans isomerase activity|nucleus|cytoplasm|cytosol|protein folding|unfolded protein binding	ko04020,ko04022,ko05010,ko05012,ko05016,ko05145	Calcium signaling pathway|cGMP-PKG signaling pathway|Alzheimer disease|Parkinson disease|Huntington disease|Toxoplasmosis	BMSK0005101
	1.47804e-16	0.623218	1	0.986	1.2618e-12	2	1.014	LOC101739127	protein singed [Bombyx mori]	--	GO:0003779,GO:0005737,GO:0007015,GO:0007163,GO:0008407,GO:0009913,GO:0015629,GO:0016358,GO:0016477,GO:0030034,GO:0030036,GO:0030674,GO:0035017,GO:0035099,GO:0035317,GO:0042060,GO:0043005,GO:0043025,GO:0046847,GO:0048477,GO:0048800,GO:0048812,GO:0051015,GO:0051017	actin binding|cytoplasm|actin filament organization|establishment or maintenance of cell polarity|chaeta morphogenesis|epidermal cell differentiation|actin cytoskeleton|dendrite development|cell migration|microvillar actin bundle assembly|actin cytoskeleton organization|protein binding, bridging|cuticle pattern formation|hemocyte migration|imaginal disc-derived wing hair organization|wound healin…	ko05206	MicroRNAs in cancer	BMSK0009715
	1.50722e-16	1.02448	0.987	0.77	1.28671e-12	2	1.282	LOC101742593	frizzled-4 [Bombyx mori]	--	GO:0004888,GO:0004930,GO:0005886,GO:0007165,GO:0007275,GO:0016021,GO:0017147,GO:0035567,GO:0042813,GO:0060070	transmembrane signaling receptor activity|G protein-coupled receptor activity|plasma membrane|signal transduction|multicellular organism development|integral component of membrane|Wnt-protein binding|non-canonical Wnt signaling pathway|Wnt-activated receptor activity|canonical Wnt signaling pathway	ko04150,ko04310,ko04390,ko04550,ko04916,ko04934,ko05010,ko05165,ko05200,ko05205,ko05217,ko05224,ko05225,ko05226	mTOR signaling pathway|Wnt signaling pathway|Hippo signaling pathway|Signaling pathways regulating pluripotency of stem cells|Melanogenesis|Cushing syndrome|Alzheimer disease|Human papillomavirus infection|Pathways in cancer|Proteoglycans in cancer|Basal cell carcinoma|Breast cancer|Hepatocellular carcinoma|Gastric cancer	BMSK0001251
	1.56444e-16	1.20515	0.886	0.622	1.33556e-12	2	1.424	LOC101740597	uncharacterized protein LOC101740597 [Bombyx mori]	--	--	--	--	--
	1.62299e-16	0.0510207	1	1	1.38555e-12	2	1	RpL23A	ribosomal protein L23A [Bombyx mori]	--	GO:0000027,GO:0003735,GO:0005634,GO:0006412,GO:0019843,GO:0022625,GO:1904841	ribosomal large subunit assembly|structural constituent of ribosome|nucleus|translation|rRNA binding|cytosolic large ribosomal subunit|TORC2 complex binding	ko03010	Ribosome	BMSK0005529
	2.28832e-16	1.02026	1	0.86	1.95354e-12	2	1.163	LOC101739270	interference hedgehog-like isoform X1 [Bombyx mandarina]	--	GO:0001751,GO:0007224,GO:0008201,GO:0008589,GO:0009986,GO:0016021,GO:0035017,GO:0035222,GO:0042803,GO:0045746,GO:0097108	compound eye photoreceptor cell differentiation|smoothened signaling pathway|heparin binding|regulation of smoothened signaling pathway|cell surface|integral component of membrane|cuticle pattern formation|wing disc pattern formation|protein homodimerization activity|negative regulation of Notch signaling pathway|hedgehog family protein binding	ko04341	Hedgehog signaling pathway - fly	BMSK0010725
	2.35576e-16	0.789606	1	0.883	2.01111e-12	2	1.133	LOC101743597	unconventional myosin-IXb [Bombyx mandarina]	--	GO:0003774,GO:0003779,GO:0005524,GO:0005737,GO:0007605,GO:0007626,GO:0016459,GO:0032420,GO:0032421,GO:0042472	motor activity|actin binding|ATP binding|cytoplasm|sensory perception of sound|locomotory behavior|myosin complex|stereocilium|stereocilium bundle|inner ear morphogenesis	ko04391	Hippo signaling pathway - fly	BMSK0006763
	3.91034e-16	0.669868	1	0.932	3.33826e-12	2	1.073	S	protein star [Bombyx mori]	--	GO:0000139,GO:0001751,GO:0005783,GO:0005794,GO:0005886,GO:0006888,GO:0007421,GO:0007474,GO:0007476,GO:0007601,GO:0016197,GO:0016318,GO:0030176,GO:0031902,GO:0035225,GO:0038004,GO:0043703,GO:0046667,GO:0046843,GO:0048149,GO:0048263,GO:0048865,GO:0050714,GO:0061331,GO:0097038	Golgi membrane|compound eye photoreceptor cell differentiation|endoplasmic reticulum|Golgi apparatus|plasma membrane|ER to Golgi vesicle-mediated transport|stomatogastric nervous system development|imaginal disc-derived wing vein specification|imaginal disc-derived wing morphogenesis|visual perception|endosomal transport|ommatidial rotation|integral component of endoplasmic reticulum membrane|lat…	--	--	BMSK0015070
	5.93044e-16	0.60225	0.987	0.833	5.06282e-12	2	1.185	LOC101736201	uncharacterized protein LOC101736201 isoform X2 [Bombyx mori]	--	--	--	--	--
	6.71566e-16	0.518456	1	0.946	5.73316e-12	2	1.057	LOC101741973	uncharacterized protein LOC101741973 [Bombyx mori]	--	--	--	--	--	BMSK0000184
	7.67329e-16	0.781811	1	0.973	6.55069e-12	2	1.028	Notch	notch homolog isoform X1 [Bombyx mori]	--	GO:0000122,GO:0001708,GO:0001745,GO:0002052,GO:0002213,GO:0003682,GO:0004888,GO:0005509,GO:0005622,GO:0005634,GO:0005654,GO:0005737,GO:0005768,GO:0005770,GO:0005788,GO:0005796,GO:0005829,GO:0005886,GO:0005912,GO:0006110,GO:0007015,GO:0007155,GO:0007157,GO:0007219,GO:0007293,GO:0007297,GO:0007298,GO:0007314,GO:0007346,GO:0007391,GO:0007398,GO:0007400,GO:0007403,GO:0007405,GO:0007411,GO:0007419,GO:…	negative regulation of transcription by RNA polymerase II|cell fate specification|compound eye morphogenesis|positive regulation of neuroblast proliferation|defense response to insect|chromatin binding|transmembrane signaling receptor activity|calcium ion binding|intracellular|nucleus|nucleoplasm|cytoplasm|endosome|late endosome|endoplasmic reticulum lumen|Golgi lumen|cytosol|plasma membrane|adhe…	ko01522,ko04320,ko04330,ko04361,ko04658,ko04919,ko05020,ko05165,ko05200,ko05206,ko05224	Endocrine resistance|Dorso-ventral axis formation|Notch signaling pathway|Axon regeneration|Th1 and Th2 cell differentiation|Thyroid hormone signaling pathway|Prion diseases|Human papillomavirus infection|Pathways in cancer|MicroRNAs in cancer|Breast cancer	BMSK0008433
	1.21477e-15	0.0818271	1	1	1.03705e-11	2	1	RpL10A	ribosomal protein L10A [Bombyx mori]	--	GO:0003723,GO:0003735,GO:0006412,GO:0015934	RNA binding|structural constituent of ribosome|translation|large ribosomal subunit	ko03010	Ribosome	BMSK0008918
	1.22841e-15	0.57559	1	0.928	1.04869e-11	2	1.078	LOC101741531	melanotransferrin [Bombyx mori]	--	GO:0005615,GO:0005886,GO:0006811,GO:0031225,GO:0046872,GO:0055072	extracellular space|plasma membrane|ion transport|anchored component of membrane|metal ion binding|iron ion homeostasis	--	--
	1.48695e-15	0.828824	1	0.941	1.26941e-11	2	1.063	Miple	pleiotrophin-like protein precursor [Bombyx mori]	--	--	--	--	--	BMSK0000204
	1.77879e-15	0.560452	1	0.995	1.51855e-11	2	1.005	LOC101743533	uncharacterized protein LOC101743533 isoform X1 [Bombyx mori]	--	--	--	--	--
	3.01875e-15	0.0325028	1	1	2.57711e-11	2	1	RpS10	ribosomal protein S10 [Bombyx mori]	--	GO:0005840	ribosome	ko03010	Ribosome	BMSK0007539
	3.25067e-15	0.775539	1	0.955	2.7751e-11	2	1.047	LOC101739441	protein charybde [Bombyx mori]	--	GO:0005737,GO:0006915,GO:0006979,GO:0008258,GO:0009968,GO:0032006,GO:0045926	cytoplasm|apoptotic process|response to oxidative stress|head involution|negative regulation of signal transduction|regulation of TOR signaling|negative regulation of growth	ko04140,ko04150,ko04151,ko05206	Autophagy - animal|mTOR signaling pathway|PI3K-Akt signaling pathway|MicroRNAs in cancer	BMSK0001106
[truncated: 3,897 more rows]
