# Supplementary material for: A muscle-centered hierarchical breakdown underlies flight loss during silkworm domestication
Source: iScience. 2026 Jan 29;29(2):114846. doi: 10.1016/j.isci.2026.114846 (PMC12915254; doi:10.1016/j.isci.2026.114846)
Supplement: Table S5. Top 20 of GO and KEGG enrichment analysis for each cluster of stRNA-seq in B. mori and B. mandarina, related to Figure S3 [file mmc6.xls]

## Sheet: Table S5
	Table S5. Top 20 of GO and KEGG enrichment analysis for each cluster of stRNA-seq in B. mori and B. mandarina. Related to Figure S3.
	Cluster	ID	Term	Category	Pvalue	Enrichment score	Gene
	Top 20 of GO enrichment analysis for each cluster of stRNA-seq in B. mori and B. mandarina
	C1	GO:1904851	positive regulation of establishment of protein localization to telomere	biological_process	0	14.2568	LOC101743807; LOC692797; LOC692796
		GO:0003184	pulmonary valve morphogenesis	biological_process	0	14.2568	LOC101744507; LOC101737078; LOC101737220
		GO:0002181	cytoplasmic translation	biological_process	2.72029e-18	9.07251	LOC101736864; RpS26; RpL11; RpL37A; RpL15; RpS15A; RpS28; LOC692779; RpS2e; RpL7A; RpP1; RpP0; RpL6; RpL29; RpS19; RpS9; RpL7; RpS12; RpS20; RpL36; RpS29
		GO:0006412	translation	biological_process	1.57579e-16	4.54743	RpL23; RpS21; RpL35; RpS18; RpL13; RpL23A; RpL18; RpL9; LOC692779; RpL39; RpL31; RpL27A; RpS16; RpS3; RpL7A; RpL5; LOC101742599; RpS5; RpL8; RpS8; RpL10A; RpL35A; RpL38; RpSA; LOC101739965; RpS24; RpS7; RpS20; RpL17; RpS17; RpS6; RpL37; RpS4; RpL26; RpS13; RpL32; LOC101738387
		GO:0007451	dorsal/ventral lineage restriction, imaginal disc	biological_process	1.16598e-07	11.8807	Bmap-A; Fng; Notch; LOC101742732; LOC101737017
		GO:0048190	wing disc dorsal/ventral pattern formation	biological_process	4.67934e-07	6.11006	Bmap-A; AnnIX; LOC101746693; Fng; Notch; LOC101736967; LOC101743158; Ywhae; LOC101742732
		GO:0001732	formation of cytoplasmic translation initiation complex	biological_process	5.27586e-07	7.67674	LOC101745929; LOC733122; eIF3i; eIF3c; eIF3-S9; LOC733116; eIF3g
		GO:0036011	imaginal disc-derived leg segmentation	biological_process	2.88731e-06	8.9105	Bmap-A; Fng; Notch; LOC100101180; LOC101737017
		GO:0000381	regulation of alternative mRNA splicing, via spliceosome	biological_process	5.75708e-06	3.50167	LOC101735337; Eif-4a; Sqd; Tra2; LOC101735777; LOC732932; LOC101736496; Rsf1; LOC101743319; LOC101741115; LOC692842; LOC733037; LOC101737821; Bmp-2
		GO:0003281	ventricular septum development	biological_process	8.14684e-06	7.92044	LOC101743645; LOC101744507; LOC101737078; LOC101737220; LOC101739353
		GO:0005832	chaperonin-containing T-complex	cellular_component	0	14.2568	LOC101743807; LOC101742382; LOC692797; LOC692796; LOC101744569; LOC791084; LOC101735319
		GO:0045170	spectrosome	cellular_component	0	14.2568	LOC101735654; LOC101738175; LOC101740817
		GO:0005840	ribosome	cellular_component	9.98218e-22	8.55408	RpL23; RpS21; RpS18; RpL13; LOC692701; RpL18; RpL9; RpS10; RpL39; RpL31; RpS16; RpL5; RpL8; RpS8; RpP0; RpL35A; RpL38; RpS24; RpS7; RpS17; RpS6; RpL37; RpS4; RpS13; RpL32; LOC101738387; RpS25
		GO:0022627	cytosolic small ribosomal subunit	cellular_component	1.5974e-12	9.26692	RpS26; RpS15A; RpS28; LOC692779; RpS2e; LOC101743111; RpS5; RpSA; RpS19; RpS9; RpS12; RpS20; RpS29
		GO:0022625	cytosolic large ribosomal subunit	cellular_component	2.67545e-10	7.1284	RpL11; RpL37A; RpL35; RpL15; RpL23A; LOC692779; RpL7A; RpP1; RpP0; RpL6; RpL29; RpL7; RpL36
		GO:0005852	eukaryotic translation initiation factor 3 complex	cellular_component	2.23172e-08	9.97976	LOC101745929; LOC733122; eIF3i; eIF3c; eIF3-S9; LOC733116; eIF3g
		GO:0022626	cytosolic ribosome	cellular_component	1.15602e-07	6.19861	RpL11; RpS15A; RpS2e; RpL7A; RpP1; RpP0; RpS19; RpS9; RpL7; RpL36
		GO:0033290	eukaryotic 48S preinitiation complex	cellular_component	1.15543e-06	7.1284	LOC101745929; LOC733122; eIF3i; eIF3c; eIF3-S9; LOC733116; eIF3g
		GO:0009986	cell surface	cellular_component	2.27845e-06	2.67315	LOC101745514; LOC101741216; LOC101747221; ERp57; LOC101742383; LOC101739254; LOC101737078; LOC101737220; Kal-1; LOC101738587; LOC101747087; LOC692847; LOC101739353; LOC101740576; Notch; LOC101736967; LOC101743158; LOC101745193; LOC101739270; LOC101747069; LOC101746838; LOC101744837; LOC101737017; LOC101743966
		GO:0016282	eukaryotic 43S preinitiation complex	cellular_component	2.32397e-06	6.65317	LOC101745929; LOC733122; eIF3i; eIF3c; eIF3-S9; LOC733116; eIF3g
		GO:0003735	structural constituent of ribosome	molecular_function	3.87013e-26	5.21111	RpL23; RpS21; RpS26; RpL11; RpL37A; RpL35; RpS18; RpL13; RpL15; RpL23A; RpS15A; RpS28; RpL18; RpL9; LOC692779; RpS2e; RpL39; RpL31; RpL27A; RpS16; RpS3; RpL7A; RpL5; LOC101742599; RpS5; RpL8; RpS8; RpP1; RpL10A; RpP0; RpL35A; RpL6; RpL38; RpL29; RpSA; LOC101739965; RpS24; RpS19; RpS9; RpL7; RpS12; RpS7; RpS20; RpL17; RpS17; RpS6; RpL36; RpL37; RpS4; RpL26; RpS13; RpL32; RpS29
		GO:0019843	rRNA binding	molecular_function	4.30519e-06	4.59897	RpL11; RpS18; RpL23A; RpL9; RpS5; RpL8; LOC101739965; RpS9; RpL37; RpS4
		GO:0051082	unfolded protein binding	molecular_function	1.58575e-05	2.8853	LOC101741311; LOC101743807; LOC100620062; LOC101742383; LOC101742382; Cypa; LOC101737652; LOC692795; LOC692797; HSP70; LOC692796; Ppib; LOC101744569; LOC101743498; Crt; LOC791084; LOC101735319
		GO:0031386	protein tag	molecular_function	7.8378e-05	7.1284	LOC101744114; LOC692779; LOC101742942; Smt3
		GO:0015078	proton transmembrane transporter activity	molecular_function	0.000129937	4.75227	LOC101737363; os; LOC732966; LOC732934; LOC101738009; LOC692925
		GO:0050750	low-density lipoprotein particle receptor binding	molecular_function	0.000321016	7.1284	LOC101739353; LOC101743498; LOC119628420
		GO:0003743	translation initiation factor activity	molecular_function	0.000411794	3.12954	Eif-4a; LOC100101157; LOC101745929; LOC733122; eIF3i; eIF3c; eIF3-S9; LOC733116; eIF3g
		GO:0003729	mRNA binding	molecular_function	0.000525594	2.35002	RpS26; RpL35; Pabp; Sqd; Tra2; LOC101735777; LOC732932; LOC101736496; Rsf1; LOC110385547; RpS5; LOC101739965; LOC733037; LOC101737821; Bmp-2
		GO:0005200	structural constituent of cytoskeleton	molecular_function	0.000642312	3.4413	LOC101738677; Tua2; LOC105841961; LOC101738175; Tub2; Tub1; Tua1
		GO:0008375	acetylglucosaminyltransferase activity	molecular_function	0.000707443	6.11006	LOC101736061; Fng; LOC101739145
	C2	GO:0072384	organelle transport along microtubule	biological_process	0	6.37272	Copg1; LOC101741553; LOC101743974
		GO:1904851	positive regulation of establishment of protein localization to telomere	biological_process	0	6.37272	LOC101743807; LOC692797; LOC692796
		GO:0019941	modification-dependent protein catabolic process	biological_process	0	6.37272	LOC101744114; LOC692779; LOC101740600; LOC101742698
		GO:0071549	cellular response to dexamethasone stimulus	biological_process	0	6.37272	LOC101736709; Tfap4; LOC732913; LOC101742513
		GO:0051983	regulation of chromosome segregation	biological_process	0	6.37272	LOC101746981; LOC101742536; LOC101742087
		GO:0043392	negative regulation of DNA binding	biological_process	0	6.37272	LOC693081; Tfap4; LOC101739058
		GO:0031062	positive regulation of histone methylation	biological_process	0	6.37272	LOC101745450; LOC101739588; LOC101745121
		GO:0000904	cell morphogenesis involved in differentiation	biological_process	0	6.37272	LOC101746256; LOC101743456; LOC101743193
		GO:0090251	protein localization involved in establishment of planar polarity	biological_process	0	6.37272	LOC101746256; LOC101743456; K3; LOC101739657
		GO:0046326	positive regulation of glucose import	biological_process	0	6.37272	Pi3k60; LOC101743695; LOC101735953
		GO:0070937	CRD-mediated mRNA stability complex	cellular_component	0	6.37272	LOC101743510; LOC101745047; LOC101735454
		GO:0005832	chaperonin-containing T-complex	cellular_component	0	6.37272	LOC101743807; LOC101742382; LOC692797; LOC692796; LOC101744569; LOC791084; LOC101735319
		GO:0098556	cytoplasmic side of rough endoplasmic reticulum membrane	cellular_component	0	6.37272	RpS26; RpL27; RpS28
		GO:0035060	brahma complex	cellular_component	0	6.37272	LOC101745976; LOC101735816; LOC101737502
		GO:0000791	euchromatin	cellular_component	0	6.37272	LOC101744580; LOC101739605; LOC101737525
		GO:0044291	cell-cell contact zone	cellular_component	0	6.37272	LOC101736643; LOC101739657; LOC101740457
		GO:0005840	ribosome	cellular_component	8.60913e-26	5.38141	RpL23; RpS21; RpL34; RpS18; LOC101739261; LOC101742344; LOC692701; RpS14; RpL10; RpL18; RpL14; RpL36A; RpL9; RpS10; RpL39; RpL31; RpL28; RpS16; RpL5; RpL30; RpL8; RpS8; RpL35A; RpL38; RpL22; RpS24; RpS7; RpS17; RpS6; RpL37; RpS4; RpL18A; RpS30; RpS13; RpS27a; RpL32; RpS25; LOC101739763
		GO:0005634	nucleus	cellular_component	2.26115e-17	1.38511	LOC101745111; LOC101744871; LOC733108; LOC101745000; LOC101738134; LOC101741166; Ybp; LOC101743555; LOC101745047; PH; Per; LOC101739895; LOC101745447; LOC101746894; LOC101741660; LOC101745746; LOC692980; LOC101743957; LOC101745407; Y14; LOC101741323; LOC105841715; LOC101739065; LOC101740910; Lark; LOC101737820; Rack1; LOC101742560; LOC101741544; LOC101736421; LOC101746494; LOC101743092; LOC732955…
		GO:0022627	cytosolic small ribosomal subunit	cellular_component	4.21401e-13	5.41681	RpS26; Rack1; RpS27; RpS15A; RpS28; LOC692779; RpS2e; RpS23; RpS5; RpSA; RpS19; RpS9; RpS12; RpS20; RpS15; RpS3Ae; RpS11
		GO:0022625	cytosolic large ribosomal subunit	cellular_component	1.33594e-09	4.16678	RpL11; RpL37A; RpL35; RpL3; RpL19; RpL15; RpL27; RpL23A; RpL4; LOC692779; RpL21; RpL7A; RpL6; RpLP2; RpL29; RpL12; RpL7
		GO:0030274	LIM domain binding	molecular_function	0	6.37272	LOC101743975; LOC101740457; LOC101742826
		GO:0035374	chondroitin sulfate binding	molecular_function	0	6.37272	LOC101738670; LOC692894; LOC101747078
		GO:0003735	structural constituent of ribosome	molecular_function	3.30754e-24	3.25229	RpL23; RpS21; RpS26; RpL34; RpL13A; RpL11; RpL37A; RpL35; RpL3; RpS18; LOC101741005; RpL19; RpL15; RpS27; RpL27; RpS14; RpL23A; RpS15A; RpL10; RpL4; RpS28; RpL18; RpL14; RpL36A; RpL9; LOC692779; RpS2e; LOC101740286; RpL39; RpL31; RpL27A; RpL21; RpL28; RpS16; RpS3; RpS23; RpL7A; LOC101739135; RpL5; RpS5; RpL30; RpL8; RpS8; RpL10A; RpL35A; RpL6; RpLP2; RpL38; RpL29; RpSA; RpL22; RpS24; RpS19; RpS9;…
		GO:0003723	RNA binding	molecular_function	2.07124e-10	1.7108	LOC101743510; Ybp; LOC101739895; LOC101745746; LOC692980; Lark; LOC101741153; LOC101736421; LOC732955; LOC101735337; LOC101739548; LOC101741502; LOC778458; LOC101741005; LOC101740158; LOC732980; LOC101736197; LOC101743187; Sqd; LOC101742344; LOC101738204; RpL15; LOC101738991; LOC100101226; LOC101746400; LOC101738659; LOC101746836; LOC101735454; LOC101737089; Sfrs6; LOC101736857; LOC101744580; LOC…
		GO:0003729	mRNA binding	molecular_function	3.69007e-07	2.31099	LOC101745047; LOC692980; Y14; RpS26; Lark; RpL35; LOC101740741; Sqd; Sfrs6; LOC101744580; LOC101745156; LOC101745691; LOC101738436; LOC732888; LOC101735777; Rsf1; LOC101740581; LOC101735469; LOC101736050; LOC101740584; LOC101744068; RpS5; LOC101746413; LOC101744517; LOC101746845; LOC733037; LOC101744676; LOC101738717; LOC101740016; LOC101741570; LOC101737821; Bmp-2; LOC101743253
		GO:0051082	unfolded protein binding	molecular_function	4.86409e-07	2.35184	LOC101743807; DnaJ-1; DnaJ-5; LOC100620062; LOC101742822; LOC101742383; LOC101742382; DnaJ-2; LOC101739425; Cypa; LOC101736625; LOC101742938; LOC692795; LOC692797; LOC101736274; LOC101747214; LOC101738074; LOC101746413; LOC692796; LOC101744569; LOC692957; LOC101744616; LOC791084; LOC101735319; Hsp19.9; LOC733093; LOC101745500; Hsp70; LOC101735832; Hsp23.7; Hsp20.1
		GO:0004386	helicase activity	molecular_function	3.09507e-05	2.36027	LOC101743552; LOC101737741; CHD1; LOC101746400; LOC105842268; LOC101744843; LOC101746157; LOC101745315; LOC119629098; LOC101738676; LOC101743750; LOC101736904; LOC101742881; LOC101741767; LOC101746250; LOC101737502; LOC101740015; LOC110385346; eIF4AIII; MLE
		GO:0004843	thiol-dependent ubiquitin-specific protease activity	molecular_function	3.19258e-05	2.78807	LOC692958; LOC101746072; LOC101736709; LOC101739798; LOC101744622; LOC101739342; LOC101740338; USP46; LOC101738334; LOC101736510; LOC101739310; LOC101739829; LOC101739561; LOC101741337
		GO:0003677	DNA binding	molecular_function	3.19669e-05	1.3966	LOC101743510; Ybp; LOC101743555; PH; LOC101745746; LOC101745407; LOC101739065; LOC101737853; LOC101746516; LOC732901; LOC101742986; LOC732942; LOC101737309; LOC101745629; LOC101737741; LOC101741025; LOC101741501; LOC101740863; LOC105841642; LOC101740332; CHD1; LOC101736628; his2Av; Mod(mdg4); LOC101736630; LOC101735938; LOC105842268; LOC101739577; LOC101735381; LOC101739982; LOC732959; LOC1017413…
		GO:0035064	methylated histone binding	molecular_function	3.88537e-05	2.85674	Msl3; LOC101744580; LOC101738424; LOC100862747; LOC100533205; LOC101738206; LOC101739458; LOC100862749; LOC101739573; Hp1b-l; LOC101736998; LOC101737549; LOC101746976
	C3	GO:0006412	translation	biological_process	8.80695e-34	10.1115	RpL23; RpL34; RpL13A; RpS18; RpL13; RpS27; RpL27; RpS14; RpL23A; RpL10; RpL18; RpL14; RpL36A; RpL9; RpL28; RpS16; RpS3; RpL7A; RpL5; RpS5; RpL8; RpS8; RpL10A; RpL35A; RpSA; RpL22; RpS24; RpS7; RpS20; LOC101746755; RpL17; RpS17; RpS15; RpS6; LOC100037427; RpS4; RpL26; RpL18A; RpS13; RpS27a; RpS3Ae; RpL32; RpS11
		GO:0002181	cytoplasmic translation	biological_process	1.79332e-24	17.3584	RpS26; RpL11; RpL3; RpL19; RpL15; RpS15A; RpL4; RpS28; RpS2e; RpS23; RpL7A; RpP1; RpL6; RpLP2; RpL29; RpS19; RpS9; RpL7; RpS20; LOC101746755; RpL36
		GO:0000028	ribosomal small subunit assembly	biological_process	1.77972e-07	15.1541	RpS27; RpS5; RpSA; RpS19; RpS15
		GO:0019731	antibacterial humoral response	biological_process	1.36308e-05	8.52421	LOC101743336; CECB1; LOC101739536; LOC101740092; LOC101739958
		GO:0009612	response to mechanical stimulus	biological_process	2.9688e-05	7.57707	LOC101737108; LOC101736668; Mmp1; LOC692390; LOC101745606
		GO:0001732	formation of cytoplasmic translation initiation complex	biological_process	6.493e-05	8.39306	eIF3h; LOC692936; eIF3i; eIF3-S9
		GO:0034446	substrate adhesion-dependent cell spreading	biological_process	0.000201185	6.81936	LOC101742998; LOC101746961; LOC101739139; LOC692392
		GO:0033627	cell adhesion mediated by integrin	biological_process	0.000371434	6.06166	LOC101742998; LOC101746961; LOC101746113; LOC692392
		GO:0008039	synaptic target recognition	biological_process	0.000371434	6.06166	LOC101737461; LOC692919; LOC101737256; LOC101746048
		GO:0007017	microtubule-based process	biological_process	0.000441603	4.87097	Tua2; LOC100101186; Tub3; Tub1; Tua1
		GO:0098556	cytoplasmic side of rough endoplasmic reticulum membrane	cellular_component	0	27.2775	RpS26; RpL27; RpS28
		GO:0005840	ribosome	cellular_component	2.73307e-31	16.9726	RpL23; RpL34; RpS18; RpL13; RpS14; RpL10; RpL18; RpL14; RpL36A; RpL9; RpS10; RpL28; RpS16; RpL5; RpL8; RpS8; RpL35A; RpL22; RpS24; RpS7; RpS17; RpS6; RpS4; RpL18A; RpS13; RpS27a; RpL32; RpS25
		GO:0022627	cytosolic small ribosomal subunit	cellular_component	3.21222e-20	20.4581	RpS26; Rack1; RpS27; RpS15A; RpS28; RpS2e; RpS23; RpS5; RpSA; RpS19; RpS9; RpS20; RpS15; RpS3Ae; RpS11
		GO:0022625	cytosolic large ribosomal subunit	cellular_component	2.88015e-17	15.737	RpL11; RpL3; RpL19; RpL15; RpL27; RpL23A; RpL4; RpL7A; RpP1; RpL6; RpLP2; RpL29; RpL7; LOC101746755; RpL36
		GO:0022626	cytosolic ribosome	cellular_component	1.42123e-13	14.2317	RpL11; RpL19; RpS15A; RpL4; RpS2e; RpL7A; RpP1; RpLP2; RpS19; RpS9; RpL7; RpL36
		GO:0015934	large ribosomal subunit	cellular_component	1.57909e-08	19.4839	RpL13A; RpL27; RpL10A; RpL17; RpL26
		GO:0042788	polysomal ribosome	cellular_component	3.29005e-06	13.6387	RpS26; RpS28; RpS23; RpL6
		GO:0033290	eukaryotic 48S preinitiation complex	cellular_component	9.79795e-05	7.79356	eIF3h; LOC692936; eIF3i; eIF3-S9
		GO:0005834	heterotrimeric G-protein complex	cellular_component	0.000110552	10.229	LOC101745147; Ggamma30A; LOC101740811
		GO:0016282	eukaryotic 43S preinitiation complex	cellular_component	0.000142574	7.27399	eIF3h; LOC692936; eIF3i; eIF3-S9
		GO:0003735	structural constituent of ribosome	molecular_function	4.20833e-50	11.2872	RpL23; RpS26; RpL34; RpL13A; RpL11; RpL3; RpS18; RpL19; RpL13; RpL15; RpS27; RpL27; RpS14; RpL23A; RpS15A; RpL10; RpL4; RpS28; RpL18; RpL14; RpL36A; RpL9; RpS2e; RpL28; RpS16; RpS3; RpS23; RpL7A; RpL5; RpS5; RpL8; RpS8; RpP1; RpL10A; RpL35A; RpL6; RpLP2; RpL29; RpSA; RpL22; RpS24; RpS19; RpS9; RpL7; RpS7; RpS20; LOC101746755; RpL17; RpS17; RpS15; RpS6; RpL36; RpS4; RpL26; RpL18A; RpS13; RpS27a; R…
		GO:0019843	rRNA binding	molecular_function	8.5931e-08	7.91926	RpL11; RpS18; RpL23A; RpL9; RpS5; RpL8; RpS9; RpS4; RpS11
		GO:0003746	translation elongation factor activity	molecular_function	5.44096e-06	9.74195	LOC693075; Ef1beta; EF1a; Ef-1g; tef2
		GO:0003743	translation initiation factor activity	molecular_function	0.000641763	3.99182	eIF3h; Eif-4a; LOC692936; eIF3i; eIF3-S9; LOC100037427
		GO:0030246	carbohydrate binding	molecular_function	0.000917564	3.40968	LOC692743; LOC101743573; LOC101737108; LOC101741280; LOC101738829; LOC733025; LOC101736596
		GO:0003924	GTPase activity	molecular_function	0.00173883	2.35489	EF1a; LOC101744356; Tua2; LOC101736393; Ggamma30A; tef2; Tub3; Tub1; LOC101740811; LOC101746335; Rabb; Tua1
		GO:0005200	structural constituent of cytoskeleton	molecular_function	0.00369658	3.76241	Tua2; Tub3; Tub1; Tua1
		GO:0098632	cell-cell adhesion mediator activity	molecular_function	0.00444418	4.30697	LOC101735614; LOC733135; LOC733013
		GO:0008061	chitin binding	molecular_function	0.0074594	3.20911	Idgf; LOC101737108; LOC101742643; LOC101739926
		GO:0005201	extracellular matrix structural constituent	molecular_function	0.0074594	3.20911	Let-2; LOC101737108; LOC101738553; LOC101741191
	C4	GO:1904851	positive regulation of establishment of protein localization to telomere	biological_process	0	11.0257	LOC101743807; LOC692797; LOC692796
		GO:0043648	dicarboxylic acid metabolic process	biological_process	0	11.0257	LOC101744454; LOC101744216; LOC733128
		GO:0001178	regulation of transcriptional start site selection at RNA polymerase II promoter	biological_process	0	11.0257	Sfrs6; Rsf1; Rbp1
		GO:0031440	regulation of mRNA 3'-end processing	biological_process	0	11.0257	Sfrs6; Rsf1; Rbp1
		GO:0071375	cellular response to peptide hormone stimulus	biological_process	0	11.0257	LOC101736520; LOC101742474; LOC101739746
		GO:0006412	translation	biological_process	7.35036e-44	6.55839	RpS21; RpL34; RpL13A; LOC101738004; RpL35; RpS18; LOC101742656; LOC101735889; RpL13; LOC101740908; LOC119628657; RpL27; RpS14; LOC101738990; RpL23A; LOC101740486; RpL10; LOC101744046; RpL18; RpL14; RpL36A; LOC692779; RpL39; RpL31; RpL27A; RpL21; RpS16; RpS3; RpL7A; RpL5; RpS5; RpL30; RpL8; RpS8; RpL10A; RpL35A; LOC101745044; LOC101746056; RpL38; RpSA; LOC101736043; Elf; RpL22; mRpL12; RpS24; LOC1…
		GO:0002181	cytoplasmic translation	biological_process	4.30867e-20	8.01869	RpS26; RpL11; RpL37A; RpL3; RpL19; RpL15; RpS15A; RpS28; LOC692779; RpS23; RpL7A; RpP1; RpP0; RpL6; RpLP2; RpL29; RpS19; RpS9; RpL7; RpS12; RpS20; LOC101746755; RpL36; RpS29
		GO:0000398	mRNA splicing, via spliceosome	biological_process	1.77207e-11	3.25349	Y14; Lark; Rack1; LOC101739416; LOC101743187; Sqd; LOC101735663; Sfrs6; LOC101745188; Phf5a; Tra2; LOC101741170; LOC101736072; LOC101738436; LOC101735777; RpL7Ae; LOC101738508; SNF; LOC100101178; LOC732904; LOC778469; LOC733069; LOC101744663; LOC101741115; LOC733037; LOC101736232; LOC101736317; LOC101740677; LOC101739989; LOC101741431; LOC732940; LOC101744404; Bmp-2; LOC101742628; LOC101743352; L…
		GO:0001732	formation of cytoplasmic translation initiation complex	biological_process	2.11684e-10	8.48131	LOC692936; LOC101745929; LOC733122; LOC101737255; eIF3i; LOC101744517; eIF3-S7; eIF3-S9; LOC733116; eIF3g
		GO:0000027	ribosomal large subunit assembly	biological_process	4.17164e-10	6.9636	RpL11; RpL3; LOC101736590; LOC101738701; LOC101741314; RpL23A; RpP0; LOC101735682; RpL12; LOC101746755; LOC101736605; LOC119630814
		GO:0098556	cytoplasmic side of rough endoplasmic reticulum membrane	cellular_component	0	11.0257	RpS26; RpL27; RpS28
		GO:0034709	methylosome	cellular_component	0	11.0257	LOC101745075; LOC101742218; LOC101742580
		GO:0034715	pICln-Sm protein complex	cellular_component	0	11.0257	LOC101744663; LOC101742580; LOC732940
		GO:0005840	ribosome	cellular_component	1.39442e-31	8.82056	RpS21; RpL34; RpS18; RpL13; LOC692701; RpS14; RpL10; LOC101735951; RpL18; RpL14; RpL36A; RpS10; RpL39; RpL31; LOC101744266; RpS16; RpL5; RpL30; RpL8; RpS8; RpP0; RpL35A; RpL38; RpL22; RpS24; LOC101737803; RpS7; RpS6; RpL37; RpS4; RpL18A; RpS30; RpS13; RpS27a; RpL32; RpS25
		GO:0022625	cytosolic large ribosomal subunit	cellular_component	1.60824e-21	9.32944	RpL11; RpL37A; RpL35; RpL3; RpL19; RpL15; LOC119628657; RpL27; RpL23A; LOC692779; RpL21; RpL7A; RpP1; RpP0; RpL6; RpLP2; RpL29; LOC101736043; RpL12; RpL7; LOC101746755; RpL36
		GO:0022627	cytosolic small ribosomal subunit	cellular_component	2.33271e-17	9.37185	RpS26; Rack1; RpS15A; RpS28; LOC692779; RpS23; RpS5; LOC101743108; RpSA; RpS19; RpS9; RpS12; RpS20; RpS15; RpS3Ae; RpS29; RpS11
		GO:0033290	eukaryotic 48S preinitiation complex	cellular_component	2.21133e-11	8.66305	LOC692936; LOC101745929; LOC733122; LOC101737255; eIF3i; LOC101744517; eIF3-S7; eIF3-S9; LOC733116; LOC693063; eIF3g
		GO:0071013	catalytic step 2 spliceosome	cellular_component	8.9225e-11	3.87389	Y14; Lark; Rack1; LOC101743187; LOC101744365; Sqd; LOC101735663; Sfrs6; LOC101745188; LOC101736072; LOC101738436; LOC101735777; SNF; LOC100101178; LOC732904; LOC733069; LOC101744663; LOC101736317; LOC101740677; LOC101739989; LOC101741431; LOC732940; Bmp-2; LOC101742628; LOC101743352; LOC100036587
		GO:0016282	eukaryotic 43S preinitiation complex	cellular_component	1.01436e-10	8.08551	LOC692936; LOC101745929; LOC733122; LOC101737255; eIF3i; LOC101744517; eIF3-S7; eIF3-S9; LOC733116; eIF3g; Sui1
		GO:0005730	nucleolus	cellular_component	1.19016e-10	2.2626	LOC110386430; LOC101743807; LOC101747067; RpL11; LOC101742458; LOC101746301; LOC101743381; LOC101736590; LOC101743187; LOC101736059; LOC101735963; LOC101736458; LOC101747007; LOC692953; LOC733105; Nopp34; LOC101746307; LOC101739327; LOC101741314; LOC101737447; LOC101742139; LOC101745419; LOC101746540; LOC101746403; LOC101742367; LOC101747226; LOC101735354; LOC101746075; LOC692981; LOC101745565; L…
		GO:0008465	glycerate dehydrogenase activity	molecular_function	0	11.0257	LOC101744454; LOC101744216; LOC733128
		GO:0016618	hydroxypyruvate reductase activity	molecular_function	0	11.0257	LOC101744454; LOC101744216; LOC733128
		GO:0030267	glyoxylate reductase (NADP) activity	molecular_function	0	11.0257	LOC101744454; LOC101744216; LOC733128
		GO:0031406	carboxylic acid binding	molecular_function	0	11.0257	LOC101744454; LOC101744216; LOC733128
		GO:0097177	mitochondrial ribosome binding	molecular_function	0	11.0257	LOC692953; LOC101745964; LOC101746206
		GO:0004503	monophenol monooxygenase activity	molecular_function	0	11.0257	PPO1; LOC101742744; PPO2
		GO:0003735	structural constituent of ribosome	molecular_function	5.27062e-67	7.29977	RpS21; RpS26; RpL34; RpL13A; RpL11; RpL37A; LOC101738004; RpL35; RpL3; RpS18; LOC101742656; LOC101735889; RpL19; RpL13; LOC101736059; RpL15; LOC101740908; LOC119628657; LOC101736005; RpL27; RpS14; LOC101744809; LOC101738990; RpL23A; RpS15A; LOC101740486; RpL10; LOC101736166; LOC101742763; RpS28; LOC101744046; RpL18; RpL14; RpL36A; LOC692779; LOC101738983; RpL39; RpL31; RpL27A; RpL21; RpS16; RpS3;…
		GO:0003723	RNA binding	molecular_function	7.66745e-17	2.36794	LOC101747067; Lark; LOC101740456; LOC101742458; LOC101738262; LOC101743381; LOC101739416; LOC101739548; LOC101745628; LOC101743187; Sqd; RpL15; LOC100101226; LOC101735663; LOC119628657; Sfrs6; LOC101742702; LOC101735963; LOC733049; LOC101747007; LOC101741457; LOC101745188; Phf5a; Tra2; Nopp34; LOC101746307; LOC692807; LOC101741314; LOC101736520; LOC101738436; LOC101735951; LOC101744205; LOC101735…
		GO:0019843	rRNA binding	molecular_function	6.38375e-13	6.40202	RpL11; RpS18; LOC101738701; RpL23A; LOC101740486; LOC101745964; LOC101744266; LOC101738050; Nep1; RpS5; RpL8; RpS9; RpL12; RpL20; RpL37; RpS4; LOC101736605; RpS11
		GO:0003729	mRNA binding	molecular_function	5.06516e-12	3.75601	LOC101745047; Y14; RpS26; Lark; RpL35; Sqd; Sfrs6; LOC101745156; Tra2; LOC692953; LOC101738990; LOC101736072; LOC101738436; LOC732888; LOC101735954; LOC101735777; SNF; Rsf1; Tyms; Rbp1; RpS5; LOC101744517; LOC733037; LOC101737537; LOC101737803; LOC101736317; Hrp28; LOC101746159; LOC101744893; Bmp-2; LOC101743352
	C5	GO:0045087	innate immune response	biological_process	6.46316e-14	5.35169	LOC101743564; LOC101743336; CecA; Attacin1; LOC101743224; PGRP-S1; Leb3; LOC101735584; BGRP1; BGRP2; LOC101738421; LOC101738177; arg; PGRP; PGRP-S5; Mor; CLIP11; LOC101746626; CECB1; LOC101739536; LOC101739681; LOC101740092; LOC101739958; Enb2; glv3; glv1; glv4-like
		GO:0019731	antibacterial humoral response	biological_process	1.86889e-09	12.6855	LOC101743336; CecA; CECB1; LOC101739536; LOC101739681; LOC101740092; LOC101739958; Enb2
		GO:0042742	defense response to bacterium	biological_process	2.90945e-09	7.42565	LOC101738343; Attacin1; LOC101743224; Leb3; LOC101743490; BGRP2; Lzm; Mor; LOC105842620; glv3; glv1; glv4-like
		GO:0006189	'de novo' IMP biosynthetic process	biological_process	5.38134e-07	16.914	LOC101744981; LOC101741082; LOC732910; LOC101735940
		GO:0009436	glyoxylate catabolic process	biological_process	2.3763e-06	19.0282	LOC101737836; LOC101745259; LOC101744960
		GO:0009083	branched-chain amino acid catabolic process	biological_process	2.3763e-06	19.0282	LOC101736408; Acade; LOC101746491
		GO:0019441	tryptophan catabolic process to kynurenine	biological_process	2.3763e-06	19.0282	LOC101741137; LOC101745191; LOC101745043
		GO:0019483	beta-alanine biosynthetic process	biological_process	2.3763e-06	19.0282	LOC101737414; LOC100329149; Gogat
		GO:0006564	L-serine biosynthetic process	biological_process	1.15107e-05	15.2226	LOC101743755; LOC101744557; Psat1
		GO:0009086	methionine biosynthetic process	biological_process	1.15107e-05	15.2226	LOC101745086; LOC101740178; LOC101743494
		GO:0005576	extracellular region	cellular_component	8.25783e-17	2.78508	Idgf; LOC101738493; LOC101738343; LOC101738434; LOC101738654; LOC101738162; LOC101745874; LOC101739471; LOC101738403; LOC101738266; LOC101740244; LOC101740108; LOC101740052; LOC101740201; LOC101743336; CecA; Attacin1; LOC101743224; cce-7; LOC101737284; LOC101735416; CTL11; Leb3; LOC101746507; BGRP1; BGRP2; LOC101738421; LOC101743260; LOC101746713; LOC101737673; LOC101739069; LOC101740973; LOC1017…
		GO:0005615	extracellular space	cellular_component	4.61324e-07	2.36009	LOC101743564; BmILP; LOC101743038; LOC101737959; LOC101738588; Sp2; sp3; LOC101746583; LOC101740201; serpin-12; LOC105842846; LOC692400; LOC105842445; LOC101746224; LOC101743908; LOC101741277; Time; Pdi; LOC101744470; LOC101744755; LOC101736673; PGRP; PGRP-S5; LOC692390; serpin-9; LOC101746838; LOC101737724; LOC733025; LOC101737000; LOC101740426; LOC119630207; LOC101735367; Tf; Sp1; LOC101741510;…
		GO:0005764	lysosome	cellular_component	3.06356e-06	3.81929	LOC101743731; LOC101738266; LOC101746583; GlcNAcase2; LOC101743908; LOC101743573; LOC101744470; LOC101737544; LOC692390; LOC692881; LOC101737724; CatD; LOC101741798; LOC101741510
		GO:0005739	mitochondrion	cellular_component	5.0727e-05	1.80621	LOC110386430; LOC692874; LOC101743996; LOC101741825; LOC101736300; LOC101744428; LOC101747228; LOC101737836; LOC101738292; LOC101740224; LOC692823; LOC101741277; LOC101745259; LOC101744960; LOC110385370; LOC692889; LOC105842100; LOC101743783; LOC101743934; LOC101736408; LOC101737544; GSTz2; LOC101743034; arg; LOC101746892; LOC101745703; LOC101745599; LOC692390; hibadh; LOC101737113; LOC105841738;…
		GO:0031090	organelle membrane	cellular_component	5.28955e-05	3.34562	LOC101746637; LOC100127129; LOC101746017; LOC119629670; Cyp9a20; Cyp9a19; Cyp9a21; LOC101745954; LOC101744746; CYP340A3; CYP340C1; Jheh2
		GO:0005777	peroxisome	cellular_component	0.00062403	2.62458	Cat; LOC101746741; LOC101737836; LOC692823; LOC101738412; Xdh1; LOC101737205; LOC101745562; LOC105842159; LOC101737245; LOC101739774; LOC101743107
		GO:0005759	mitochondrial matrix	cellular_component	0.000718195	2.39996	LOC101747228; LOC101737836; LOC101738292; LOC101744960; LOC101738412; LOC692889; LOC105842100; LOC101743034; LOC101746892; LOC101745599; LOC101740948; Ivd; LOC101737459; Acade
		GO:0005782	peroxisomal matrix	cellular_component	0.00229386	5.07419	LOC101737836; LOC101735633; LOC101745562
		GO:0005791	rough endoplasmic reticulum	cellular_component	0.0178607	2.92742	Pdi; LOC101737544; LOC101746838
		GO:0045121	membrane raft	cellular_component	0.0285065	2.30645	LOC101746583; LOC101745373; LOC101746838; LOC101744254
		GO:0045735	nutrient reservoir activity	molecular_function	4.70254e-09	16.914	LOC101742274; LOC101738588; LOC101742121; Sp2; sp3; Sp1
		GO:0004867	serine-type endopeptidase inhibitor activity	molecular_function	1.67278e-06	4.89615	Ci-b1; Ci-13; LOC110386433; LOC101738434; LOC101738654; LOC101738162; serpin-12; CP8; LOC101739069; serpin-9; serpin-7
		GO:0030170	pyridoxal phosphate binding	molecular_function	2.35795e-06	5.70847	LOC692801; LOC101737836; LOC101738292; LOC101743589; LOC101745259; LOC101744960; LOC101742893; LOC101736065; LOC101741659
		GO:0008453	alanine-glyoxylate transaminase activity	molecular_function	2.3763e-06	19.0282	LOC101737836; LOC101745259; LOC101744960
		GO:0043878	glyceraldehyde-3-phosphate dehydrogenase (NAD+) (non-phosphorylating) activity	molecular_function	2.3763e-06	19.0282	LOC101735616; LOC692889; LOC105842100
		GO:0016811	hydrolase activity, acting on carbon-nitrogen (but not peptide) bonds, in linear amides	molecular_function	2.3763e-06	19.0282	LOC101740548; LOC101743809; LOC101743107
		GO:0003939	L-iditol 2-dehydrogenase activity	molecular_function	2.3763e-06	19.0282	LOC733025; LOC101738079; LOC732960
		GO:0004029	aldehyde dehydrogenase (NAD) activity	molecular_function	4.70259e-06	12.6855	LOC101735616; LOC692889; LOC105842100; LOC101747054
		GO:0030246	carbohydrate binding	molecular_function	9.27498e-06	4.53053	CTL11; LOC101743573; BGRP1; BGRP2; LOC101741280; LOC101738829; LOC733025; LOC101736606; LOC101736745; CTL19
		GO:0015036	disulfide oxidoreductase activity	molecular_function	1.15107e-05	15.2226	LOC101738403; LOC101742839; LOC692888
	Top 20 of KEGG enrichment analysis for each cluster of stRNA-seq in B. mori and B. mandarina
	C1	ko03010	Ribosome		1.02965e-27	4.98692	RpL23; RpS21; RpS26; RpL11; RpL37A; RpL35; RpS18; RpL13; RpL15; LOC692701; RpL23A; RpS15A; RpS28; RpL18; RpL9; LOC692779; RpS2e; RpS10; RpL39; RpL31; RpL27A; RpS16; RpS3; RpL7A; RpL5; RpS5; RpL8; RpS8; RpP1; RpL10A; RpP0; RpL35A; RpL6; RpL38; RpL29; RpSA; LOC101739965; RpS24; RpS19; RpS9; RpL7; RpS12; RpS7; RpS20; RpL17; RpS17; RpS6; RpL36; RpL37; RpS4; RpL26; RpS13; RpL32; RpS25; RpS29
		ko00190	Oxidative phosphorylation		0.000129298	1.96757	LOC100302108; LOC101743287; LOC732966; LOC732934; Uccr; LOC101738009; LOC692925; Uqcr11; LOC101741939; VATPc; LOC101745824; Ndufa2; LOC101741816; LOC692926; LOC100134926; LOC101746562; Ndufa13; LOC101740954; LOC101741007; LOC733114; LOC778517; LOC119630916; ND3; ND4; ND1; ND2; COX1; COX2
		ko03050	Proteasome		0.000404138	2.88288	LOC733131; LOC101735567; LOC692896; LOC692900; LOC732870; LOC105842587; LOC101747034; LOC732999; LOC101735482; LOC732876
		ko05010	Alzheimer disease		0.000435475	1.64736	LOC100302108; LOC101743287; LOC101745514; LOC692786; LOC101742593; LOC101739703; LOC101741216; Uccr; LOC101738009; LOC692925; Uqcr11; Cypa; LOC101747087; Tua2; LOC101744450; LOC101741939; LOC101745824; LOC101739272; LOC101744564; Ndufa2; LOC101741816; LOC100529232; LOC692926; LOC100134926; LOC101746562; Tub2; Tub1; Ndufa13; LOC101740954; LOC101741007; LOC733114; Tua1; LOC101740494; LOC119630916; …
		ko05012	Parkinson disease		0.00072475	1.82703	LOC100302108; LOC101743287; LOC101739703; Uccr; LOC101738009; LOC692925; Uqcr11; Cypa; LOC101741939; LOC101745824; Ndufa2; LOC101741816; LOC692926; LOC100134926; LOC101746562; Ndufa13; LOC101740954; LOC101741007; LOC733114; LOC119630916; ND3; ND4; ND1; ND2; COX1; COX2
		ko05016	Huntington disease		0.00102573	1.62553	LOC100302108; LOC101743287; Sod2; LOC101739703; LOC101736490; Uccr; LOC101738009; LOC692925; Uqcr11; Cypa; Tua2; LOC101741939; LOC101744526; LOC101741862; LOC101745824; Ndufa2; LOC101741816; LOC692926; LOC100134926; LOC101746562; Tub2; Tub1; Ndufa13; LOC101740954; LOC101741007; LOC733114; LOC732868; Tua1; LOC101740494; LOC119630916; ND3; ND4; ND1; ND2; COX1; COX2
		ko04391	Hippo signaling pathway - fly		0.00115227	2.367	LOC101737820; Cyce; 14-3-3zeta; LOC100144579; Lix1; LOC101743597; LOC101744950; LOC101743456; LOC101743174; LOC101743158; Ywhae; LOC101741848
		ko03060	Protein export		0.00160985	3.21236	LOC692906; LOC778523; LOC692977; LOC733141; Srp9; HSP70
		ko04390	Hippo signaling pathway		0.00249383	2.11829	LOC101745514; LOC101737820; LOC101742593; LOC101741216; LOC101739275; 14-3-3zeta; LOC101742309; LOC100144579; LOC101744450; Dpp; LOC101738852; Ywhae; LOC101741848
		ko05132	Salmonella infection		0.00414044	1.87387	LOC692786; LOC101738677; LOC101737161; LOC732872; LOC778456; LOC101744450; LOC733106; LOC101740506; RpS3; LOC101739163; LOC101738297; LOC101744543; LOC101742895; LOC101739657; LOC101743498; LOC778509
		ko04350	TGF-beta signaling pathway		0.00414347	2.43097	LOC101737820; LOC101739275; LOC101744507; LOC693081; Dpp; LOC733106; LOC101739657; LOC101741848
		ko04310	Wnt signaling pathway		0.0044805	1.94328	LOC101745514; LOC101742593; LOC101741216; LOC101742309; LOC692919; LOC101739510; LOC101744450; LOC101738852; LOC733106; LOC101743158; LOC101745556; LOC101737057; LOC101739657; LOC101745444
		ko04260	Cardiac muscle contraction		0.00460995	2.04423	LOC101743287; Uccr; Uqcr11; LOC101741939; LOC101745824; LOC101741816; LOC100134926; LOC101746562; LOC100101174; LOC101743662; COX1; COX2
		ko03040	Spliceosome		0.00553613	1.75981	LOC732955; LOC778458; LOC101738991; Tra2; Hsc70-4; LOC101735777; RpL7Ae; LOC732932; LOC101736496; LOC732904; LOC101744663; LOC101743319; LOC101741115; LOC692842; LOC733037; LOC101736232; LOC101737821; LOC101746879
		ko03013	RNA transport		0.00609367	1.74464	LOC101742901; Eif-4a; Pabp; EF1a; LOC101737089; LOC732943; LOC692970; LOC100101157; LOC110385547; eIF3i; LOC101741115; eIF3c; eIF3-S9; LOC733116; LOC101735812; eIF3g; LOC101735721; Smt3
		ko05322	Systemic lupus erythematosus		0.00627043	2.81081	LOC101738262; LOC778458; his2Av; LOC101744663; LOC778457
		ko05206	MicroRNAs in cancer		0.00980833	1.87387	LOC101741679; LOC101739441; Cyce; LOC732943; LOC101741026; LOC101744526; LOC101735478; Notch; LOC101739657; LOC100101174; Hmga; LOC101738993
		ko05217	Basal cell carcinoma		0.0103663	2.55528	LOC101745514; LOC101742593; LOC101741216; LOC101744450; Dpp
		ko04060	Cytokine-cytokine receptor interaction		0.0122608	3.06634	LOC101739275; LOC101744953; Dpp
		ko04714	Thermogenesis		0.014934	1.46651	LOC100302108; LOC101743287; LOC732934; Uccr; LOC101738009; LOC692925; Uqcr11; LOC101741939; LOC101745824; Ndufa2; LOC101741816; LOC692926; LOC100134926; LOC101746562; RpS6; Ndufa13; LOC101740954; LOC101741007; LOC733114; LOC778517; LOC119630916; ND3; ND4; ND1; ND2; COX1; COX2
	C2	ko03010	Ribosome		7.76659e-29	3.43622	RpL23; RpS21; RpS26; RpL34; RpL13A; RpL11; RpL37A; RpL35; RpL3; RpS18; LOC101741005; RpL19; RpL15; RpS27; RpL27; LOC692701; RpS14; RpL23A; RpS15A; RpL10; RpL4; RpS28; RpL18; RpL14; RpL36A; RpL9; LOC692779; RpS2e; RpS10; LOC101740286; RpL39; RpL31; RpL27A; RpL21; RpL28; RpS16; RpS3; RpS23; RpL7A; LOC101739135; RpL5; RpS5; RpL30; RpL8; RpS8; RpL10A; RpL35A; RpL6; RpLP2; RpL38; RpL29; RpSA; RpL22; R…
		ko03040	Spliceosome		1.2282e-07	2.09633	LOC733108; Y14; LOC732955; LOC778458; LOC732980; LOC101738204; LOC101738991; LOC100101226; LOC101738659; Sfrs6; LOC733049; LOC101743516; LOC101738436; LOC101735777; LOC101738508; LOC101740892; LOC100101178; LOC101737321; LOC732904; LOC778469; LOC101742390; LOC101735469; LOC101740857; Cbp20; LOC101745281; LOC733069; LOC101746413; LOC101744663; LOC101743319; LOC101741115; LOC692842; LOC101738634; L…
		ko03015	mRNA surveillance pathway		1.32124e-06	2.38964	Y14; LOC101737820; LOC101741929; LOC101736857; LOC692840; LOC733049; LOC732888; LOC101739213; LOC101740584; LOC101744068; Cbp20; LOC733069; LOC101743440; LOC101741115; LOC101739030; LOC101737641; Pabn1; LOC101745272; LOC101735812; LOC101741570; LOC692937; LOC101736977; eIF4AIII; LOC100101167; LOC101741612; LOC101741848
		ko05168	Herpes simplex virus 1 infection		1.89241e-06	1.91228	LOC101743555; LOC101740268; LOC101737853; LOC101737083; ERp57; Sfrs6; LOC101736857; LOC101747120; LOC733049; LOC101746674; LOC105842967; LOC101740040; LOC101743248; LOC101738156; LOC101744304; LOC101741752; LOC101736035; LOC101746122; LOC101739984; Pi3k60; LOC778469; LOC101739907; LOC101746972; LOC101744826; LOC101743319; LOC101743077; LOC101745506; LOC692842; LOC101744101; LOC101735331; LOC10173…
		ko03013	RNA transport		2.4878e-05	1.8366	Y14; LOC101739997; eIF3h; Eif-4a; LOC101741929; LOC692936; LOC101736370; EF1a; LOC101737089; LOC101736857; LOC732943; LOC692840; LOC733049; LOC101745691; LOC101745251; LOC692970; LOC100101157; LOC101746229; LOC101739800; LOC101740002; LOC101735469; LOC101736050; Cbp20; LOC101744401; LOC733069; LOC101741115; LOC101744517; LOC101737269; eIF3-S9; LOC733116; LOC101739030; LOC732913; LOC101735812; Smt…
		ko04330	Notch signaling pathway		6.01405e-05	2.80323	LOC101745320; LOC101742356; LOC101745094; LOC101744944; Notch; LOC101744564; LOC101742406; Gro; LOC101737017; LOC101742770; LOC101739954; LOC101736219
		ko04520	Adherens junction		0.000106264	2.36062	LOC101741679; LOC101739895; LOC101742319; Ck2a; LOC101738587; LOC101745512; LOC101744450; LOC101741145; LOC101739984; LOC101744944; LOC101736187; LOC101737413; LOC101736734; LOC101739657; LOC101740457; LOC101742450
		ko04141	Protein processing in endoplasmic reticulum		0.000133652	1.67001	LOC732901; DnaJ-1; LOC733070; LOC101745692; LOC101745402; LOC101745731; ERp57; LOC101742383; LOC732862; LOC101746557; LOC100101160; LOC101735495; DnaJ-2; LOC101735890; LOC778504; Atf; LOC101736625; LOC101738264; LOC733141; LOC733106; LOC692971; LOC101745384; LOC101736274; LOC100862753; LOC101738074; LOC101737095; LOC101737590; LOC101742110; LOC692982; LOC101746571; LOC101746297; LOC101737303; LOC…
		ko04391	Hippo signaling pathway - fly		0.000159963	2.06554	LOC101737820; 14-3-3zeta; LOC100144579; Lix1; LOC101742244; LOC110385380; LOC101743597; LOC101746256; LOC101743456; LOC101743174; LOC101743831; LOC101741252; LOC101745387; LOC101743158; Ywhae; LOC101742621; LOC101742023; LOC101741910; LOC101739220; LOC101741612; LOC101741848
		ko05132	Salmonella infection		0.000382058	1.75202	LOC101739895; LOC101742319; LOC692786; PFN; LOC732872; LOC100101194; LOC778456; LOC110386857; LOC101746674; LOC101744450; Sop2; LOC101741487; LOC733106; RpS3; LOC100862753; LOC101739163; LOC101737809; LOC101738297; LOC101742895; LOC101737708; LOC101736643; LOC101736734; LOC101740612; LOC101742454; LOC101739657; LOC100862762; LOC101742268; LOC101745463; LOC101745667; LOC101742450
		ko04360	Axon guidance		0.000402693	1.89631	LOC101742469; PLCg; LOC101742319; LOC101741200; LOC101740689; LOC101739275; rock1; LOC101739261; LOC101741638; LOC101744239; LOC101737293; LOC101739343; LOC101739984; Pi3k60; LOC101740786; LOC101736734; LOC101745749; LOC101745039; LOC101739657; LOC101743695; LOC101743390; LOC100101180; LOC101736444
		ko04390	Hippo signaling pathway		0.00131028	1.78757	LOC101741200; LOC101737820; LOC101742593; LOC101739275; LOC101740238; 14-3-3zeta; LOC100144579; LOC101745327; LOC101742244; LOC101744450; LOC101741145; LOC101741252; LOC101745387; Ywhae; LOC101742621; LOC101739893; LOC101742023; LOC101737641; LOC101738795; LOC101741612; LOC101741848; LOC101742450
		ko05206	MicroRNAs in cancer		0.00247617	1.71309	LOC101741679; PLCg; LOC101745047; LOC101739441; LOC101745952; rock1; LOC101745327; LOC732943; LOC101741026; LOC119629098; Pi3k60; LOC101744944; Notch; E2f1; LOC101739127; rptor; LOC101739657; LOC101746462; LOC100101174; Hmga; LOC101738993; LOC101745959
		ko04670	Leukocyte transendothelial migration		0.00252693	2.12659	PLCg; LOC101742319; rock1; LOC101744450; LOC101741145; Pi3k60; LOC101743081; LOC101736734; LOC101739657; LOC101740457; LOC101742582
		ko05131	Shigellosis		0.0029978	1.57852	LOC101741679; PLCg; LOC101739895; LOC101742319; LOC101737442; LOC101740268; LOC101743230; PFN; rock1; LOC101736823; LOC101744668; LOC778456; LOC101746609; LOC101743376; Atg8; LOC101739984; Sop2; LOC101738264; Pi3k60; LOC733106; LOC692971; LOC101742892; rptor; LOC778457; LOC101736734; LOC101739657; LOC101740636; LOC101738795; LOC101745959
		ko04350	TGF-beta signaling pathway		0.00308783	1.96984	LOC101741200; LOC101737820; LOC101739275; rock1; LOC101741860; LOC693081; LOC101744944; LOC733106; LOC692971; Smurf2; LOC101739657; LOC101741612; LOC101741848
		ko05213	Endometrial cancer		0.0037417	2.19384	LOC101741679; LOC101745952; LOC101745327; LOC101744450; LOC101741145; Pi3k60; LOC101739893; LOC101742450; LOC101742570
		ko05225	Hepatocellular carcinoma		0.00530207	1.62293	LOC101741679; PLCg; LOC101741323; LOC101742593; LOC101745952; LOC101740238; LOC101744221; LOC101745327; LOC101745976; LOC101735816; LOC101744450; Pi3k60; LOC101741792; E2f1; LOC101744352; LOC101739893; LOC101741306; LOC119629955; LOC101739097; LOC101742450; LOC101742570; GSTd3
		ko03050	Proteasome		0.00537735	1.86882	LOC692958; LOC101735567; LOC692896; LOC119628509; LOC101735320; LOC732998; LOC101746253; LOC101736622; LOC101737946; LOC105842587; LOC732999; LOC732876; LOC101740447
		ko04136	Autophagy - other		0.00540806	2.10243	LOC101740431; LOC101737820; LOC101745143; LOC101744668; LOC101740945; Atg8; rptor; LOC101740636; LOC101738071
	C3	ko03010	Ribosome		1.40626e-52	10.2463	RpL23; RpS26; RpL34; RpL13A; RpL11; RpL3; RpS18; RpL19; RpL13; RpL15; RpS27; RpL27; RpS14; RpL23A; RpS15A; RpL10; RpL4; RpS28; RpL18; RpL14; RpL36A; RpL9; RpS2e; RpS10; RpL28; RpS16; RpS3; RpS23; RpL7A; RpL5; RpS5; RpL8; RpS8; RpP1; RpL10A; RpL35A; RpL6; RpLP2; RpL29; RpSA; RpL22; RpS24; RpS19; RpS9; RpL7; RpS7; RpS20; LOC101746755; RpL17; RpS17; RpS15; RpS6; RpL36; RpS4; RpL26; RpL18A; RpS13; Rp…
		ko05134	Legionellosis		4.95075e-05	4.94649	ICE; HSFd; EF1a; LOC778456; Hsc70-4; Ef-1g; Rabb
		ko05146	Amoebiasis		0.000292646	4.39127	LOC101742998; LOC101746961; LOC101736620; LOC692392; Jafrac1; LOC101742794
		ko00270	Cysteine and methionine metabolism		0.00205827	3.23568	LOC101743755; Ldh; LOC101745086; LOC733097; Psat1; LOC101742094
		ko04512	ECM-receptor interaction		0.00231841	3.53321	LOC101742998; LOC101746961; LOC101736620; LOC101746113; LOC692392
		ko05145	Toxoplasmosis		0.00427368	2.85943	LOC101742998; LOC101746961; Cypa; Hsc70-4; LOC101746352; LOC692392
		ko05130	Pathogenic Escherichia coli infection		0.00778227	2.16981	ICE; LOC778456; Tua2; RpS3; LOC101739334; Tub3; Tub1; Rabb; Tua1
		ko04151	PI3K-Akt signaling pathway		0.0114243	1.86296	LOC101742998; LOC101746961; LOC101736620; 14-3-3zeta; LOC101746352; LOC101746113; LOC692392; Ywhae; Ggamma30A; RpS6; LOC100037427; LOC101740811
		ko05322	Systemic lupus erythematosus		0.0144011	3.07389	LOC101738580; LOC101744663; LOC101742794
		ko05132	Salmonella infection		0.0176316	1.92118	ICE; PFN; LOC100101194; LOC778456; LOC733106; RpS3; LOC101739334; LOC100862762; LOC778509
		ko04510	Focal adhesion		0.0201613	1.95168	LOC101742998; LOC101746961; LOC101739139; LOC101736620; LOC101746352; LOC101746113; LOC692392; LOC101742794
		ko04371	Apelin signaling pathway		0.0215438	2.11993	Atg8; LOC101739269; Ggamma30A; RpS6; LOC692927; LOC101740811
		ko04142	Lysosome		0.0249658	1.72075	LOC101745433; LOC101743908; LOC101743573; Sap-r; LOC693032; VATPc; LOC692390; LOC732926; LOC101745028; LOC101747227; LOC732993
		ko04210	Apoptosis		0.0277969	2.13465	ICE; Tua2; LOC101746352; LOC692390; Tua1
		ko04540	Gap junction		0.030434	2.09108	Tua2; LOC101739269; Tub3; Tub1; Tua1
		ko04612	Antigen processing and presentation		0.0311075	2.45911	Hsc70-4; LOC692390; LOC692888
		ko00511	Other glycan degradation		0.0311075	2.45911	LOC101743573; LOC693032; LOC101745028
		ko04145	Phagosome		0.0349456	1.83908	LOC101745433; Tua2; VATPc; LOC101738908; Tub3; Tub1; Tua1
		ko04745	Phototransduction - fly		0.0354031	2.36453	LOC101745147; Ggamma30A; LOC692927
		ko05133	Pertussis		0.0354031	2.36453	ICE; LOC692927; LOC100101180
	C4	ko03010	Ribosome		1.36565e-57	5.80645	RpS21; RpS26; RpL34; RpL13A; RpL11; RpL37A; RpL35; RpL3; RpS18; LOC101742656; LOC101735889; RpL19; RpL13; RpL15; LOC119628657; LOC101736005; RpL27; LOC692701; RpS14; RpL23A; RpS15A; LOC101740486; RpL10; LOC101736166; RpS28; RpL18; RpL14; RpL36A; LOC692779; LOC101738983; RpS10; RpL39; RpL31; RpL27A; RpL21; RpS16; RpS3; RpS23; RpL7A; RpL5; RpS5; RpL30; RpL8; RpS8; RpP1; RpL10A; RpP0; RpL35A; RpL6; …
		ko03040	Spliceosome		4.70944e-09	2.57391	Y14; LOC101739416; LOC100101226; LOC101735663; Sfrs6; LOC733049; LOC101745188; Phf5a; Tra2; Hsc70-4; LOC101741170; LOC101738436; LOC101735777; RpL7Ae; LOC101738508; SNF; LOC100101178; LOC732904; LOC778469; Rbp1; LOC733069; LOC101744663; LOC101741115; LOC692842; LOC733037; LOC692813; LOC101736232; LOC101736317; LOC101740781; LOC101740677; LOC101741431; LOC101746103; LOC732940; LOC101742628; LOC101…
		ko03008	Ribosome biogenesis in eukaryotes		2.17808e-07	2.82353	LOC101742458; LOC101746301; LOC101735934; LOC101736458; LOC733105; LOC692970; RpL7Ae; LOC101746403; LOC101742367; LOC101745565; LOC101746947; LOC101735989; LOC101744824; LOC101738050; Ck2b; Nep1; LOC101736004; LOC101735682; LOC101736688; LOC101741230; LOC101742143; LOC101742289; LOC101745643; LOC101737128
		ko03050	Proteasome		0.000576571	2.46154	LOC101746822; LOC733131; LOC101735320; LOC101742315; LOC732998; LOC101737354; LOC101745852; LOC100101166; LOC101740220; LOC101735482; LOC732876; LOC101740447
		ko03013	RNA transport		0.00180296	1.72414	Y14; LOC732945; LOC692936; LOC733049; LOC101736989; LOC692970; LOC101747226; LOC101742889; eIF3i; LOC101742218; LOC733069; LOC101741115; LOC101744517; eIF3-S7; eIF3-S9; LOC733116; LOC693063; LOC733084; LOC101735812; eIF3g; LOC101739989; Smt3; LOC101742580; Sui1; LOC101741617
		ko04512	ECM-receptor interaction		0.0018577	2.48276	LOC101742998; LOC101746961; LOC100313953; LOC101741357; LOC101737265; LOC101737408; LOC692392; LOC101743002; LOC101746167
		ko00030	Pentose phosphate pathway		0.00222632	2.56	LOC692848; LOC101741451; LOC110384695; LOC778467; LOC101743550; LOC101739464; LOC101741523; 6pgl
		ko04714	Thermogenesis		0.00472915	1.4686	LOC100302108; LOC101742612; LOC101743287; LOC101743531; LOC101735622; LOC110385705; LOC101744333; LOC732934; LOC778510; LOC101743106; LOC100134927; LOC101738009; Atpsyn-beta; LOC100174852; LOC101742139; LOC101741939; LOC100126177; LOC101744608; LOC101746922; LOC101736448; LOC101744632; LOC733018; LOC101737209; LOC101743811; LOC780848; LOC100134926; LOC101746562; LOC101737774; RpS6; LOC101740954; …
		ko00620	Pyruvate metabolism		0.00654823	2.05128	LOC101744454; LOC101744216; LOC733128; LOC100101182; LOC101735616; LOC692952; LOC101736985; LOC101737640; LOC101744897; LOC101743580
		ko00280	Valine, leucine and isoleucine degradation		0.00654823	2.05128	LOC101744555; LOC101735616; LOC101737137; LOC101745599; hibadh; LOC101738252; LOC101744540; Ivd; LOC101737060; Acade
		ko00190	Oxidative phosphorylation		0.00746102	1.5	LOC100302108; LOC101742612; LOC101743287; LOC101743531; LOC110385705; LOC732934; LOC778510; LOC101743106; LOC100134927; LOC101738009; Atpsyn-beta; LOC101742139; LOC101741939; LOC101744608; LOC101746922; LOC101736448; LOC101744632; LOC733018; LOC101743811; LOC780848; LOC100134926; LOC101746562; LOC101737774; LOC101740954; LOC101741007; LOC778517; LOC778519; LOC119630916; ND2; COX2
		ko05322	Systemic lupus erythematosus		0.00820833	2.4	LOC101738262; his2Av; LOC101744663; LOC778457; LOC101742794; LOC732940
		ko05133	Pertussis		0.0113032	2.15385	ICE; LOC100313953; LOC101741357; LOC101738501; LOC101736835; LOC692927; LOC100101180
		ko04932	Non-alcoholic fatty liver disease (NAFLD)		0.0154058	1.46479	LOC100302108; LOC101742612; LOC101743287; ICE; LOC110385705; LOC101744333; LOC778510; LOC101743106; LOC100134927; LOC101742474; LOC101741939; LOC100126177; LOC101744608; LOC101746922; LOC101736448; LOC733018; LOC101743811; LOC101736835; LOC780848; LOC693063; LOC100134926; LOC101746562; LOC101737774; LOC101741007; LOC119630916; COX2
		ko05012	Parkinson disease		0.0229826	1.4	LOC100302108; LOC101742612; LOC101743287; LOC101739703; LOC110385705; LOC692862; LOC778510; LOC101743106; LOC100134927; LOC101738009; Atpsyn-beta; Cypa; LOC101741939; LOC101744608; LOC101746922; LOC101736448; LOC733018; LOC101743811; LOC780848; LOC100134926; LOC101746562; LOC101737774; LOC101740954; LOC101741007; LOC778519; LOC119630916; ND2; COX2
		ko00670	One carbon pool by folate		0.0387557	2.18182	LOC101745190; Tyms; LOC101735471
		ko00270	Cysteine and methionine metabolism		0.0404981	1.68421	LOC101745086; LOC100101173; LOC733082; LOC692952; LOC101742094; LOC101736985; LOC101742636; Mtap
		ko05146	Amoebiasis		0.051903	1.71429	LOC101742998; LOC101746961; Gq; LOC692392; Jafrac1; LOC101742794
		ko05412	Arrhythmogenic right ventricular cardiomyopathy (ARVC)		0.051903	1.71429	LOC100313953; LOC101741357; LOC101737265; LOC101737408; LOC100302733; LOC101746167
		ko04744	Phototransduction		0.0686558	1.84615	LOC101738501; LOC692927; LOC733012
	C5	ko00260	Glycine, serine and threonine metabolism		2.04945e-13	8.09802	LOC101743755; LOC101743217; LOC692801; LOC101744428; LOC101737836; LOC101744557; LOC101738292; Psat1; LOC101735616; LOC101745259; LOC101744960; LOC101738705; LOC101743034; LOC692975; LOC101737245; LOC101736065; LOC101741659
		ko00280	Valine, leucine and isoleucine degradation		1.14285e-12	8.01252	LOC101735616; LOC101745259; LOC101744960; LOC692889; LOC105842100; LOC101736408; LOC101746892; LOC101745599; hibadh; LOC101737113; LOC105841738; Ivd; LOC101737459; LOC101737060; Acade; LOC101746491
		ko00670	One carbon pool by folate		6.00447e-09	12.4285	LOC101744428; LOC101744981; LOC101741082; LOC101747054; LOC692975; LOC101740948; LOC101743494
		ko00630	Glyoxylate and dicarboxylate metabolism		2.73818e-07	5.50861	LOC101738265; Cat; LOC101743217; LOC101744428; Hyi; LOC101737836; LOC101745191; LOC101745043; LOC101745562; LOC692975; LOC101736065
		ko00230	Purine metabolism		3.19653e-07	3.58724	LOC101741126; LOC101739482; LOC101744981; LOC101742965; LOC101741082; LOC101743020; LOC101745811; LOC101736818; Xdh1; LOC101737205; LOC732910; LOC101746651; LOC101737927; LOC733021; LOC101735940; LOC101744387; LOC101746046; LOC101743107
		ko00380	Tryptophan metabolism		6.90318e-07	5.58015	Cat; LOC101747228; LOC101735616; LOC692889; LOC105842100; LOC101741137; LOC101742893; LOC101745191; LOC101745043; LOC101745599
		ko00270	Cysteine and methionine metabolism		1.73692e-06	5.13961	LOC101743755; LOC101745086; LOC692801; LOC101740178; Psat1; LOC101745259; LOC101744960; LOC101742094; LOC101736408; LOC101742893
		ko00410	beta-Alanine metabolism		4.45707e-06	5.16984	LOC101735616; LOC692889; LOC105842100; LOC101745599; LOC101737414; hibadh; LOC101737113; LOC100329149; LOC101736057
		ko00071	Fatty acid degradation		7.89221e-06	4.88263	LOC733062; LOC101747228; LOC101735616; LOC733095; LOC692889; LOC105842100; LOC101745599; LOC105841738; Acade
		ko00250	Alanine, aspartate and glutamate metabolism		1.53631e-05	5.04013	LOC101738265; LOC101746741; LOC101737836; LOC101743306; LOC101745259; LOC101744960; LOC101737917; LOC101737927
		ko00010	Glycolysis / Gluconeogenesis		1.67006e-05	4.15543	LOC101735616; LOC733095; LOC692889; LOC105842100; LOC101741280; LOC778467; LOC733130; LOC778462; LOC732915; LOC101744254
		ko00330	Arginine and proline metabolism		2.68642e-05	4.73467	LOC101735616; LOC692889; LOC105842100; LOC101742094; arg; LOC101736057; LOC101737245; LOC101739225
		ko04142	Lysosome		2.86308e-05	2.68358	LOC101746583; LOC101746043; LOC101737438; GlcNAcase2; LOC101743490; LOC101743908; LOC101743573; LOC101736903; Sap-r; LOC101737544; LOC101742496; LOC692390; LOC732926; LOC101744032; LOC692685; CatD; LOC101741798; LOC101741510
		ko00040	Pentose and glucuronate interconversions		3.7606e-05	3.58059	LOC101744141; UGT10286; UGT10287A; Ugt3; LOC101744836; LOC101737103; LOC733025; LOC101738079; LOC101740023; LOC732960; UGT013830
		ko00770	Pantothenate and CoA biosynthesis		5.69816e-05	6.51017	LOC101736408; LOC101740548; LOC101737414; LOC100329149; LOC101743809
		ko00051	Fructose and mannose metabolism		7.37601e-05	5.3265	LOC101743996; LOC778467; LOC733025; LOC101738079; LOC732915; LOC101744254
		ko00511	Other glycan degradation		0.000182211	4.68732	LOC101746737; GlcNAcase2; LOC101743490; LOC101743573; LOC101742496; LOC101741798
		ko00052	Galactose metabolism		0.000476566	4.65012	LOC101744836; LOC101745938; LOC101741280; LOC101735679; LOC101744254
		ko04624	Toll and Imd signaling pathway		0.000596655	3.25509	LOC101738751; CecA; PGRP-S1; BGRP1; BGRP2; PGRP; PGRP-S5; LOC101746626
		ko00520	Amino sugar and nucleotide sugar metabolism		0.000698987	3.18866	LOC101744836; GlcNAcase2; LOC101745938; LOC101746460; LOC101735679; LOC778462; LOC101743965; LOC101744254
