# Supplementary material for: A muscle-centered hierarchical breakdown underlies flight loss during silkworm domestication
Source: iScience. 2026 Jan 29;29(2):114846. doi: 10.1016/j.isci.2026.114846 (PMC12915254; doi:10.1016/j.isci.2026.114846)
Supplement: Table S6. GO enrichment analysis of the top 30 differential genes in each pseudotime state of B. mori and B. mandarina, related to Figure 2 [file mmc7.xls]

## Sheet: Table S6
	Table S6. GO enrichment analysis of the top 30 differential genes in each pseudotime state of B. mori and B. mandarina. Related to Figure 2.
	Cell types	States	ID	Term	Category	Pvalue	Enrichment score	Gene
	Hemocytes	1	GO:0071466	cellular response to xenobiotic stimulus	biological_process	1.01235905582616e-08	570.939130434783	Mcm7;E2f1;Pcna
			GO:0046686	response to cadmium ion	biological_process	4.47015556937505e-06	92.0869565217391	Sod2;Pcna;Tert
			GO:0010629	negative regulation of gene expression	biological_process	4.81605185656749e-06	19.4196983141083	Rel;Ldlr;Tert;Mif;Rack1
			GO:0006260	DNA replication	biological_process	0.000262764460541136	23.7891304347826	Rpa1;Mcm7;Pcna
			GO:0042493	response to drug	biological_process	0.00514138466835674	8.44584512477489	Gal;Sod2;Mcm7
			GO:0043065	positive regulation of apoptotic process	biological_process	0.00561908090557224	8.17964370250405	Gal;E2f1;Rack1
			GO:0006974	cellular response to DNA damage stimulus	biological_process	0.0110633053431828	6.38634374088124	Rpa1;Mcm7;Pcna
			GO:0006355	regulation of transcription, DNA-templated	biological_process	0.0130533816706388	3.43277495451408	Rel;Msl3;Rsf1;E2f1;Ccnl1
			GO:0007049	cell cycle	biological_process	0.0219102001080755	4.93891981344968	Mcm7;E2f1;Rack1
			GO:0043066	negative regulation of apoptotic process	biological_process	0.0226093751373297	4.87982162764771	Sod2;Mif;Tert
			GO:0005654	nucleoplasm	cellular_component	6.42716749390607e-05	4.02523357610535	Rpa1;Rbp1;Pcna;Mif;Tert;Mcm7;Rsf1;E2f1;Ccnl1;Rack1
			GO:0005737	cytoplasm	cellular_component	0.00040053671863728	2.21706714210462	Rel;Pts;Copg1;Sod2;Rbp1;Mif;Ahsa1;Smurf2;Tert;Gal;E2f1;Lix1;Ccnl1;Rab7;Rack1
			GO:0005829	cytosol	cellular_component	0.00691356427960069	2.42471318134817	Copg1;Rbp1;Ahsa1;Tert;Smurf2;Mcm7;Mif;Rab7;Rack1
			GO:0005739	mitochondrion	cellular_component	0.00706554793666203	3.34665375401397	Pts;Sod2;Ndufa2;Tert;Uqcr11;Rack1
			GO:0005743	mitochondrial inner membrane	cellular_component	0.00752481888006995	7.35746302106679	Sod2;Uqcr11;Ndufa2
			GO:0016607	nuclear speck	cellular_component	0.00784805825397153	7.24542043698963	Smurf2;Ccnl1;Tert
			GO:0005634	nucleus	cellular_component	0.00984915388330198	1.91173323433713	Rel;Msl3;Rpa1;Pcna;Mif;Smurf2;Tert;Mcm7;Rsf1;E2f1;Ccnl1;Rack1
			GO:0005794	Golgi apparatus	cellular_component	0.0412363182923811	2.99941754890876	Copg1;Gal;Rab7;Ldlr
			GO:0005615	extracellular space	cellular_component	0.256249452428583	1.70327902874338	Gal;Mif;Ldlr
			GO:0005886	plasma membrane	cellular_component	0.688589499482555	0.896181218111984	Ldlr;Tert;Smurf2;Mif;Rack1
			GO:0042802	identical protein binding	molecular_function	0.000220140600806109	5.29909031164609	Pts;Sod2;Pcna;Ldlr;Smurf2;Tert;Mif
			GO:0003677	DNA binding	molecular_function	0.000377272665260553	4.14399659179664	Rel;Msl3;Rpa1;Sod2;Pcna;Tert;Mcm7;E2f1
			GO:0019899	enzyme binding	molecular_function	0.00989791659943925	6.65430221951961	Sod2;Pcna;Rack1
			GO:0043565	sequence-specific DNA binding	molecular_function	0.0346976110534444	4.13125275278424	Rpa1;E2f1;Rel
			GO:0005515	protein binding	molecular_function	0.0448872871996432	1.64062968515742	Sod2;Pcna;Ahsa1;Smurf2;Tert;Ldlr;Mcm7;E2f1;Ccnl1;Rab7;Rack1
			GO:0042803	protein homodimerization activity	molecular_function	0.0701944767182897	3.10293005671078	Pts;Rack1;Tert
			GO:0046872	metal ion binding	molecular_function	0.299059907484386	1.36522986713243	Pts;Rpa1;Sod2;Tert;Rsf1
		2	GO:0010629	negative regulation of gene expression	biological_process	0.000570761233624213	17.8661224489796	Rel;Ldlr;Rack1
			GO:0045944	positive regulation of transcription by RNA polymerase II	biological_process	0.0405502452180625	3.82288209606987	Gal;Rel;Rsf1
			GO:0005737	cytoplasm	cellular_component	0.0447500047021965	1.81306824065445	Rbp1;Ahsa1;Gal;Rack1;Rel;Lix1;Poldip3;Copg1
			GO:0005794	Golgi apparatus	cellular_component	0.0524520250205316	3.44933018124508	Gal;Ldlr;Copg1
			GO:0005654	nucleoplasm	cellular_component	0.0701978484107251	2.46880992667795	Rbp1;Pcna;Rack1;Rsf1
			GO:0005783	endoplasmic reticulum	cellular_component	0.0718964794824537	3.03130193905817	Ahsa1;Ppib;Copg1
			GO:0005634	nucleus	cellular_component	0.0857611718145261	1.70993917071265	Ppib;Pcna;Rel;Sp2;Rsf1;Poldip3;Rack1
			GO:0005739	mitochondrion	cellular_component	0.106395187218216	2.56576787807737	Ndufs8;Uqcr11;Rack1
			GO:0005829	cytosol	cellular_component	0.213719712251408	1.65239713099283	Rbp1;Ahsa1;Rack1;Copg1
			GO:0016020	membrane	cellular_component	0.747596914912861	0.864580864343841	Uqcr11;Ldlr;Rack1;Ndufs8;Copg1
			GO:0005515	protein binding	molecular_function	0.455254603961945	1.14346917450366	Ahsa1;Ppib;Ldlr;Pcna;Rack1
		3	GO:0005739	mitochondrion	cellular_component	0.00199439118174879	6.41441969519343	Pts;Ndufa2;Rack1;Ndufs8
			GO:0005654	nucleoplasm	cellular_component	0.0464707165839836	3.47176395939086	Rpa3;Rack1;Mcm7
			GO:0005634	nucleus	cellular_component	0.379226123141334	1.37405826217981	Rpa3;Rack1;Mcm7
			GO:0005737	cytoplasm	cellular_component	0.433372672272516	1.27481360671016	Pts;Rack1;Gal
			GO:0016020	membrane	cellular_component	0.653712009461565	0.972653472386821	Ndufa2;Rack1;Ndufs8
			GO:0046872	metal ion binding	molecular_function	0.121187908721275	2.35502152080344	Fah;Pts;Ndufs8
		4	GO:0045944	positive regulation of transcription by RNA polymerase II	biological_process	0.0129912401701204	5.7343231441048	Gal;Rel;Ago2
			GO:0005634	nucleus	cellular_component	0.0302163134765516	2.19849321948769	Taf13;Ppib;Rack1;Ssu72;Rel;Ago2
			GO:0005737	cytoplasm	cellular_component	0.0431551176648391	2.03970177073625	Gal;Rack1;Ssu72;Srp9;Rel;Ago2
			GO:0005654	nucleoplasm	cellular_component	0.0846125611977571	2.77741116751269	Ago2;Rack1;Ssu72
			GO:0005829	cytosol	cellular_component	0.210134670662795	1.85894677236693	Ago2;Rack1;Ssu72
			GO:0005515	protein binding	molecular_function	0.327863629545045	1.37216300940439	Ppib;Taf13;Ago2;Rack1
	Muscle cells	1	GO:0005654	nucleoplasm	cellular_component	0.010638540483455	5.55482233502538	Myb;Rbp1;Znrd1
			GO:0005634	nucleus	cellular_component	0.129118082794021	2.19849321948769	Rel;Myb;Znrd1
			GO:0005737	cytoplasm	cellular_component	0.155416647464591	2.03970177073625	Rel;Rbp1;Stim1
		2	GO:0005737	cytoplasm	cellular_component	0.00338695165845308	2.91385967248036	Ywhae;Lix1;Copg1;Gal;Rel;Rack1
			GO:0005829	cytosol	cellular_component	0.0884522080118205	2.65563824623847	Rack1;Ywhae;Copg1
			GO:0005634	nucleus	cellular_component	0.0936226833175228	2.09380306617876	Ppib;Rel;Rack1;Ywhae
			GO:0005515	protein binding	molecular_function	0.333740230205539	1.47017465293327	Ppib;Rack1;Ywhae
		3	GO:0010629	negative regulation of gene expression	biological_process	0.000213955200051239	24.3628942486085	Tert;Rack1;Rel
			GO:0045944	positive regulation of transcription by RNA polymerase II	biological_process	0.00182848547601954	6.95069472012703	Ago2;Gal;Rsf1;Rel
			GO:0006355	regulation of transcription, DNA-templated	biological_process	0.0284909581744081	4.30657221566312	Ago2;Rsf1;Rel
			GO:0005654	nucleoplasm	cellular_component	0.000450339557743974	5.04983848638671	Rack1;Ago2;Tert;Rsf1;Pcna;Rbp1
			GO:0005737	cytoplasm	cellular_component	0.000489389407179368	2.78141150554944	Rack1;Gal;Rheb;Ago2;Tert;Copg1;Lix1;Rel;Rbp1
			GO:0030425	dendrite	cellular_component	0.00231066402490039	10.7354480052322	Rheb;Ago2;Rack1
			GO:0043025	neuronal cell body	cellular_component	0.0024556348021723	10.508642765685	Rheb;Rack1;Gal
			GO:0005829	cytosol	cellular_component	0.00388858475697204	3.37990322248533	Rack1;Rheb;Ago2;Tert;Copg1;Rbp1
			GO:0005794	Golgi apparatus	cellular_component	0.0225924018327057	4.70363206533419	Rheb;Copg1;Gal
			GO:0005739	mitochondrion	cellular_component	0.0485779510770131	3.49877437919642	Ago2;Tert;Rack1
			GO:0005634	nucleus	cellular_component	0.0513615838588432	1.99863019953427	Ago2;Tert;Rsf1;Rel;Pcna;Rack1
			GO:0005886	plasma membrane	cellular_component	0.521614083808856	1.1243000736314	Rheb;Tert;Rack1
			GO:0016020	membrane	cellular_component	0.860734469594178	0.707384343554052	Rheb;Copg1;Rack1
			GO:0003677	DNA binding	molecular_function	0.0584560764186428	3.24927005493146	Pcna;Tert;Rel
			GO:0046872	metal ion binding	molecular_function	0.083296760888297	2.28365723229425	Rheb;Ago2;Rsf1;Tert
			GO:0005515	protein binding	molecular_function	0.4055289046927	1.24742091764035	Ago2;Pcna;Tert;Rack1
	Epithelial cellS	1	GO:0043392	negative regulation of DNA binding	biological_process	5.10384933237688e-06	88.25	Rsf1;E2f1;Tfap4
			GO:0010629	negative regulation of gene expression	biological_process	6.02805847203204e-06	18.6105442176871	Rel;Rack1;Tert;Dnmt1;Tfap4
			GO:0006260	DNA replication	biological_process	0.000299103690579259	22.7979166666667	Rpa1;Rpa2;Cdt1
			GO:0043065	positive regulation of apoptotic process	biological_process	0.000524700647782392	10.4517669531996	Gal;E2f1;Tfap4;Rack1
			GO:0045944	positive regulation of transcription by RNA polymerase II	biological_process	0.00120691781390911	4.77860262008734	Rsf1;Rel;Gal;E2f1;Ago2;Tfap4
			GO:0006355	regulation of transcription, DNA-templated	biological_process	0.00319430184709833	3.9476911976912	Rsf1;Rel;Msl3;E2f1;Ccnl1;Ago2
			GO:0045893	positive regulation of transcription, DNA-templated	biological_process	0.00436626535584988	5.86441586280815	Rsf1;E2f1;Tfap4;Rel
			GO:0045892	negative regulation of transcription, DNA-templated	biological_process	0.00444153287550589	5.83626666666667	Rsf1;E2f1;Dnmt1;Tfap4
			GO:0010628	positive regulation of gene expression	biological_process	0.0141662628519516	5.83315565031983	E2f1;Dnmt1;Ago2
			GO:0007049	cell cycle	biological_process	0.0245602060623128	4.73313148788927	E2f1;Cdt1;Rack1
			GO:0005654	nucleoplasm	cellular_component	1.49033500721967e-05	4.24326706147772	Rsf1;Ssu72;Rack1;Tert;Rbp1;E2f1;Ccnl1;Ago2;Rpa1;Dnmt1;Rpa2
			GO:0016605	PML body	cellular_component	0.000164570100868421	27.9158163265306	Rpa1;Tert;Rpa2
			GO:0005634	nucleus	cellular_component	0.00032080756830245	2.29009710363302	Rsf1;Rel;Ywhae;Ssu72;Rack1;Tert;Msl3;E2f1;Cdt1;Ccnl1;Ago2;Rpa1;Dnmt1;Rpa2;Tfap4
			GO:0005739	mitochondrion	cellular_component	0.00183053855954248	3.74174482219617	Ywhae;Uqcr11;Rack1;Tert;Ago2;Cmc1;Tfap4
			GO:0005737	cytoplasm	cellular_component	0.00295489971937275	1.9830433882158	Rheb;Rel;Ywhae;Ahsa1;Ssu72;Rack1;Tert;Rbp1;Gal;E2f1;Copg1;Ccnl1;Ago2;Dnmt1
			GO:0043025	neuronal cell body	cellular_component	0.00315608134256197	6.42194835680751	Gal;Rheb;Dnmt1;Rack1
			GO:0005829	cytosol	cellular_component	0.00950291843502688	2.32368346545866	Rheb;Ahsa1;Ywhae;Ssu72;Rack1;Tert;Rbp1;Copg1;Ago2
			GO:0030425	dendrite	cellular_component	0.0222025300857885	4.92041366906475	Rheb;Ago2;Rack1
			GO:0005783	endoplasmic reticulum	cellular_component	0.0697816160348217	2.52608494921514	Copg1;Rheb;Dhdds;Ahsa1
			GO:0005794	Golgi apparatus	cellular_component	0.159844296331276	2.15583136327817	Gal;Rheb;Copg1
			GO:0003677	DNA binding	molecular_function	8.27711281984191e-05	4.46774632553076	Rel;Tert;Msl3;E2f1;Cdt1;Rpa1;Dnmt1;Rpa2;Tfap4
			GO:0042826	histone deacetylase binding	molecular_function	0.000369832381531918	21.2073643410853	Ywhae;Dnmt1;Tfap4
			GO:0043565	sequence-specific DNA binding	molecular_function	0.00632837315441186	5.27882296189098	Rel;E2f1;Rpa1;Tfap4
			GO:0019899	enzyme binding	molecular_function	0.0111499962778352	6.37703962703963	Ywhae;Rpa2;Rack1
			GO:0003682	chromatin binding	molecular_function	0.0147375397881228	5.74737394957983	Rpa1;Dnmt1;Cdt1
			GO:0046872	metal ion binding	molecular_function	0.0276183429407966	2.09335246293639	Rsf1;Rheb;Cmc1;Fah;Tert;Ago2;Rpa1;Dnmt1
			GO:0003700	DNA-binding transcription factor activity	molecular_function	0.0580801089760576	3.36087223587224	Rel;E2f1;Tfap4
			GO:0003723	RNA binding	molecular_function	0.0691033507930011	3.12657142857143	Tert;Dnmt1;Ago2
			GO:0042803	protein homodimerization activity	molecular_function	0.0778157516920978	2.97364130434783	Tert;Tfap4;Rack1
			GO:0005515	protein binding	molecular_function	0.131379006639046	1.42933646812957	Ahsa1;Ywhae;Rack1;Tert;E2f1;Cdt1;Ccnl1;Ago2;Dnmt1;Tfap4
		2	GO:0043065	positive regulation of apoptotic process	biological_process	0.000212137814200143	23.5164756446991	Gal;Rack1;E2f1
			GO:0045944	positive regulation of transcription by RNA polymerase II	biological_process	0.000440227834144251	9.55720524017467	Gal;Ago2;E2f1;Rel
			GO:0006355	regulation of transcription, DNA-templated	biological_process	0.0111523787843528	5.9215367965368	Ago2;E2f1;Rel
			GO:0005737	cytoplasm	cellular_component	0.00112994601303135	2.9745650823237	Ago2;Rack1;Rel;Srp9;E2f1;Rbp1;Gal
			GO:0005654	nucleoplasm	cellular_component	0.00664141445085313	4.62901861252115	Rbp1;Ago2;Rack1;E2f1
			GO:0005739	mitochondrion	cellular_component	0.0196537988622855	4.81081477139508	Ago2;Rack1;Uqcr11
			GO:0005829	cytosol	cellular_component	0.12505834755014	2.32368346545866	Rbp1;Ago2;Rack1
			GO:0005634	nucleus	cellular_component	0.147881556541774	1.83207768290641	Rack1;Ago2;E2f1;Rel
			GO:0005515	protein binding	molecular_function	0.426619844226915	1.28640282131661	Ago2;Rack1;E2f1
		3	GO:0042493	response to drug	biological_process	0.000122032589177623	27.7506339814032	Mcm7;Gal;Dnmt1
			GO:0005654	nucleoplasm	cellular_component	0.00363018820020241	5.29030698573846	Mcm7;Dnmt1;E2f1;Rbp1
			GO:0005829	cytosol	cellular_component	0.0157087269074698	3.54085099498463	Mcm7;Smurf2;Psat1;Rbp1
			GO:0005737	cytoplasm	cellular_component	0.0264155665424179	2.42821639373364	Rbp1;Smurf2;Gal;E2f1;Dnmt1
			GO:0005634	nucleus	cellular_component	0.0936226833175228	2.09380306617876	Mcm7;Smurf2;E2f1;Dnmt1
			GO:0016740	transferase activity	molecular_function	0.0126558098297433	5.55670277589709	Smurf2;Dnmt1;Psat1
			GO:0003677	DNA binding	molecular_function	0.0159680645429917	5.10599580060658	Mcm7;Dnmt1;E2f1
			GO:0005515	protein binding	molecular_function	0.115261638714796	1.9602328705777	Mcm7;Smurf2;E2f1;Dnmt1
		5	GO:0045944	positive regulation of transcription by RNA polymerase II	biological_process	0.0480205604230323	3.5839519650655	Rel;Gal;Rsf1
			GO:0006355	regulation of transcription, DNA-templated	biological_process	0.0765043436885678	2.9607683982684	Rel;Rsf1;Msl3
			GO:0005737	cytoplasm	cellular_component	0.00130308575593702	2.33715827896862	Srp68;Tia1;Rel;Rbp1;Pts;Poldip3;Gal;Copg1;Rack1;Elp1;Smurf2
			GO:0005730	nucleolus	cellular_component	0.00243860904882598	6.70526960784314	Znrd1;Taf13;Srp68;Elp1
			GO:0005634	nucleus	cellular_component	0.00335391167327866	2.29009710363302	Taf13;Srp68;Tia1;Znrd1;Rel;Poldip3;Msl3;Rack1;Rsf1;Smurf2
			GO:0005829	cytosol	cellular_component	0.0084006763509488	2.71096404303511	Srp68;Tia1;Rbp1;Copg1;Rack1;Elp1;Smurf2
			GO:0005654	nucleoplasm	cellular_component	0.023082507558933	2.89313663282572	Tia1;Znrd1;Rbp1;Rack1;Rsf1
			GO:0016020	membrane	cellular_component	0.975972441969647	0.486326736193411	Rack1;Copg1;Smurf2
			GO:0003723	RNA binding	molecular_function	0.0241621819849258	4.68985714285714	Poldip3;Srp68;Tia1
			GO:0003676	nucleic acid binding	molecular_function	0.0675630212476495	3.11825607902736	Poldip3;Tia1;Znrd1
			GO:0003677	DNA binding	molecular_function	0.145694678478393	2.23387316276538	Rel;Taf13;Msl3
			GO:0046872	metal ion binding	molecular_function	0.243153439360517	1.5700143472023	Pts;Rsf1;Znrd1;Fah
			GO:0005515	protein binding	molecular_function	0.73044010217221	0.857601880877743	Taf13;Rack1;Tia1;Smurf2
		6	GO:0006915	apoptotic process	biological_process	0.000180700318042551	12.9810201660735	Tia1;E2f1;Ndufa13;Rack1
			GO:0043065	positive regulation of apoptotic process	biological_process	0.000794755633917122	15.6776504297994	Gal;E2f1;Rack1
			GO:0045944	positive regulation of transcription by RNA polymerase II	biological_process	0.00262977990154694	6.37147016011645	Gal;Rel;Ago2;E2f1
			GO:0006355	regulation of transcription, DNA-templated	biological_process	0.00525459373513345	5.26358826358826	Rel;Msl3;Ago2;E2f1
			GO:0005654	nucleoplasm	cellular_component	8.23001887583265e-05	5.40052171460801	Ago2;Tia1;Ndufa13;Rbp1;Rack1;Rpa1;E2f1
			GO:0005737	cytoplasm	cellular_component	0.00144363186738721	2.54962721342032	Ago2;Gal;Tia1;Rel;Ndufa13;Rbp1;Rack1;E2f1;Copg1
			GO:0005634	nucleus	cellular_component	0.00504199162963534	2.44277024387522	Ago2;Tia1;Rel;Ndufa13;Rack1;Rpa1;Msl3;E2f1
			GO:0005829	cytosol	cellular_component	0.0319873062191785	2.58187051717629	Ago2;Tia1;Rbp1;Rack1;Copg1
			GO:0005739	mitochondrion	cellular_component	0.0611198830796173	3.20720984759672	Ago2;Ndufa13;Rack1
			GO:0016020	membrane	cellular_component	0.900089155766981	0.648435648257881	Rack1;Ndufa13;Copg1
			GO:0043565	sequence-specific DNA binding	molecular_function	0.00557008047694161	7.91823444283647	Rel;E2f1;Rpa1
			GO:0003677	DNA binding	molecular_function	0.0141493646926374	3.97133006713845	Rel;Msl3;E2f1;Rpa1
			GO:0003676	nucleic acid binding	molecular_function	0.0317051882243597	4.15767477203647	Tia1;Ago2;Rpa1
			GO:0046872	metal ion binding	molecular_function	0.296283742299431	1.5700143472023	Ago2;Fah;Rpa1
			GO:0005515	protein binding	molecular_function	0.481192190947834	1.14346917450366	Tia1;Ago2;E2f1;Rack1
		7	GO:0043065	positive regulation of apoptotic process	biological_process	0.00274596414738096	10.4517669531996	Rack1;E2f1;Gal
			GO:0006355	regulation of transcription, DNA-templated	biological_process	0.00432435923309353	4.38632355299022	Rel;E2f1;Msl3;Ago2;Ccnl1
			GO:0006915	apoptotic process	biological_process	0.0103102388917578	6.49051008303677	Rack1;E2f1;Tia1
			GO:0045944	positive regulation of transcription by RNA polymerase II	biological_process	0.0126537603622569	4.24764677341097	Rel;E2f1;Ago2;Gal
			GO:0005654	nucleoplasm	cellular_component	0.000295193736617166	4.11468321112991	Rbp1;E2f1;Rpa1;Rack1;Tia1;Ccnl1;Ago2;Pcna
			GO:0005737	cytoplasm	cellular_component	0.00117453729587936	2.26633530081806	Rbp1;Rel;E2f1;Rack1;Tia1;Smurf2;Parn;Ago2;Srp9;Copg1;Ccnl1;Gal
			GO:0005634	nucleus	cellular_component	0.00268955419736539	2.23920605688562	Rel;E2f1;Rpa1;Rack1;Tia1;Smurf2;Parn;Msl3;Ccnl1;Ago2;Pcna
			GO:0005829	cytosol	cellular_component	0.0174005356967103	2.40974581603121	Rbp1;Rack1;Tia1;Smurf2;Ago2;Copg1;Psat1
			GO:0005739	mitochondrion	cellular_component	0.0466129335421019	2.85085319786375	Rack1;Ago2;Uqcr11;Cmc1
			GO:0016020	membrane	cellular_component	0.957329649947931	0.576387242895894	Copg1;Rack1;Smurf2;Uqcr11
			GO:0003723	RNA binding	molecular_function	0.00495731380013004	5.55834920634921	Tia1;Parn;Srp9;Ago2
			GO:0003677	DNA binding	molecular_function	0.0140520805738031	3.30944172261538	Rel;E2f1;Rpa1;Msl3;Pcna
			GO:0043565	sequence-specific DNA binding	molecular_function	0.0179523771811855	5.27882296189098	Rel;E2f1;Rpa1
			GO:0003676	nucleic acid binding	molecular_function	0.0202131958796515	3.69571090847687	Ago2;Parn;Tia1;Rpa1
			GO:0005515	protein binding	molecular_function	0.251487744627622	1.33404737025427	E2f1;Smurf2;Tia1;Rack1;Ccnl1;Ago2;Pcna
			GO:0046872	metal ion binding	molecular_function	0.319499341593464	1.39556830862426	Rpa1;Parn;Cmc1;Ago2
