# Supplementary material for: A muscle-centered hierarchical breakdown underlies flight loss during silkworm domestication
Source: iScience. 2026 Jan 29;29(2):114846. doi: 10.1016/j.isci.2026.114846 (PMC12915254; doi:10.1016/j.isci.2026.114846)
Supplement: Table S7. Information of receptor-ligands detected in flight organs of B. mori and B. mandarina, related to Figure 3 [file mmc8.xls]

## Sheet: Table S7
	Table S7. Information of receptor-ligands detected in flight organs of B. mori and B. mandarina. Related to Figure 3.
	Receptors and ligands identified in the genome of B. mori and B. mandarina						Receptor-ligand pairs identified from scRNA-seq datasets
	Pathways	Receptors	Genes	Ligands	Genes		Pathways	Receptors	Genes	Ligands	Genes
	Wnt	LOC101740238	Fz-7	WNT-1	Wnt-1		Wnt	LOC101740238	Fz-7	LOC101741216	Wnt-6
		LOC101740238	Fz-7	LOC101741216	Wnt-6			LOC101740238	Fz-7	LOC101735411	Wnt-4
		LOC101740238	Fz-7	LOC101735411	Wnt-4			LOC101740238	Fz-7	LOC101740841	Wnt-7
		LOC101740238	Fz-7	LOC101738490	Wnt-4-1			LOC101740097	Fz-2	LOC101741216	Wnt-6
		LOC101740238	Fz-7	LOC101740841	Wnt-7			LOC101740097	Fz-2	LOC101735411	Wnt-4
		LOC101740238	Fz-7	LOC101739064	Wnt-5			LOC101740097	Fz-2	LOC101740841	Wnt-7
		LOC101740238	Fz-7	LOC101744696	Wnt-11			LOC101745514	Fz-10	LOC101741216	Wnt-6
		LOC101740238	Fz-7	LOC101741036	Wnt-10			LOC101745514	Fz-10	LOC101735411	Wnt-4
		LOC101740097	Fz-2	WNT-1	Wnt-1			LOC101745514	Fz-10	LOC101740841	Wnt-7
		LOC101740097	Fz-2	LOC101741216	Wnt-6			LOC101742593	Fz-4	LOC101741216	Wnt-6
		LOC101740097	Fz-2	LOC101735411	Wnt-4			LOC101742593	Fz-4	LOC101735411	Wnt-4
		LOC101740097	Fz-2	LOC101738490	Wnt-4-1			LOC101742593	Fz-4	LOC101740841	Wnt-7
		LOC101740097	Fz-2	LOC101740841	Wnt-7		FGF	Btl	Btl	LOC105841828	Bnl
		LOC101740097	Fz-2	LOC101739064	Wnt-5		Hh	LOC101743039	Ptc	LOC101741481	Hh
		LOC101740097	Fz-2	LOC101744696	Wnt-11			LOC101737123	Smo	LOC101741481	Hh
		LOC101740097	Fz-2	LOC101741036	Wnt-10		BMP	LOC101741200	Tkv	Dpp	Dpp
		LOC101745514	Fz-10	WNT-1	Wnt-1			LOC101741200	Tkv	LOC101739275	Gbb
		LOC101745514	Fz-10	LOC101741216	Wnt-6			LOC101741860	Put	Dpp	Dpp
		LOC101745514	Fz-10	LOC101735411	Wnt-4			LOC101741860	Put	LOC101739275	Gbb
		LOC101745514	Fz-10	LOC101738490	Wnt-4-1			LOC101742113	Babo	Dpp	Dpp
		LOC101745514	Fz-10	LOC101740841	Wnt-7			LOC101742113	Babo	LOC101739275	Gbb
		LOC101745514	Fz-10	LOC101739064	Wnt-5		Fat-Ds	LOC101746256	Ds	LOC101743456	Ft
		LOC101745514	Fz-10	LOC101744696	Wnt-11		Semaphorin	LOC101745039	Plex A	LOC101735585	Sema1A-1
		LOC101745514	Fz-10	LOC101741036	Wnt-10			LOC101745039	Plex A	LOC101741638	Sema1A-2
		LOC101742593	Fz-4	WNT-1	Wnt-1			LOC101745039	Plex A	LOC101741577	Sema2A
		LOC101742593	Fz-4	LOC101741216	Wnt-6			LOC101745039	Plex A	LOC101744239	Sema5B
		LOC101742593	Fz-4	LOC101735411	Wnt-4			LOC101740689	Plex B	LOC101735585	Sema1A-1
		LOC101742593	Fz-4	LOC101738490	Wnt-4-1			LOC101740689	Plex B	LOC101741638	Sema1A-2
		LOC101742593	Fz-4	LOC101740841	Wnt-7			LOC101740689	Plex B	LOC101741577	Sema2A
		LOC101742593	Fz-4	LOC101739064	Wnt-5			LOC101740689	Plex B	LOC101744239	Sema5B
		LOC101742593	Fz-4	LOC101744696	Wnt-11		Notch	Notch	Notch	LOC101737017	Ser
		LOC101742593	Fz-4	LOC101741036	Wnt-10		EGFR	LOC101741679	EGFR	LOC101741910	Vein
	FGF	Btl	Btl	LOC105841828	Bnl
	Hh	LOC101743039	Ptc	LOC101741481	Hh
		LOC101737123	Smo	LOC101741481	Hh
	BMP	LOC101741200	Tkv	Dpp	Dpp
		LOC101741200	Tkv	LOC101739275	Gbb
		LOC101741860	Put	Dpp	Dpp
		LOC101741860	Put	LOC101739275	Gbb
		LOC101742113	Babo	Dpp	Dpp
		LOC101742113	Babo	LOC101739275	Gbb
	Fat-Ds	LOC101746256	Ds	LOC101743456	Ft
	Slit-Robo	LOC101740786	Robo	LOC101736444	Sli
	Semaphorin	LOC101745039	Plex A	LOC101735585	Sema1A-1
		LOC101745039	Plex A	LOC101741638	Sema1A-2
		LOC101745039	Plex A	LOC101741577	Sema2A
		LOC101745039	Plex A	LOC101744239	Sema5B
		LOC101740689	Plex B	LOC101735585	Sema1A-1
		LOC101740689	Plex B	LOC101741638	Sema1A-2
		LOC101740689	Plex B	LOC101741577	Sema2A
		LOC101740689	Plex B	LOC101744239	Sema5B
	Notch	Notch	Notch	LOC101737017	Ser
		Notch	Notch	Dl	Dl
	EGFR	LOC101741679	EGFR	LOC101741910	Vein
	TNF	LOC101737163	Grnd	LOC105841774	Egr-1
		LOC101737163	Grnd	LOC110385666	Egr-2
		LOC101737163	Grnd	LOC105841624	Egr-3
		LOC101743831	Wgn	LOC105841774	Egr-1
		LOC101743831	Wgn	LOC110385666	Egr-2
		LOC101743831	Wgn	LOC105841624	Egr-3
	TGF-β	LOC101742113	Babo	LOC101742737	Myo
		LOC101742113	Babo	LOC101740148	Actβ
		LOC101742113	Babo	LOC101735420	Daw
	Insulin	LOC101738080	InR	BmILP	BmILP
		InR	InR	BmILP	BmILP
	Toll	LOC101735468	Toll	LOC101743559	Spz-3
		LOC101735468	Toll	LOC101741202	Spz-5
		LOC101735468	Toll	SPZ1	Spz-1
