# Supplementary material for: A muscle-centered hierarchical breakdown underlies flight loss during silkworm domestication
Source: iScience. 2026 Jan 29;29(2):114846. doi: 10.1016/j.isci.2026.114846 (PMC12915254; doi:10.1016/j.isci.2026.114846)
Supplement: Table S8. Primer and siRNA sequences used for the analysis of candidate genes, related to Figures 4, 5, S7, S8, and S10 [file mmc9.xls]

## Sheet: Table S8
	Table S8. Primer and siRNA sequences used for the analysis of candidate genes. Related to Figures 4, 5 and S7, S8, S10.
	Species	Genes	Forward primers (5'-3')	Reverse primers (5'-3')	Experimental purpose
	B. mori and B. mandarina	ND1	TTGGGTGGTTTACGTTCTGTAGC	ACTCTCTTTCACCTTCAGCAAAATC	Real time-qPCR detection of candidate genes
		ND5	CTGCTATAGCTGCTCCTACTCC	TATACACCGGCCGTAACCAAAG
		ND4L	TCTGTTTGTGAGGGTTCTTTAGGT	TGAAAATAATCATTACCATGTCTACGA
		COX1	TCGCACATAGAGGAAGATCCGT	TGCTGGAGGAGGAGACCCAA
		COX3	AGACCATGACCTTTTACAGGAGCA	TGTTTACCTTGGTATGTTCCTTCTCGT
		Dally	GTTTTTGAGCGTGGTCGCGG	GCTGTTCGGCGTAATGCTGC
		Myosin	CGGCCTCTCCAAGGTGTTCA	CTCAGACTCAGCAGCCGTCG
		CtBP	CCAAAGAGAGCGCGCATGGA	CGACGGTACAATCCCGACCG
		α-catenin	GGCAAGTCAAAGCGTGCGAG	CGAGCCGAGACGCTCATTGT
		Yki	GGCTCTCAACTCGGACGGTG	CGAAGAGGCACCTGTAGCGG
		Sd	GCGATATACCCGCCCTGTGG	CCTTCATCACTCCGCCGTCC
		Vein	TTGTGCTGGGCTGTGCTGTG	CAGCTTGAGGCGGACGACG
		Crb	AGTTTGGAGTCGACACGGCG	CTTGCCCAGGACACGACCAC
		Hairless	GGCGTGAATGGTAACAGCAGC	CTCGCCTTCACGTGGGCATC
		L(2)gl	TTATACGCGGCAAGGGCCAG	GCCGTAGAGTTCGACGCCTG
		EcR	ATGGAGCTGAAACACGAGGT	TGAGGATAGTGGCGACGAGT
		USP	CACCTTCAACCACACCCAAT	CCGTATCTGGCTTCATTTCG
		E74B	TACCTGTGGGAGTTCCTGCT	TCCCGCGCTGGTAGTAATAG
	H. armigera	HaEF1	TCCGGCAAGTCCACAACCAC	GTTCACGCTCGGCCTTCAGT
		HaCOX3	TGCCGAGAGGGGACACTTCA	TGGGGTAATTCTAGTAGGGGGTCA
		HaCtBP	CCAACGGACCCTTGCAGTCA	CACAGCCTCGTTGAGCACCT
		HaDally	GTGCTGGTGTTGTTGGCTGC	CGGCGCAGTGCAGATTG
		HaYki	CTCCGCGTGGACCAGGATTC	TGTCGCATTCGGAGAGGCAC
	Control	SW22934	TTCGTACTGGCTCTTCTCGT	CAAAGTTGATAGCAATTCCCT
	Species	Genes	Sense sequences (5'-3')	Antisense sequcences (5'-3')	Experimental purpose
	B. mori and B. mandarina	COX3	GGAGCAAUUGGAGUAUUAATT	UUAAUACUCCAAUUGCUCCTT	RNAi-mediated knockdown of candidate genes
		CtBP	GCAGUCGACGUCCGAAAUATT	UAUUUCGGACGUCGACUGCTT
		Dally	CCACUAACACACGACCAUUTT	AAUGGUCGUGUGUUAGUGGTT
		Yki	GCAAGCUUGCAACAAACUUTT	AAGUUUGUUGCAAGCUUGCTT
	H. armigera	HaCOX3	ACCUUUAACUGGAGCUAUUTT	AAUAGCUCCAGUUAAAGGUTT
		HaCtBP	GCGACUGUACAGUCGAGAUTT	AUCUCGACUGUACAGUCGCTT
		HaDally	CCUCGCGUCGAAUAAGAAATT	UUUCUUAUUCGACGCGAGGTT
		HaYki	GCACCAGCGAAGAGUACAATT	UUGUACUCUUCGCUGGUGCTT
	Control	EGFP	GGCACAAGCUGGAGUACAATT	UUGUACUCCAGCUUGUGCCTT
