# Supplementary material for: A muscle-centered hierarchical breakdown underlies flight loss during silkworm domestication
Source: iScience. 2026 Jan 29;29(2):114846. doi: 10.1016/j.isci.2026.114846 (PMC12915254; doi:10.1016/j.isci.2026.114846)
Supplement: Table S9. Standard detection of cell samples from Helicoverpa armigera samples, related to Figure 6 [file mmc10.xls]

## Sheet: Table S9
	Table S9. Standard detection of cell samples from Helicoverpa armigera samples. Related to Figure 6.
	sample	Cell concentration (cells/μL)	Cell viability (%)	Cell diameter (μm)	cDNA concentration (ng/μL)	Total cDNA (ng)	Library concentration (ng/μL)
	H. armigera_FWD	882	93	3.9	10.3	309	38.2
	H. armigera_HWD	964	96	5.5	5.5	165	32.2
