# Supplementary material for: A muscle-centered hierarchical breakdown underlies flight loss during silkworm domestication
Source: iScience. 2026 Jan 29;29(2):114846. doi: 10.1016/j.isci.2026.114846 (PMC12915254; doi:10.1016/j.isci.2026.114846)
Supplement: Data S1. Source data, related to Figures 4 and 5 [file mmc11.xlsx]

## Sheet: Figure 4
	The source data of Figure 4
	The source data of relative width and absolute thickness in Figure 4C																The source data of heatmap in Figure 4F					The source data of real-time qPCR experiment in Figure 4G
	Relative width in B. mori and B. mandarina																Heatmap of differential genes in C9 between B. mori and B. mandarina					Gene name: COX3
	Samples	FW (mm/cm2)						HW (mm/cm2)														Samples	Relative expression
	B. mori	0.207972	0.210161	0.197026	0.21235	0.194837	0.194837	0.284679	0.26455	0.258799	0.247297	0.247297	0.235795				Pathway	Gene	B. mori	B. mandarina			FWD			HWD
		0.242999	0.232053	0.229864	0.120405	0.131351	0.126972	0.244421	0.250173	0.232919	0.158155	0.161031	0.15528				Hippo	LOC101745665	0.217473	0.136368		B. mori	1.53688	1.46409	1.94531	3.73213	2.54912	0.000131742
		0.148864	0.153243	0.146675	0.144486	0.135729	0.140108	0.184035	0.184035	0.178284	0.184035	0.195537	0.195537					LOC101747095	0.227975	0.0897561		B. mandarina	3.13834	2.86791	3.68075	11.8762	12.7286	10.2674
	B. mandarina	0.193359	0.202791	0.198075	0.176852	0.174494	0.174494	0.344354	0.358129	0.351241	0.32025	0.33058	0.327137					LOC101743456	1.2877	2.18281
		0.226371	0.231087	0.221655	0.198075	0.198075	0.193359	0.237605	0.258266	0.244492	0.2135	0.220387	0.241048					LOC101743174	1.00737	2.03003		Gene name: ND1
		0.212223	0.226371	0.214581	0.202791	0.202791	0.198075											LOC101744950	0.182038	0.712989		Samples	Relative expression
																		Crb	0.464452	0.603838			FWD			HWD
	Absolute thickness in B. mori and B. mandarina																	L(2)gl	0.274708	0.340898		B. mori	0.11744	0.166086	0.343885	2.01391	1.14076	1.67018
	Samples	FW (μm)							HW (μm)									α-catenin	0.0674707	0.0243497		B. mandarina	2.36199	2.77022	2.47942	4.89056	4.16986	4.40762
	B. mori	9.47916	9.52978	10.1241	6.37419	6.44218	6.5799	6.95459	12.1181	11.8829	11.9665	12.4139	12.2712	12.26	7.70149			Sd	0.669077	1.20927
		7.11365	6.06873	10.2841	9.99156	10.3514	8.47196	8.84591	7.1469	7.88586	8.79206	8.97171	8.7732	8.59063	7.80358			Myosin	0.557887	0.954298		Gene name: ND5
		9.1469	7.70273	7.81141	7.86079	8.38015	8.66725	8.37295	7.94821	5.17767	5.12035	5.17543	8.19876	7.83896	8.08437			Yki	0.376193	0.975189		Samples	Relative expression
	B. mandarina	27.2953	27.866	27.8164	12.1851	13.5732	13.2067	20.695	5.19603	5.33648	5.40943	9.16352	9.54789	9.35012	13.131		Wnt	Dally	0.89147	1.79569			FWD			HWD
		20.2737	20.4834	12.3814	11.8102	12.0648	10.4757	10.8288	12.7938	12.4352	9.17866	9.31836	10.3194	9.60298	9.29231			LOC101741265	0.989771	0.396392		B. mori	0.0387409	0.0490365	0.0532897	0.0620683	0.0758872	0.0934281
		10.4206	12.0089	10.303	12.0799				8.66179	13.6521	11.6027	12.3744						LOC692919	0.622497	0.409223		B. mandarina	0.114229	0.143587	0.149685	0.266093	0.389582	0.463294
																		LOC101739954	0.485402	0.637781
																		LOC101745556	1.07715	1.21054		Gene name: Yki
																		LOC101737057	0.847183	0.999905		Samples	Relative expression
	The source data of storage modulus in Figure 4D																	LOC101744465	0.194062	0.115527			FWD			HWD
	Storage Modulus of four samples																	LOC101739823	0.215087	0.282926		B. mori	0.0683934	0.0674518	0.0679209	0.216134	0.179244	0.244855
	Frequency (Hz)	Storage Modulus (MPa)																LOC101742450	0.855743	0.729751		B. mandarina	0.110338	0.129408	0.115824	0.566442	0.493116	0.562529
		B. mori_FW			B. mandarina_FW			B. mori_HW			B. mandarina_HW							LOC101738442	0.295563	0.551239
	1	91.52	106.9	97.69	294.2	276.4	244.2	27.4	33.79	41.73	80.94	101	76.02					CKIalpha	0.656813	0.958934		Gene name: Dally
	1.3	99.91	114.9	111.8	297.7	282.2	268.2	28.1	36.56	43.18	82.72	103.5	78.02					LOC101739893	0.52632	0.827194		Samples	Relative expression
	2.3	105.9	119.3	118.5	301.3	295.2	277.3	28.46	38.36	44.16	83.87	105.4	78.83					LOC101745327	0.199171	0.582414			FWD			HWD
	3.3	108.8	121.5	123.6	303.9	300.3	284.4	29.05	39.3	44.92	84.54	106	79.63				Hh	LOC101739353	0.915264	1.10526		B. mori	0.0310341	0.0214928	0.0291573	0.034674	0.0387409	0.0374212
	4.3	110.1	123.2	127.1	306.8	301.9	288.6	29.36	39.99	45.17	85.23	106.9	80.15					LOC101745828	0.432903	0.275213		B. mandarina	0.0642571	0.0625	0.0647041	0.167241	0.175556	0.149685
	5.3	114.6	125.5	132.3	308.2	303.6	294	29.57	41.74	45.8	85.79	108	81.11					Smo	0.593786	0.573507
	6.3	118.2	128.7	138.6	315	311.2	301.4	29.91	42.79	46.44	86.62	109.1	81.65					LOC101740745	0.189031	0.195813		Gene name: CtBP
	7.3	120.5	130.4	142.7	312.6	308.9	305.3	30.16	43.98	47.2	87.03	109.7	82.27					LOC101745289	0.252269	0.163851		Samples	Relative expression
	8.3	123.8	131.7	148.1	315.5	310.6	310.7	30.28	45.48	47.84	87.27	110.6	82.82					LOC692674	0.437656	0.456059			FWD			HWD
	9.3	124	133.7	152	317.5	298.1	315.1	32.46	45.77	48.12	87.37	111.3	82.91					Hh	0.229248	0.531022		B. mori	0.0210505	0.0240137	0.0268302	0.0275845	0.0297699	0.0272047
	10.3	134.3	134.4	154.3	321.9	283.5	318	32.92	48.96	49.26	90.51	111.7	83.78					LOC101739896	0.489445	0.436854		B. mandarina	0.123279	0.128514	0.108067	0.323088	0.291183	0.332171
	11.3	133.5	134.6	161.9	323.1	301.8	319.6	33.21	49.2	49.8	92.66	111.5	84.37					LOC101739040	0.776671	1.06616
	12.3	133.7	135.2	165.1	325.7	316.5	322.2	33.22	49.99	49.97	93.17	112.3	84.83				OXPHOS	COX1	0	1.58398
	13.3	146.7	138.7	166.5	333.8	324.7	326.2	35.05	52.82	52.37	100.5	116	86.96					COX3	0.0649966	2.84339
	14.3	147.9	144	176.4	339.7	320.3	333.3	35.63	54.06	52.76	102.2	116.9	87.19					ND1	2.59465	4.96241
	15.3	148.1	146.4	178.7	343.2	324.5	335.6	38.66	54.51	52.33	102.1	117.6	87.41					ND4L	0.298407	1.08127
	16.3	158.3	154.1	187.7	354.9	337.3	341.9	39.26	60.02	54.51	101.3	121	90.78					ND5	0	2.7588
	17.3	166.3	163.5	198.7	367.2	352.5	346.3	42.53	60.28	57.39	110.7	123.6	91.67					ND4	1.43519	3.5664
	18.3	181.7	173.4	230.3	403.5	368.6	430.4	46.84	62.96	55.27	118.2	129.8	90.88					ND3	0.962103	3.92778
	19.3	198.2	188.3	243.1	405.9	389.9	408.6	55.36	78.42	79.12	135	139.9	117					ND2	0	2.53244
																		COX2	0	6.76051
																	BMP	LOC101739275	0.28361	1.05909
	The source data of ATP level in Figure 4E																	LOC101741200	0.561694	1.37296
	ATP level of B. mori and B. mandarina																Notch	LOC101744564	0.211788	0.29891
	Samples	ATP level (μmol)																LOC101740207	0.345125	0.600257
	B. mori	0.210495	0.204694	0.233702														CtBP	0.585933	1.1307
	B. mandarina	5.15857	6.64098	7.03853														Hairless	0.439583	0.323104
																	EGFR	Vein	0.202253	0.22508
																	20E	E74B	0.397979	0.972767
																		EcR	0.553415	0.532909
																		USP	0.344124	0.447356
																		E93	0.0315941	0.00517069
																		E75	0.391209	0.193857

## Sheet: Figure 5
	The source data of Figure 5
	The source data of ATP level in Figure 5B
	ATP level of siRNA in B. mandarina
	Samples	ATP level (μmol)
	siEGFP	5.19263	4.97152	5.31156
	siCOX3	4.13735	3.81575	3.75377
	siDally	3.70519	3.80737	4.933
	siCtBP	2.80821	2.08961	2.59296
	siYki	0.442211	0.393635	0.547739
	The source data of absolute width and absolute thickness of siRNA in B. mandarina in Figure 5C
	Absolute width in siEGFP and siYki
	Samples	FW (μm)						HW (μm)
	siEGFP	102.641	102.119	93.0463	93.9648	92.5573	94.8634	90.7665	93.6278	91.9361	92.3855	101.524	95.4317
		90.3833	82.1432	84.1057	82.348	110.306	102.932	98.8943	91.4273	87.8656	91.533	129.78	119.914
		112.83	121.084	91.5859	101.623	103.441	114.119	116.207	128.676	132.41	120.04	120.615	131.597
		108.178	117.542	87.4295	84.6872	82.6652	82.0507	128.855	117.443	119.789	106.877	121.559	98.5969
		81.5551	86.141	94.5727	89.2665	83.4251	94.9361	107.762	107.597	110.161	115.156	112.771	102.046
	siYki	278.518	254.57	248.617	288.641	260.518	286.467	118.817	125.59	120.178	113.551	119.167	121.137
		238.586	247.196	240.548	262.474	241.117	226.705	117.945	99.7863	111.747	103.764	166.612	156.106
		243.621	235.46	232.084	224.98	236.518	228.211	166.546	169.011	176.967	174.449	174.363	194.187
		230.504	240.654	142.586	135.489	173.048	148.097	175.48	175.778	149.537	144.78	154.222	149.207
		173.247	187.48	198.641	172.936	150.733	167.385	141.515	143.59	159.793	157.48	155.623	133.341
	Absolute thickness in siEGFP and siYki
	Samples	FW (μm)						HW (μm)
	siEGFP	20.5881	22.0376	21.8594	22.1307	21.9881	25.7129	11.4871	11.1683	10.701	8.40198	8.16436	9.74059
		25.4337	27.1901	24.0792	21.4238	17.2455	15.9307	8.60594	9.94455	8.82178	8.9604	17.3644	18.2119
		16.802	15.695	14.9822	15.7069	14.1762	15.5545	11.3426	9.15446	10.3366	8.68515	14.0139	10.7901
		16.8139	13.8337	19.9248	19.2119	19.0198	16.7703	11.4119	9.9505	22.3901	16.3881	14.503	13.7545
		15.6832	14.6059	15.3446	20.8931	18.6535	17.2297	16.4079	12.7426	10.7822	17.1188	16.0693	13.7307
	siYki	31.7941	28.6139	29.5545	30.9842	31.6079	31.9446	26.3663	24.6515	25.0257	29.5842	26.2554	23.9465
		31.4475	31.5644	39.6871	33.6792	40.7762	30.8356	25.1485	28.1663	25.7762	27.9663	14.3802	14.4713
		31.5069	44.5267	44.1168	30.8713	38.998	42.7089	14.6396	13.5881	14.4396	15.2158	16.002	16.5168
		44.9347	46.3564	49.5881	49.6059	51.5406	48.6812	14.4238	15.6277	36.5762	36.1406	39.5881	44.6535
		52.697	49.3663	50.4574	53.095	52.0396	50.4574	34.198	34.7663	36.4812	34.9822	38.7287	35.1465
	The source data of ATP level in Figure 5E
	ATP level of YkiOE in B. mori
	Samples	ATP level (μmol)
	WT	2.47069	2.56616	2.47906
	YkiOE	0.141262	0.107761	0.0614182
	The source data of real-time qPCR experiment of B. mori in Figure 5F
	Gene name: COX1
	Samples	Relative expression
		FWD			HWD
	WT	6.514e-07	8.36e-07	1.1499e-06	3.6593e-06	3.2979e-06	3.1636e-06
	YkiOE	4.72279e-05	3.94395e-05	3.52993e-05	1.66976e-05	1.33759e-05	1.35627e-05
	Gene name: COX3
	Samples	Relative expression
		FWD			HWD
	WT	1.00696	0.486327	0.607097	0.624165	0.858565	0.939523
	YkiOE	3.73213	3.50642	3.89062	1.86607	1.90528	2.08493
	Gene name: ND1
	Samples	Relative expression
		FWD			HWD
	WT	0.0390103	0.0693481	0.127627	0.114229	0.121582	0.15283
	YkiOE	4.31691	4.82323	5.1337	2.36199	1.82766	2.47942
	Gene name: ND5
	Samples	Relative expression
		FWD			HWD
	WT	0.00759887	0.0153034	0.0155171	0.0147822	0.0220971	0.0245183
	YkiOE	0.138696	0.122428	0.134904	0.153893	0.164938	0.15932
	Gene name: Vein
	Samples	Relative expression
		FWD			HWD
	WT	2.218e-07	4.449e-07	7.128e-07	1.4657e-06	1.6953e-06	1.2938e-06
	YkiOE	4.0603e-06	3.4619e-06	3.3209e-06	2.332e-06	2.0872e-06	2.9723e-06
	Gene name: Notch
	Samples	Relative expression
		FWD			HWD
	WT	0.124137	0.0616395	0.0780207	0.0415214	0.0243489	0.0412346
	YkiOE	0.161544	0.153893	0.160428	0.0748424	0.0633725	0.0698304
	Gene name: Dally
	Samples	Relative expression
		FWD			HWD
	WT	0.0220971	0.0231957	0.0191038	0.0246888	0.0207607	0.0169802
	YkiOE	0.0390103	0.0758872	0.0698304	0.0486978	0.0457527	0.0536603
	Gene name: Hairless
	Samples	Relative expression
		FWD			HWD
	WT	0.0066152	0.00552427	0.00571908	0.00511872	0.00652412	0.00694408
	YkiOE	0.0135084	0.0115978	0.0172173	0.00968522	0.00903663	0.00728932
	Gene name: α-catenin
	Samples	Relative expression
		FWD			HWD
	WT	0.00418662	0.00160858	0.00364466	0.0092265	0.00942037	0.00955188
	YkiOE	0.017579	0.0149885	0.0273939	0.0454366	0.0390103	0.0551689
	Gene name: Myosin
	Samples	Relative expression
		FWD			HWD
	WT	0.00474295	0.00289946	0.00230663	0.00529924	0.00571908	0.00560139
	YkiOE	0.0316862	0.0314674	0.0241807	0.0179484	0.0119239	0.0154099
	Gene name: L(2)gl
	Samples	Relative expression
		FWD			HWD
	WT	0.0139848	0.0137922	0.00955188	0.00652412	0.00739108	0.00820091
	YkiOE	0.105843	0.134904	0.115023	0.0540336	0.0480273	0.0493776
	Gene name: Crb
	Samples	Relative expression
		FWD			HWD
	WT	0.0157337	0.0155171	0.0192366	0.0211969	0.0188407	0.019915
	YkiOE	0.0451228	0.0679209	0.0607909	0.0272047	0.0257372	0.0272047
