# Supplementary material for: A muscle-centered hierarchical breakdown underlies flight loss during silkworm domestication
Source: iScience. 2026 Jan 29;29(2):114846. doi: 10.1016/j.isci.2026.114846 (PMC12915254; doi:10.1016/j.isci.2026.114846)
Supplement: Data S2. Source data, related to Figures S1, S7, S8, and S10 [file mmc12.xlsx]

## Sheet: Figure S1
	The source data of Figure S1
	The source data of aspect ratio in Figure S1A
	Aspect ratio in B. mori and B. mandarina
	Samples	FW				HW
	B. mori	1.52812	1.66402	1.59572	1.51987	1.01607	1.05315	1.06667	1.0022
		1.53758	1.51526	1.62413	1.55911	0.970796	0.936087	1.04699	0.987329
		1.44141	1.6601	1.59771	1.57143	1.0011	1.05079	1.00961	1.01608
	B. mandarina	1.67532	1.59411	1.8285	1.83919	1.11978	1.21078	1.21474	1.34177
		1.82074	1.68026	1.73216	1.77058	1.19836	1.25	0.897744	0.89899
		1.54963	1.536	1.57367	1.80923	1.19077	1.09398	0.96615	0.935318
	The source data of area of wing in Figure S1B
	Wing area in B. mori and B. mandarina
	Samples	FW (cm2)					HW (cm2)
	B. mori	0.984	1.011	0.981	0.916	0.997	0.89	0.898	0.801	0.783	0.901
		0.983	1.157	1.003	1.002	0.887	0.901	0.88	0.887	0.894	0.74
		0.914	1.031	0.906	0.912	0.854	0.89	0.948	0.865	0.81	0.811
		0.827	0.923	0.897	0.918	0.846	0.812	0.858	0.832	0.853	0.84
		0.832	0.84	0.809	0.844	0.877	0.832	0.826	0.818	0.848	0.836
		0.895	0.741	0.784	0.818	0.801	0.84	0.699	0.747	0.855	0.848
	B. mandarina	0.789	0.829	0.695	0.621	0.691	0.627	0.656	0.563	0.497	0.504
		0.637	0.797	0.782	0.672	0.69	0.497	0.67	0.629	0.588	0.453
		0.548	0.5	0.71	0.727	0.729	0.44	0.467	0.654	0.69	0.648
		0.623					0.636

## Sheet: Figure S7
	The source data of Figure S7
	The source data of real-time qPCR experiment of B. mori and B. mandarina in Figure S7
	Gene name: COX1
	Samples	Relative expression
		FWD			HWD
	B. mori	1.3866e-06	3.664e-07	8.715e-07	1.3675e-06	3.486e-06	3.8949e-06
	B. mandarina	5.73439e-05	7.56658e-05	5.27672e-05	0.000322145	0.000422137	0.000372622
	Gene name: ND4L
	Samples	Relative expression
		FWD			HWD
	B. mori	0.277392	0.19751	0.257028	0.356013	0.295248	0.231647
	B. mandarina	2.62079	2.58471	2.23457	9.44794	10.4107	8.11168
	Gene name: α-catenin
	Samples	Relative expression
		FWD			HWD
	B. mori	0.00533609	0.00508337	0.00552427	0.00814426	0.00955188	0.0107464
	B. mandarina	0.0245183	0.0295643	0.0273939	0.0356489	0.0412346	0.0401071
	Gene name: Myosin
	Samples	Relative expression
		FWD			HWD
	B. mori	0.00689612	0.00792156	0.00501338	0.00916277	0.00897421	0.00652412
	B. mandarina	0.0150928	0.0113592	0.0162885	0.0529216	0.0544094	0.0547879
	Gene name: Vein
	Samples	Relative expression
		FWD			HWD
	B. mori	2.993e-06	2.871e-06	1.731e-06	2.21859e-05	3.3672e-06	2.4142e-06
	B. mandarina	4.31584e-05	6.54159e-05	2.78879e-05	0.000186311	0.000163321	0.000153444
	Gene name: Crb
	Samples	Relative expression
		FWD			HWD
	B. mori	0.00579892	0.00718897	0.00604518	0.00866851	0.014082	0.00903663
	B. mandarina	0.0616395	0.0473661	0.0660636	0.139661	0.15932	0.150726
	Gene name: Sd
	Samples	Relative expression
		FWD			HWD
	B. mori	0.000239116	0.000265316	0.000232578	0.00124469	0.000983355	0.000793215
	B. mandarina	0.00385247	0.00382586	0.00487629	0.015625	0.0178244	0.0133224
	Gene name: Hairless
	Samples	Relative expression
		FWD			HWD
	B. mori	0.0139848	0.0133224	0.00968522	0.0138882	0.0153034	0.0111254
	B. mandarina	0.0281641	0.0245183	0.0275845	0.0192366	0.0197774	0.0203335
	Gene name: L(2)gl
	Samples	Relative expression
		FWD			HWD
	B. mori	0.052556	0.0504151	0.0518325	0.0395549	0.0486978	0.0500669
	B. mandarina	0.0842021	0.0921418	0.105112	0.334482	0.309927	0.291183
	Gene name: E74B
	Samples	Relative expression
		FWD			HWD
	B. mori	0.0310341	0.0211969	0.0243489	0.0328036	0.0366511	0.0293601
	B. mandarina	0.0587202	0.0717936	0.0616395	0.163799	0.143587	0.220676
	Gene name: USP
	Samples	Relative expression
		FWD			HWD
	B. mori	0.0160643	0.0147822	0.0169802	0.0159533	0.0132304	0.0169802
	B. mandarina	0.0579118	0.0540336	0.0473661	0.231647	0.260616	0.262429
	Gene name: EcR
	Samples	Relative expression
		FWD			HWD
	B. mori	3.982e-07	2.609e-07	3.589e-07	1.6039e-06	1.1905e-06	3.0985e-06
	B. mandarina	2.15792e-05	2.39436e-05	3.55448e-05	0.000102649	0.000115486	0.000195574

## Sheet: Figure S8
	The source data of Figure S8
	The source data of real-time qPCR experiment of siRNA in B. mandarina in Figure S8A
	Gene name: COX3
	Samples	Relative expression
		FWD			HWD
	siEGFP	2.60268	2.90795	2.75108	3.63008	3.605	3.4822
	siCOX3	1.81504	1.93187	1.49485	1.61328	1.69349	1.72907
	Gene name: Dally
	Samples	Relative expression
		FWD			HWD
	siEGFP	0.0934281	0.0842021	0.0780207	0.076415	0.0785633	0.0774817
	siDally	0.0683934	0.0642571	0.0575117	0.0625	0.0669858	0.0638133
	Gene name: CtBP
	Samples	Relative expression
		FWD			HWD
	siEGFP	0.0708052	0.059954	0.0633725	0.0647041	0.0583146	0.0651541
	siCtBP	0.040386	0.042101	0.0409498	0.0518325	0.0579118	0.0504151
	Gene name: Yki
	Samples	Relative expression
		FWD			HWD
	siEGFP	0.307786	0.325335	0.213159	0.539614	0.493116	0.307786
	siYki	0.161544	0.147624	0.126745	0.214641	0.189465	0.214641
	The source data of real-time qPCR experiment of YkiOE in B. mori in Figure S8C
	Gene name: Yki
	Samples	Relative expression
		FWD			HWD
	WT	0.000530632	0.000443125	0.000534323	0.0065695	0.0033771	0.00718897
	YkiOE	0.150726	0.217638	0.163799	0.0883883	0.0947323	0.0953912
	The source data of area of wing in Figure S8D
	Wing area of YkiOE in B. mori
	Samples	FW (mm2)					HW (mm2)
	WT	3.65708	3.06743	2.95686	2.88293	2.69816	2.48568	2.19769	2.2835	1.82894	2.61596
		3.5472	3.10456	2.79217	2.80644	3.52771	2.28451	2.385	2.53438	2.54429	2.69212
		2.85516	2.73943	3.21361			2.53535
	YkiOE	2.66928	2.17487	1.90273	2.7323	2.53082	1.95876	1.86344	1.99755	1.61608	1.94996
		2.77262	2.47976	2.60394	2.99018	2.42454	1.71095	1.81947	1.81678	1.81355	2.00226
		2.61643	2.75527	2.37064	2.51571	2.62001	2.03655	1.71964	1.8522	1.91452	1.75636
		2.54847	2.65304	2.71294	2.65178	2.61765	1.9349	2.08475	1.69026	1.49238	1.79444
		2.5473	3.01638	2.54867	2.78076	2.30466	1.67822	1.87087	1.69907	1.87919	1.75671
		2.3113	2.76734	2.76784			1.7045	1.89823

## Sheet: Figure S10
	The source data of Figure S10
	The source data of real-time qPCR experiment of siRNA in H. armigera in Figure S10A
	Gene name: HaCOX3
	Samples	Relative expression
		FWD			HWD
	siEGFP	0.0642571	0.073812	0.076415	0.0285572	0.0291573	0.0319066
	siHaCOX3	0.102238	0.0703162	0.0908733	0.032352	0.0429857	0.0415214
	Gene name: HaDally
	Samples	Relative expression
		FWD			HWD
	siEGFP	0.0216423	0.0200535	0.018453	0.0137922	0.0137922	0.0153034
	siHaDally	0.0159533	0.0231957	0.0248605	0.0121744	0.0121744	0.0137922
	Gene name: HaCtBP
	Samples	Relative expression
		FWD			HWD
	siEGFP	0.0266448	0.0253829	0.0207607	0.0102374	0.0105985	0.0109722
	siHaCtBP	0.0170983	0.0160643	0.0160643	0.0094859	0.00885066	0.00891222
	Gene name: HaYki
	Samples	Relative expression
		FWD			HWD
	siEGFP	0.0297699	0.0260965	0.0243489	0.0145786	0.013697	0.0143779
	siHaYki	0.0328036	0.0310341	0.034674	0.0203335	0.0178244	0.0166308
	The source data of area of wing in Figure S10B
	Wing area of siRNA in H. armigera
	Samples	FW (cm2)					HW (cm2)
	siEGFP	1.017	1.033	0.759	0.778	0.973	0.848	0.67	0.682	0.652	0.823
		0.919	0.877	0.932	0.831	0.798	0.729	0.71	0.629	0.527	0.52
		0.789	0.83	0.807	0.788	0.971	0.671	0.569	0.653	0.638	0.724
		0.929	1.015	0.898	0.959	1.001	0.681	0.77	0.737	0.666	0.666
		0.997	0.937	0.814	0.799	0.91	0.723	0.729	0.648	0.591	0.745
		0.928					0.685
	siHaCOX3	0.756	0.77	0.843	0.798	0.964	0.69	0.557	0.608	0.702	0.735
		0.803	0.754	0.787	0.969	0.966	0.529	0.555	0.609	0.745	0.67
		0.821	0.789	0.806	0.87	0.54	0.669	0.603	0.692	0.529	0.451
		0.873	0.828	0.912	0.986	0.944	0.669	0.561	0.538	0.701	0.663
		0.933	0.993	0.687	0.764		0.764	0.848	0.508	0.591
	siHaDally	0.805	0.78	0.704	0.762	0.797	0.579	0.567	0.639	0.601	0.618
		0.818	0.756	0.73	0.689	0.398	0.618	0.58	0.575	0.437	0.298
		0.607	0.728	0.799	0.81	0.346	0.461	0.493	0.514	0.483	0.335
		0.281	0.379	0.34	0.939	0.882	0.413	0.358	0.395	0.698	0.595
		0.874	0.909	0.843	0.906	0.767	0.683	0.735	0.699	0.595	0.614
		0.802	0.838	0.809	0.699	0.724	0.617	0.656	0.695	0.581	0.608
		0.648	0.666	0.741	0.743	0.866	0.473	0.521	0.614	0.556	0.592
		0.892					0.595
	siHaCtBP	0.823	0.861	0.773	0.84	0.923	0.69	0.608	0.643	0.67	0.679
		0.86	0.849	0.82	0.786	0.827	0.616	0.478	0.628	0.628	0.629
		0.932	1.006	0.838	0.852	0.832	0.668	0.642	0.665	0.632	0.501
		0.816	0.825	0.851	0.731	0.778	0.559	0.511	0.629	0.586	0.552
		0.961	1.008	0.694	0.729	0.926	0.58	0.624	0.503	0.499	0.69
		0.341	0.624	0.964	0.306	0.297	0.658	0.401	0.703	0.45	0.504
		0.784	0.876	0.77	0.823		0.719	0.655	0.583	0.697
	siHaYki	0.918	0.98	1.006	0.995	0.94	0.645	0.634	0.63	0.7	0.593
		0.967	0.75	0.772	0.688	0.717	0.604	0.486	0.457	0.688	0.692
		0.927	0.878	0.804	0.692	0.834	0.726	0.645	0.357	0.399	0.584
		0.863	0.769	0.743	0.58	0.712	0.614	0.661	0.563	0.398	0.577
		0.228	0.762	0.834	0.767	0.694	0.166	0.49	0.486	0.549	0.514
		0.667	0.875	0.936	0.949	0.869	0.43	0.617	0.618	0.592	0.576
		0.795	0.826	0.889	0.807		0.579	0.518	0.693	0.578
	The source data of ATP level in Figure S10D
	ATP level of siRNA in H. armigera
	Samples	ATP level (μmol)
	siEGFP	2.41206	2.04858	2.8057
	siHaCOX3	1.74707	1.52094	1.78727
